# Supplementary material for: Alzheimer’s disease progression characterized by alterations in the molecular profiles and biogenesis of brain extracellular vesicles
Source: Alzheimers Res Ther. 2020 May 8;12:54. doi: 10.1186/s13195-020-00623-4 (PMC7210691; doi:10.1186/s13195-020-00623-4)
Supplement: Supplementary file 2 — Additional file 2. [file 13195_2020_623_MOESM2_ESM.xlsx]

## Sheet: Brain EVs
Alzheimer’s disease progression characterized by alterations in the molecular profiles and biogenesis of brain extracellular vesicles
Xavier Gallart-Palau, Xue Guo, Aida Serra, Siu Kwan Sze
Supplementary information
Supplementary dataset 1: List of proteins identified in brain EVs from age-matched controls (Control), AD patients at different braak stages (AD3 to AD6) and Mixed Dementia (Dem). Exponentially Modified Protein Abundance Index (Empai) values for every biological replicate are included in different columns (1 to 3).
			Empai values
Accession	GS	Name	Control1	Control2	Control3	AD3-1	AD3-2	AD3-3	AD4-1	AD4-2	AD4-3	AD5-1	AD5-2	AD5-3	AD6-1	AD6-2	AD6-3	Dem1	Dem2	Dem3
sp|P0DMV8|HS71A_HUMAN	HSPA1A	sp|P0DMV8|HS71A_HUMAN Heat shock 70 kDa protein 1A OS=Homo sapiens GN=HSPA1A PE=1 SV=1	6.77333	5.99333	0.56	5.74333	5.58333	7.21667	2.51667	6.31333	3.01	2.50667	1.58	1.85	3.42333	2.85	2.81667	5.31667	4.08667	6.77667
tr|B4DFN9|B4DFN9_HUMAN	tr|B4DFN9|B4DFN9_HUMAN	tr|B4DFN9|B4DFN9_HUMAN cDNA FLJ54303	4.66667	1.90333	0	0	0	0	0	0	0	0	0	0	0	0	0	1.75667	1.62	0
tr|A0A1C7CYX9|A0A1C7CYX9_HUMAN	DPYSL2	tr|A0A1C7CYX9|A0A1C7CYX9_HUMAN Dihydropyrimidinase-related protein 2 OS=Homo sapiens GN=DPYSL2 PE=1 SV=1	20.05	26.33	4.07	25.6167	23.3233	30.3733	13.54	31.5967	12.4767	13.6933	10.9467	12.4133	12.4833	10.36	11.62	8.13667	19.5967	25.3267
tr|A0A024R3Z1|A0A024R3Z1_HUMAN	MAP2	tr|A0A024R3Z1|A0A024R3Z1_HUMAN Microtubule-associated protein OS=Homo sapiens GN=MAP2 PE=4 SV=1	3.8	8.63333	1.7	6.88333	7.17	6.79	1.49333	9.57667	2.15667	1.66667	1.91667	4.00333	2.47	1.95333	2.33	1.25667	5.00667	6.69333
tr|A0A024R4F1|A0A024R4F1_HUMAN	ENO1	tr|A0A024R4F1|A0A024R4F1_HUMAN Enolase 1	11240.3	16.7567	10.5	6.17	25.6633	20.3067	23.61	18.82	18.82	12.0467	9.91	7.09333	11.81	9.91	7.75333	9.69667	9.64333	14.6467
tr|Q5SU16|Q5SU16_HUMAN	TUBB	tr|Q5SU16|Q5SU16_HUMAN Tubulin beta chain OS=Homo sapiens GN=TUBB PE=2 SV=1	13.3733	12.5833	2.59	9.65333	12.27	6.71667	1.78	8.71333	3.37	3.02	2.72333	3.90667	3.47	2.74	2.61	6.56333	11.5367	7.15333
tr|V9HVZ4|V9HVZ4_HUMAN	HEL-S-162eP	tr|V9HVZ4|V9HVZ4_HUMAN Glyceraldehyde-3-phosphate dehydrogenase OS=Homo sapiens GN=HEL-S-162eP PE=2 SV=1	70.2533	59.86	2.11	56.9033	59.87	132.217	19.08	92.71	31.2967	33.8533	14.9767	27.4633	37.03	24.91	22.8233	15.7533	38.4733	35.5033
tr|A0A024RD80|A0A024RD80_HUMAN	HSP90AB1	tr|A0A024RD80|A0A024RD80_HUMAN Heat shock protein 90kDa alpha (Cytosolic)	7529.47	5.57333	2.54667	1.44667	4.16333	3.85	1.9	2.09667	2.89	1.55333	2.6	1.30333	1.59667	0.983333	0.883333	1.66	3.45333	3.75667
tr|K9JA46|K9JA46_HUMAN	EL52	tr|K9JA46|K9JA46_HUMAN Epididymis luminal secretory protein 52 OS=Homo sapiens GN=EL52 PE=2 SV=1	4.16333	7.99333	0	4.59667	5.58	3.04667	1.29667	4.54	1.92333	2.90333	1.66333	1.2	0.81	0.82	0.866667	2.45667	5.03667	7.11667
tr|Q8IZ29|Q8IZ29_HUMAN	TUBB2C	tr|Q8IZ29|Q8IZ29_HUMAN Tubulin beta chain OS=Homo sapiens GN=TUBB2C PE=2 SV=1	18.4167	4.67333	2.03333	5.11667	4.67333	0	0	3.55	0	0	0	0	0	0	0	0	4.67333	0
sp|Q9BVA1|TBB2B_HUMAN	TUBB2B	sp|Q9BVA1|TBB2B_HUMAN Tubulin beta-2B chain OS=Homo sapiens GN=TUBB2B PE=1 SV=1	21.84	15.25	3.09333	10.4833	13.2567	5.24667	1.68667	10.67	3.24	2.84333	2.49	3.47333	2.97333	2.61333	2.57333	6.10667	15.8067	6.18667
tr|Q1KLZ0|Q1KLZ0_HUMAN	PS1TP5BP1	tr|Q1KLZ0|Q1KLZ0_HUMAN HCG15971	4177.6	9.61	3.75	2.18	6.62	4.12	1.72	5.81333	8.75667	0	2.53	5.42333	5.93667	2.36667	3.04	3.42	6.31333	6.54
tr|Q8IWP6|Q8IWP6_HUMAN	tr|Q8IWP6|Q8IWP6_HUMAN	tr|Q8IWP6|Q8IWP6_HUMAN Tubulin beta chain OS=Homo sapiens PE=2 SV=1	12.9133	9.40667	1.07667	5.38667	8.62	7.36	2.1	6.26667	3.95333	3.46667	2.83667	4.18667	3.85	3.06	2.91667	7.00667	9.06667	8.10333
sp|Q13885|TBB2A_HUMAN	TUBB2A	sp|Q13885|TBB2A_HUMAN Tubulin beta-2A chain OS=Homo sapiens GN=TUBB2A PE=1 SV=1	20.13	17.3233	3.60333	12.68	15.99	6.42333	1.93	12.49	3.63333	2.96333	2.59667	3.75	3.25333	2.05	1.92	5.71667	19.0367	6.65
tr|V9HW22|V9HW22_HUMAN	HEL-S-72p	tr|V9HW22|V9HW22_HUMAN Epididymis luminal protein 33 OS=Homo sapiens GN=HEL-S-72p PE=2 SV=1	7.89	18	1.03333	14.33	15.9733	20.89	8.24	15.93	6.57	7.83333	6.86333	7.26	7.05	7.37	7.77	7.94333	9.87333	15.8667
tr|B4DW52|B4DW52_HUMAN	tr|B4DW52|B4DW52_HUMAN	tr|B4DW52|B4DW52_HUMAN cDNA FLJ55253	8576.76	13.79	14.2933	4.76333	9.70667	10.47	8.66333	7.92333	18.4433	5.92	6.56667	6.61	8.90667	5.40333	4.88667	6.32333	8.28667	10.94
sp|P04350|TBB4A_HUMAN	TUBB4A	sp|P04350|TBB4A_HUMAN Tubulin beta-4A chain OS=Homo sapiens GN=TUBB4A PE=1 SV=2	14.6867	10.14	2.59	9.26333	11.1867	7.15333	2.02667	7.92333	3.56667	2.78	2.46	3.54333	3.58667	2.83	2.83	5.82667	12.2067	6.92667
tr|V9HWB8|V9HWB8_HUMAN	HEL-S-30	tr|V9HWB8|V9HWB8_HUMAN Pyruvate kinase OS=Homo sapiens GN=HEL-S-30 PE=1 SV=1	9.3	3.1	0	11.3	9.85333	15.81	5.13667	14.2267	7.04333	4.11333	2.05	3.95667	5.08667	5.66	4.68333	5.19333	9.82	9.07333
tr|A0A024R5Z9|A0A024R5Z9_HUMAN	PKM2	tr|A0A024R5Z9|A0A024R5Z9_HUMAN Pyruvate kinase OS=Homo sapiens GN=PKM2 PE=3 SV=1	10.3567	12.8633	2.11333	13.5333	12.5067	19.9167	5.89333	18.52	8.23333	7.49667	5.89333	5.87	8.92	6.36	7.95333	6.00667	13.5333	12.8633
tr|B3KPS3|B3KPS3_HUMAN	tr|B3KPS3|B3KPS3_HUMAN	tr|B3KPS3|B3KPS3_HUMAN Tubulin alpha chain OS=Homo sapiens PE=2 SV=1	8.76667	6.19667	1.73	6.59667	7.46667	4.65667	1.65667	5.82667	1.83	1.08333	2.11333	2.47667	1.85667	1.90333	1.73	3.47667	6.90333	4.47667
tr|B2RBD5|B2RBD5_HUMAN	tr|B2RBD5|B2RBD5_HUMAN	tr|B2RBD5|B2RBD5_HUMAN Tubulin beta chain OS=Homo sapiens PE=2 SV=1	10.0467	0	0	0	0	0	0	0	0	0	0	0	0	0	0	0	0	0
sp|Q71U36-2|TBA1A_HUMAN	TUBA1A	sp|Q71U36-2|TBA1A_HUMAN Isoform 2 of Tubulin alpha-1A chain OS=Homo sapiens GN=TUBA1A	7.63333	6.19667	0	5.05	6.92667	4.16333	0	5.82667	0	0.756667	0	0	0	0	0	0	2.63	0
tr|V9HWH2|V9HWH2_HUMAN	HEL-S-29	tr|V9HWH2|V9HWH2_HUMAN Creatine kinase brain isoform 1 OS=Homo sapiens GN=HEL-S-29 PE=2 SV=1	7.85	0	0	6.87333	7.66	0	0	6.26333	0	1	0.873333	1.76	0	0	0	0	4.77333	0
tr|F5H5D3|F5H5D3_HUMAN	TUBA1C	tr|F5H5D3|F5H5D3_HUMAN Tubulin alpha chain OS=Homo sapiens GN=TUBA1C PE=1 SV=1	3.39	0	0.766667	1.20333	1.31667	2.44667	0	2.98667	0	0.523333	0	0	0	0.933333	0.716667	2.30333	0	2.88667
tr|A0A024R4K3|A0A024R4K3_HUMAN	MDH2	tr|A0A024R4K3|A0A024R4K3_HUMAN Malate dehydrogenase OS=Homo sapiens GN=MDH2 PE=2 SV=1	9.72667	8.80333	3.46667	9.63667	11.4633	14.08	5.11333	13.6533	6.23667	7.71333	8.06	7.4	8.14333	7.36	8.84667	5.63333	9.63667	10.03
tr|B2RCQ9|B2RCQ9_HUMAN	tr|B2RCQ9|B2RCQ9_HUMAN	tr|B2RCQ9|B2RCQ9_HUMAN cDNA	10700.7	1.06333	1.52333	0.3	1.47667	1.24667	1.52333	0.723333	1.33	0.873333	0.983333	0.723333	0.693333	0.943333	1.02667	0.76	1.42333	1.06
tr|B2R6X5|B2R6X5_HUMAN	tr|B2R6X5|B2R6X5_HUMAN	tr|B2R6X5|B2R6X5_HUMAN cDNA	10399.7	0.783333	1.09333	0.353333	0.933333	0.893333	1.09333	0.783333	0.97	0.783333	0.71	0.71	0.676667	0.746667	0.71	0.71	0.893333	0.933333
tr|V9HWE1|V9HWE1_HUMAN	HEL113	tr|V9HWE1|V9HWE1_HUMAN Epididymis luminal protein 113 OS=Homo sapiens GN=HEL113 PE=2 SV=1	9.26333	4.01667	1.12333	11.31	14.1533	5.21	0.79	9.54	0.89	2.30333	2.35333	2.81333	1.51333	1.29	2.23	5.21	5.89333	9.28667
tr|H0Y7A7|H0Y7A7_HUMAN	CALM2	tr|H0Y7A7|H0Y7A7_HUMAN Calmodulin (Fragment) OS=Homo sapiens GN=CALM2 PE=1 SV=1	6.60333	5.13	2.6	7.06	6.5	6.04333	4.01	6.5	4.45667	4.75667	4.75667	4.75667	4.23333	4.75667	3.77667	4.75667	4.01	6.5
tr|V9HWK1|V9HWK1_HUMAN	HEL-S-49	tr|V9HWK1|V9HWK1_HUMAN Triosephosphate isomerase OS=Homo sapiens GN=HEL-S-49 PE=2 SV=1	13.4567	20.8333	1.87333	34.5167	42.2867	36.01	18.7767	35.71	13.1433	13.4567	15.91	15.1	12.17	13.4567	17.67	17.67	23.4333	29.3467
sp|P68366-2|TBA4A_HUMAN	TUBA4A	sp|P68366-2|TBA4A_HUMAN Isoform 2 of Tubulin alpha-4A chain OS=Homo sapiens GN=TUBA4A	6.61333	3.65	1.19667	4.95333	5.49667	3.14333	1.14	4.70667	1.21333	1.30333	1.29	1.76	1.32333	1.15	1.08	2.41333	5.22333	3.15667
tr|A8K486|A8K486_HUMAN	tr|A8K486|A8K486_HUMAN	tr|A8K486|A8K486_HUMAN Peptidyl-prolyl cis-trans isomerase OS=Homo sapiens PE=2 SV=1	42.28	140.94	7.08667	183.9	209.383	78.5	86.7733	293.857	32.09	48.8733	53.4867	55.5	51.2867	50.0467	43.8733	10.7333	49.16	107.73
tr|Q6FHV6|Q6FHV6_HUMAN	ENO2	tr|Q6FHV6|Q6FHV6_HUMAN ENO2 protein OS=Homo sapiens GN=ENO2 PE=1 SV=1	7.89667	4.8	1.67	5.77	6.16	6.36333	5.34333	5.77	4.17	4.15333	3.58333	3.71333	3.88	4.01	3.58333	3.44	4.15333	4.81667
tr|Q5U058|Q5U058_HUMAN	GAP43	tr|Q5U058|Q5U058_HUMAN Growth associated protein 43 OS=Homo sapiens GN=GAP43 PE=2 SV=1	12.5367	32.4633	9.86333	34.64	39.0533	30.6267	27.24	41.23	22.0067	32.4633	31.9233	28.5	28.5	34.64	30.6767	20.4167	36.4767	36.4767
tr|V9HWN7|V9HWN7_HUMAN	HEL-S-87p	tr|V9HWN7|V9HWN7_HUMAN Fructose-bisphosphate aldolase OS=Homo sapiens GN=HEL-S-87p PE=2 SV=1	8.80667	0	0	0	0	0	0	14.4433	0	0	3.69333	2.79333	1.93667	0	6.86333	0	12.9867	0
tr|V9HWF4|V9HWF4_HUMAN	HEL-S-68p	tr|V9HWF4|V9HWF4_HUMAN Phosphoglycerate kinase OS=Homo sapiens GN=HEL-S-68p PE=2 SV=1	9.33	39.52	1.66667	20.2033	19.83	31.14	7.84	35.7633	8.61333	9.26667	7.04	8.4	8.88	9.01	7.28333	4.6	16.6533	23.6233
tr|A8K3K1|A8K3K1_HUMAN	tr|A8K3K1|A8K3K1_HUMAN	tr|A8K3K1|A8K3K1_HUMAN cDNA FLJ78096	5441.67	2633.92	6.59333	1.90667	2.06	4.16667	4.02333	1.32333	1.69333	0	0	1.32333	0	0	0	0	0	0
tr|D9YZU5|D9YZU5_HUMAN	HBB	tr|D9YZU5|D9YZU5_HUMAN Beta-globin OS=Homo sapiens GN=HBB PE=3 SV=1	62.72	116.697	2.32667	49.26	49.26	137.87	26.01	151.597	45.6133	64.1633	48.9233	48.9233	62.72	57.8633	89.7833	22.0633	158.803	108.533
tr|A0A0K2BMD8|A0A0K2BMD8_HUMAN	HBA2	tr|A0A0K2BMD8|A0A0K2BMD8_HUMAN Mutant hemoglobin alpha 2 globin chain OS=Homo sapiens GN=HBA2 PE=3 SV=1	21.12	7.84	4.25667	7.13667	6.43333	11.8233	8.98333	17.9333	15.8633	15.7967	15.3	14.63	19.5267	17.4367	15.8433	4.55333	17.4367	7.84
tr|A0A0D9SF54|A0A0D9SF54_HUMAN	SPTAN1	tr|A0A0D9SF54|A0A0D9SF54_HUMAN Spectrin alpha chain	3704.3	2.87	1.93	1.50333	3.23	3.56333	2.24	3.29	2.67	1.91667	1.73	1.16667	1.81333	1.09667	1.11	1.4	0.346667	2.18
tr|V9HW74|V9HW74_HUMAN	HEL-117	tr|V9HW74|V9HW74_HUMAN Ubiquitin carboxyl-terminal hydrolase OS=Homo sapiens GN=HEL-117 PE=2 SV=1	18.3433	61.4733	4.34	23.9433	42.4067	44.1333	12.34	86.3367	14.5033	17.9467	16.2633	15.1	16.1667	9.29	6.98333	2.69	42.0833	54.7
tr|A0A024R3X4|A0A024R3X4_HUMAN	HSPD1	tr|A0A024R3X4|A0A024R3X4_HUMAN Heat shock 60kDa protein 1 (Chaperonin)	1622.05	3.64	1.51	1.89333	3.53333	4.04333	2.43	2.01333	2.09333	1.31333	1.51333	1.31333	1.55	1.31667	1.05667	2.36667	2.80667	2.77667
tr|A0A024RAM4|A0A024RAM4_HUMAN	MAP1B	tr|A0A024RAM4|A0A024RAM4_HUMAN Microtubule-associated protein 1B	3750.53	2.05	1.14333	1.26667	2.07	2.09667	1.33	1.87667	1.74667	1.34667	1.03	1.17	1.29333	0.803333	0.876667	0.636667	1.33333	2.18333
tr|A0A087WVQ6|A0A087WVQ6_HUMAN	CLTC	tr|A0A087WVQ6|A0A087WVQ6_HUMAN Clathrin heavy chain OS=Homo sapiens GN=CLTC PE=1 SV=1	1.67	3.40333	0.513333	2.21667	2.4	2.82667	0.74	2.95333	0.306667	1.06	0.9	0.796667	0.5	0.503333	0.54	0.266667	2.37667	2.64
tr|D9IAI1|D9IAI1_HUMAN	PEBP1	tr|D9IAI1|D9IAI1_HUMAN Epididymis secretory protein Li 34 OS=Homo sapiens GN=PEBP1 PE=2 SV=1	7.33667	0	0	3.27333	2.09	12.75	7.33667	5.02667	4.72	2.09	1.65333	2.62333	2.09	0	2.09	0	2.09	0
tr|B4DJW0|B4DJW0_HUMAN	tr|B4DJW0|B4DJW0_HUMAN	tr|B4DJW0|B4DJW0_HUMAN cDNA FLJ55696	4268.44	7.86667	0	2.7	13.1967	8	0	0	0	0	0	1.16333	0	0	1.45333	0	0	4.82333
tr|A0A024R1A3|A0A024R1A3_HUMAN	UBE1	tr|A0A024R1A3|A0A024R1A3_HUMAN Testicular secretory protein Li 63 OS=Homo sapiens GN=UBE1 PE=2 SV=1	0.863333	1.13	0.243333	0.783333	0.866667	0.6	0.58	0.956667	0.433333	0.586667	0.43	0.6	0.326667	0.303333	0.37	0.6	1.00333	0.846667
tr|E9PGC8|E9PGC8_HUMAN	MAP1A	tr|E9PGC8|E9PGC8_HUMAN Microtubule-associated protein 1A OS=Homo sapiens GN=MAP1A PE=1 SV=1	0.59	0	0.32	0.72	0.813333	0.5	0.53	0	0.62	0.293333	0.493333	0.91	0.4	0.706667	0.596667	0.476667	0.78	0
tr|E9PK54|E9PK54_HUMAN	HSPA8	tr|E9PK54|E9PK54_HUMAN Heat shock cognate 71 kDa protein (Fragment) OS=Homo sapiens GN=HSPA8 PE=1 SV=8	54.1467	78.6033	0	161.547	227.183	239.313	0	0	0	0	0	0	0	0	0	101.127	0	220.84
tr|Q3ZCR3|Q3ZCR3_HUMAN	TUBB3	tr|Q3ZCR3|Q3ZCR3_HUMAN Tubulin beta chain (Fragment) OS=Homo sapiens GN=TUBB3 PE=2 SV=1	6.46333	14.6933	2.58667	9.11	13.0267	4.38333	1.59333	10.6167	2.46667	3.08	2.15	3.64333	1.14333	0	1.60667	3.39667	8.04667	9.93667
tr|A0A024R3T8|A0A024R3T8_HUMAN	PARP1	tr|A0A024R3T8|A0A024R3T8_HUMAN Poly [ADP-ribose] polymerase OS=Homo sapiens GN=PARP1 PE=4 SV=1	1.25667	0.15	0.0266667	0.35	0.496667	0.106667	0.0266667	0	0.0633333	0.04	0.0133333	0.0366667	0.0133333	0	0.0266667	0.786667	0.0533333	0.283333
tr|Q5U077|Q5U077_HUMAN	LDHB	tr|Q5U077|Q5U077_HUMAN L-lactate dehydrogenase OS=Homo sapiens GN=LDHB PE=2 SV=1	5.95333	14.2867	1.83	7.63667	7.27333	12.7433	5.31	11.6567	5.31667	5.85667	5.08	4.90667	6.11333	4.56333	5.42333	5.13333	5.63	9.05333
tr|A0A0K0K1H7|A0A0K0K1H7_HUMAN	HEL-S-284	tr|A0A0K0K1H7|A0A0K0K1H7_HUMAN Aconitate hydratase	2352.9	3.24	1.88667	1.82667	3.00667	4.33	3.02333	3.22667	2.88	1.93333	1.64667	1.84	2.19667	1.78333	1.97667	1.64333	1.92333	2.52333
tr|Q2NKY5|Q2NKY5_HUMAN	TUBB6	tr|Q2NKY5|Q2NKY5_HUMAN Tubulin beta chain OS=Homo sapiens GN=TUBB6 PE=2 SV=1	4.55667	4.10667	0.86	2.85667	3.69667	0	0.306667	3.48667	0.173333	0.266667	0.54	0.646667	0	0	0	0.73	4.55667	1.99
tr|G9K388|G9K388_HUMAN	YWHAE/FAM22A	tr|G9K388|G9K388_HUMAN YWHAE/FAM22A fusion protein (Fragment) OS=Homo sapiens GN=YWHAE/FAM22A fusion PE=2 SV=1	4.71667	0	1.35	1.77	0	0	0.593333	0	3.06333	5.19333	2.37333	3.56333	1.85333	3.13333	2.79667	0.806667	16	0
tr|B7Z4F6|B7Z4F6_HUMAN	tr|B7Z4F6|B7Z4F6_HUMAN	tr|B7Z4F6|B7Z4F6_HUMAN cDNA FLJ54912	2477.98	2.40333	0	0	1.09	1.09	3.19	0.22	0.896667	0	0	0	0	0	0	0	0	0.896667
sp|P02768|ALBU_HUMAN	ALB	sp|P02768|ALBU_HUMAN Serum albumin OS=Homo sapiens GN=ALB PE=1 SV=2	4.68667	0	0	0	0	0	0	0	0	0	0	0	0	0	0	0	0	0
tr|A0A024R6B5|A0A024R6B5_HUMAN	HSPA2	tr|A0A024R6B5|A0A024R6B5_HUMAN Heat shock 70kDa protein 2	2484.38	4.31333	2.06	2.65333	4.16	6.39667	4.35667	5.16667	3.78667	2.63	1.93	1.60333	3.32	3.48	2.17	2.65667	3.71333	4.31333
tr|A0A024QZ64|A0A024QZ64_HUMAN	ALDOC	tr|A0A024QZ64|A0A024QZ64_HUMAN Fructose-bisphosphate aldolase OS=Homo sapiens GN=ALDOC PE=3 SV=1	10.3967	13.37	1.82667	11.3233	13.7333	19.6	7.46333	14.2533	5.35667	7.20667	6.45333	6.06667	6.37667	8.06333	6.32333	5.89	11.9633	15.1733
tr|B2RBW5|B2RBW5_HUMAN	tr|B2RBW5|B2RBW5_HUMAN	tr|B2RBW5|B2RBW5_HUMAN Aconitate hydratase	1.83667	0.763333	0.513333	0.303333	0	0	0	0	0	0	0	0	0	0	0	0	0	0
sp|P80723|BASP1_HUMAN	BASP1	sp|P80723|BASP1_HUMAN Brain acid soluble protein 1 OS=Homo sapiens GN=BASP1 PE=1 SV=2	9.19333	19.9567	3.17667	17.86	17.86	25.85	14.3667	33.67	17.9367	18.8467	12.6267	19.9567	14.66	10.9933	20.88	12.6267	29.3967	18.62
tr|B4DF42|B4DF42_HUMAN	tr|B4DF42|B4DF42_HUMAN	tr|B4DF42|B4DF42_HUMAN cDNA FLJ54101	7.84	7.84	3.40667	0	18.87	16.9067	12.9167	0	19.0567	36.6367	14.7933	7.39667	5.73667	0	5.73667	11.7467	3.40667	0
tr|A0A0S2Z3X8|A0A0S2Z3X8_HUMAN	GDI1	tr|A0A0S2Z3X8|A0A0S2Z3X8_HUMAN Rab GDP dissociation inhibitor (Fragment) OS=Homo sapiens GN=GDI1 PE=2 SV=1	9.03	26.1567	1.20333	8.31667	11.1467	36.98	6.24	25.0733	5.67	7.13333	5.78	5.02667	6.81333	6.48333	6.6	4.93333	11.49	17.98
sp|Q3ZCM7|TBB8_HUMAN	TUBB8	sp|Q3ZCM7|TBB8_HUMAN Tubulin beta-8 chain OS=Homo sapiens GN=TUBB8 PE=1 SV=2	1.61333	0	0	0	0	0	0	0	0	0	0	0	0	0	0	0	0	0
tr|H7BYR8|H7BYR8_HUMAN	MBP	tr|H7BYR8|H7BYR8_HUMAN Myelin basic protein OS=Homo sapiens GN=MBP PE=1 SV=1	4.19667	5.07	4.45667	8.52	6.35667	8.43	3.07333	9.02	0	0	5.02667	1.69	4.95333	8.43	0	0	6.54333	5.95333
sp|P17600|SYN1_HUMAN	SYN1	sp|P17600|SYN1_HUMAN Synapsin-1 OS=Homo sapiens GN=SYN1 PE=1 SV=3	2.10333	2.7	0.813333	1.93333	2.16333	2.41333	1.03	3.00667	1.49	1.41667	1.14333	1.26	1.47333	0.813333	1.23333	0.883333	1.82333	2.29667
tr|D0PNI1|D0PNI1_HUMAN	YWHAZ	tr|D0PNI1|D0PNI1_HUMAN Epididymis luminal protein 4 OS=Homo sapiens GN=YWHAZ PE=2 SV=1	7.43333	8.81333	3.34667	7.89	9.96333	8.81333	3.34667	18.14	4.41	5.95	6.14333	7.09667	4.13	4.31	3.38333	2.39333	17.8467	10.33
sp|Q9NY65-2|TBA8_HUMAN	TUBA8	sp|Q9NY65-2|TBA8_HUMAN Isoform 2 of Tubulin alpha-8 chain OS=Homo sapiens GN=TUBA8	2.57	2.23333	0.873333	3.73	3.99	1.77	0.436667	2.95333	0.65	0.98	0.833333	0.926667	0.59	0.67	0.436667	2.15667	1.60333	2.04
sp|P13639|EF2_HUMAN	EEF2	sp|P13639|EF2_HUMAN Elongation factor 2 OS=Homo sapiens GN=EEF2 PE=1 SV=4	1.22667	1.19667	0.06	0.516667	0.706667	0.836667	0.11	0.736667	0.11	0.0766667	0.123333	0.14	0.0933333	0.0766667	0.13	0.656667	0.703333	0.703333
tr|B7Z4V2|B7Z4V2_HUMAN	tr|B7Z4V2|B7Z4V2_HUMAN	tr|B7Z4V2|B7Z4V2_HUMAN cDNA FLJ51907	2366.35	2.40333	1.91	1.18333	3.37	3.44667	2.94667	2.89	4.00333	1.77333	2.06	1.42	1.92667	1.84667	1.78667	1.98667	2.02667	2.92667
tr|X5DNI1|X5DNI1_HUMAN	CRMP1	tr|X5DNI1|X5DNI1_HUMAN Collapsin response mediator protein 1 isoform A (Fragment) OS=Homo sapiens GN=CRMP1 PE=2 SV=1	2.33	4.26667	0.846667	4.37333	3.99	4.26667	1.86333	3.92667	2.03333	2.20333	2.01	1.83667	2.06	1.67333	1.78	1.97	3.12333	3.97333
sp|P49327|FAS_HUMAN	FASN	sp|P49327|FAS_HUMAN Fatty acid synthase OS=Homo sapiens GN=FASN PE=1 SV=3	0.58	0	0	0	0	0	0	0	0	0	0	0	0	0	0	0	0	0.316667
tr|V9HW26|V9HW26_HUMAN	HEL-S-123m	tr|V9HW26|V9HW26_HUMAN ATP synthase subunit alpha OS=Homo sapiens GN=HEL-S-123m PE=2 SV=1	1.77667	1.77667	0.813333	1.24667	1.35667	1.24333	0.73	1.05	1.35667	1.19333	1.14667	1.41667	1.47667	0.996667	1.32	1.38	1.33333	1.04333
tr|Q71UF1|Q71UF1_HUMAN	ACO2	tr|Q71UF1|Q71UF1_HUMAN Aconitate hydratase	2159.38	2.15333	1.33333	1.58667	2.07	2.72333	2.14	2.14	2.18	1.53	1.28333	1.44667	1.66	1.48	1.52333	1.34667	1.46	1.97667
sp|Q9Y2J2-4|E41L3_HUMAN	EPB41L3	sp|Q9Y2J2-4|E41L3_HUMAN Isoform 4 of Band 4.1-like protein 3 OS=Homo sapiens GN=EPB41L3	1.66333	0	0	0	0	1.39	0	0	0	0	0	0	0	0	0	0	0	0
tr|B2R984|B2R984_HUMAN	tr|B2R984|B2R984_HUMAN	tr|B2R984|B2R984_HUMAN cDNA	1805.67	856.447	1.03667	1.03333	1.14	2.17	1.49667	1.46667	1.18667	1.46667	1.80333	0.78	0.416667	1.83333	1.62	1.14	2.62333	1.10667
tr|Q0QEN7|Q0QEN7_HUMAN	ATP5B	tr|Q0QEN7|Q0QEN7_HUMAN ATP synthase subunit beta (Fragment) OS=Homo sapiens GN=ATP5B PE=2 SV=1	2.45	4.54667	1.22333	1.78	3.25333	6.92	1.26	0.923333	1.17	1.04	1.96333	3.13333	3.4	2.68333	3.80667	0	5.83333	4.48333
tr|B4E022|B4E022_HUMAN	tr|B4E022|B4E022_HUMAN	tr|B4E022|B4E022_HUMAN cDNA FLJ56274	1312.1	2.08	1.01333	1.17333	2.78333	2.06333	1.47333	2.44667	1.13333	1.69333	1.40333	1.19333	1.59333	1.58	1.29	1.34333	2.00333	2.29667
tr|B4DUQ1|B4DUQ1_HUMAN	tr|B4DUQ1|B4DUQ1_HUMAN	tr|B4DUQ1|B4DUQ1_HUMAN cDNA FLJ54552	578.653	1.97667	0.536667	0	1.33	0.933333	0.396667	0.396667	0	0	0	0	0.616667	0	0	0.396667	1.08333	1.07333
tr|A0N071|A0N071_HUMAN	HBD	tr|A0N071|A0N071_HUMAN Delta globin OS=Homo sapiens GN=HBD PE=3 SV=1	23.75	105.143	2.98667	43.26	44.3267	87.09	19.91	105.143	36.65	44.3267	40.96	31.42	57.6667	62.3633	67.06	12.4833	105.143	115.327
tr|E9KL35|E9KL35_HUMAN	tr|E9KL35|E9KL35_HUMAN	tr|E9KL35|E9KL35_HUMAN Epididymis tissue sperm binding protein Li 3a OS=Homo sapiens PE=2 SV=1	4.12	0	0	0.916667	1.32	0	0	0	0	0	0	0	0	0	0	2.91333	0	0.71
tr|H6VRF8|H6VRF8_HUMAN	KRT1	tr|H6VRF8|H6VRF8_HUMAN Keratin 1 OS=Homo sapiens GN=KRT1 PE=3 SV=1	2.64333	3.81	1.35667	5.39333	4.73	3.82	6.13667	4.25333	2.41	2.95667	3.05667	3.15333	2.56333	2.41	2.69667	5.43667	3.24667	2.33667
tr|V9HWB4|V9HWB4_HUMAN	HEL-S-89n	tr|V9HWB4|V9HWB4_HUMAN Epididymis secretory sperm binding protein Li 89n OS=Homo sapiens GN=HEL-S-89n PE=2 SV=1	1.73	4.02667	0.543333	2.76	3.38667	5.35667	1.74	3.64	1.77	1.47	1.46	1.13333	1.69333	1.63333	1.42333	2.32667	2.52333	3.20333
sp|P34932|HSP74_HUMAN	HSPA4	sp|P34932|HSP74_HUMAN Heat shock 70 kDa protein 4 OS=Homo sapiens GN=HSPA4 PE=1 SV=4	1.28333	3.12333	0	1.01333	0.523333	5.51	0	3.53333	0	0	0	0	0	0.523333	0	1.53	1.83	4
sp|Q06830|PRDX1_HUMAN	PRDX1	sp|Q06830|PRDX1_HUMAN Peroxiredoxin-1 OS=Homo sapiens GN=PRDX1 PE=1 SV=1	20.9067	31.3067	0	10.79	28.3933	42.59	9.29667	55.2933	13.2333	10.77	6.05667	7.73333	10.77	15.5567	12.9167	7.62	15.8267	33.0233
sp|P13929-3|ENOB_HUMAN	ENO3	sp|P13929-3|ENOB_HUMAN Isoform 3 of Beta-enolase OS=Homo sapiens GN=ENO3	0.946667	0	0	0	0	0	0	0	0	0.41	0	0.41	0.746667	0.41	0	0	0.673333	0
tr|Q6FHU2|Q6FHU2_HUMAN	PGAM1	tr|Q6FHU2|Q6FHU2_HUMAN Phosphoglycerate mutase (Fragment) OS=Homo sapiens GN=PGAM1 PE=2 SV=1	7.19	0	0	1.90667	4.52	6.95667	0	10.1433	1.11333	1.33667	0	0.913333	1.11	0.913333	0	0	2.67333	5.41667
sp|P22626|ROA2_HUMAN	HNRNPA2B1	sp|P22626|ROA2_HUMAN Heterogeneous nuclear ribonucleoproteins A2/B1 OS=Homo sapiens GN=HNRNPA2B1 PE=1 SV=2	2.90333	2.84333	0.133333	1.47	1.68	0	0.166667	0.59	0.323333	0.646667	0.19	0.443333	0.386667	0	0.216667	1.67	0.916667	1.06667
tr|V9HWC2|V9HWC2_HUMAN	HEL-S-67p	tr|V9HWC2|V9HWC2_HUMAN Epididymis secretory sperm binding protein Li 67p OS=Homo sapiens GN=HEL-S-67p PE=2 SV=1	17.69	0	0	0	0	0	0	75.9	0	0	0	0	5.89667	0	0	0	9.13333	0
tr|A0A0A0MTS2|A0A0A0MTS2_HUMAN	GPI	tr|A0A0A0MTS2|A0A0A0MTS2_HUMAN Glucose-6-phosphate isomerase (Fragment) OS=Homo sapiens GN=GPI PE=1 SV=1	2.19	0	0.49	2.2	2.13667	1.86	1.86	4.05667	0.583333	1.10333	1.20333	1.21	0.85	0.976667	0.79	0.483333	2.41	2.41
tr|B4DVJ0|B4DVJ0_HUMAN	tr|B4DVJ0|B4DVJ0_HUMAN	tr|B4DVJ0|B4DVJ0_HUMAN Glucose-6-phosphate isomerase OS=Homo sapiens PE=2 SV=1	2.5	3.54	0	2.27333	2.44	2.11667	2.04	4.37333	0.143333	0.976667	1.18333	1.19	0.466667	0.99	0.393333	0.533333	2.50667	2.58667
tr|Q53HU0|Q53HU0_HUMAN	tr|Q53HU0|Q53HU0_HUMAN	tr|Q53HU0|Q53HU0_HUMAN Chaperonin containing TCP1	821.227	1.58333	0.763333	0.646667	1.51667	1.20667	0.803333	0.966667	1.14333	0.79	0.396667	0.33	0.95	0.683333	0.596667	1.24667	1.30333	1.15
tr|Q5CAQ5|Q5CAQ5_HUMAN	TRA1	tr|Q5CAQ5|Q5CAQ5_HUMAN Tumor rejection antigen (Gp96) 1 OS=Homo sapiens GN=TRA1 PE=2 SV=1	0.473333	0.666667	0.05	0.46	0.663333	0.3	0.116667	0.43	0.0833333	0.116667	0.1	0.1	0.1	0.0666667	0.1	0.473333	0.363333	0.766667
sp|Q9UHG2|PCSK1_HUMAN	PCSK1N	sp|Q9UHG2|PCSK1_HUMAN ProSAAS OS=Homo sapiens GN=PCSK1N PE=1 SV=1	3.25667	4.45	2.62	3.25667	3.93	3.67	3.22333	4.23333	4.49667	3.67	3.48333	5.05667	3.77667	3.29333	3.77667	2.10333	3.93	4.19
tr|A0A140VK07|A0A140VK07_HUMAN	tr|A0A140VK07|A0A140VK07_HUMAN	tr|A0A140VK07|A0A140VK07_HUMAN Testicular secretory protein Li 7 OS=Homo sapiens PE=2 SV=1	1.61	4.2	0.453333	4.03	3.62333	4.40333	2.98667	4.50667	2.97667	2.86333	2.52667	2.36	2.98333	2.56	2.79333	3.05	3.92667	4.50333
sp|Q562R1|ACTBL_HUMAN	ACTBL2	sp|Q562R1|ACTBL_HUMAN Beta-actin-like protein 2 OS=Homo sapiens GN=ACTBL2 PE=1 SV=2	0.77	1.23	0.35	1.09667	1.24	0.893333	0.49	1.24	0.843333	0.77	0.773333	0.833333	0.833333	0.71	0.656667	0.83	1.31	0.83
sp|Q96JE9|MAP6_HUMAN	MAP6	sp|Q96JE9|MAP6_HUMAN Microtubule-associated protein 6 OS=Homo sapiens GN=MAP6 PE=1 SV=2	1.87333	4.38333	1.17	3.2	3.55333	4.91667	1.73667	4.34667	3.57	4.07333	2.96	2.56333	2.77333	2.30333	2.66	1.09667	2.02333	2.99667
tr|V9HWF2|V9HWF2_HUMAN	HEL-S-32	tr|V9HWF2|V9HWF2_HUMAN Malate dehydrogenase OS=Homo sapiens GN=HEL-S-32 PE=2 SV=1	2.59667	0	1.04	1.00667	1.00667	2.35	3.18333	1.79333	2.19	1.97667	1.86667	3.02	2.62667	0.86	2.17667	0.73	0	0
tr|Q670S4|Q670S4_HUMAN	tr|Q670S4|Q670S4_HUMAN	tr|Q670S4|Q670S4_HUMAN Hemoglobin Lepore-Baltimore (Fragment) OS=Homo sapiens PE=3 SV=1	21.6	75.7633	3.79333	27.73	25.21	72.58	10.5733	75.7633	17.3467	21.6	19.1633	20.9267	31.34	31.34	31.34	10.5733	75.7633	75.7633
tr|G3V1A4|G3V1A4_HUMAN	CFL1	tr|G3V1A4|G3V1A4_HUMAN Cofilin 1 (Non-muscle)	1209.79	9.04667	2.98333	4.15667	8.37667	11.42	9.47	10.3267	5.25667	4.99	4.72667	3.07	6.18	5.65667	3.79667	4.20333	5.25	9.04667
tr|A0A087X1X7|A0A087X1X7_HUMAN	EEF1D	tr|A0A087X1X7|A0A087X1X7_HUMAN Elongation factor 1-delta OS=Homo sapiens GN=EEF1D PE=1 SV=1	0.44	0.92	0.253333	0.673333	0.86	0.736667	0.333333	0.846667	0.28	0.333333	0.333333	0.306667	0.186667	0.18	0.0933333	0.386667	0.28	0.67
tr|A8K7F6|A8K7F6_HUMAN	tr|A8K7F6|A8K7F6_HUMAN	tr|A8K7F6|A8K7F6_HUMAN cDNA FLJ78244	1582.67	1.75667	0.686667	0	0.9	0.963333	0.106667	0	0	0	0.0333333	0	0	0	0	0	1.02667	0.36
tr|A0A024RA19|A0A024RA19_HUMAN	MAPT	tr|A0A024RA19|A0A024RA19_HUMAN Microtubule-associated protein OS=Homo sapiens GN=MAPT PE=4 SV=1	3.47	12.1467	2.49667	12.5433	11.6167	24.83	4.34333	15.77	6.91333	6.36333	6.04	6.53	6.13	5.87333	6.21	0	11.13	11.3067
tr|Q53YD7|Q53YD7_HUMAN	EEF1G	tr|Q53YD7|Q53YD7_HUMAN EEF1G protein OS=Homo sapiens GN=EEF1G PE=2 SV=1	1.54	1.26667	0.15	0.933333	1.02667	0.623333	0.53	0.916667	0	0.543333	0.383333	0.193333	0	0	0	0.826667	0.616667	0.863333
tr|A0A024R7I7|A0A024R7I7_HUMAN	RAB3A	tr|A0A024R7I7|A0A024R7I7_HUMAN H.sapiens ras-related Hrab3A protein OS=Homo sapiens GN=RAB3A PE=2 SV=1	7.82	12.09	1.59	6.53	7.52	7.82	4.34	17.65	2.66	3.65	5.37	4.06667	4.66333	4.39	4.06667	3.52	7.45	6.91333
sp|Q9H4B7|TBB1_HUMAN	TUBB1	sp|Q9H4B7|TBB1_HUMAN Tubulin beta-1 chain OS=Homo sapiens GN=TUBB1 PE=1 SV=1	0.173333	0	0	0	0	0	0	0	0	0	0	0	0	0	0	0	0	0
tr|H3BLZ8|H3BLZ8_HUMAN	DDX17	tr|H3BLZ8|H3BLZ8_HUMAN Probable ATP-dependent RNA helicase DDX17 OS=Homo sapiens GN=DDX17 PE=1 SV=1	1.09333	0.326667	0.07	0.38	0.526667	0.19	0.09	0.19	0.323333	0.3	0.153333	0.13	0.153333	0.07	0.09	0.696667	0.233333	0.373333
sp|P27348|1433T_HUMAN	YWHAQ	sp|P27348|1433T_HUMAN 14-3-3 protein theta OS=Homo sapiens GN=YWHAQ PE=1 SV=1	4.24	18.5167	1.60333	10.0767	11.0633	9.24333	2.36	10.7233	2.81667	6.02333	6.04333	4.28	2.86333	3.09	2.36	2.88	13.33	10.12
tr|V9HWB9|V9HWB9_HUMAN	HEL-S-133P	tr|V9HWB9|V9HWB9_HUMAN L-lactate dehydrogenase OS=Homo sapiens GN=HEL-S-133P PE=2 SV=1	2.42333	7.9	1.26333	3.50667	3.75667	5.30667	2.29667	7.29333	2.71667	3.03667	2.16667	2.74333	2.82667	2.41	2.58333	0.716667	4.42	5.53333
tr|B4DPW9|B4DPW9_HUMAN	tr|B4DPW9|B4DPW9_HUMAN	tr|B4DPW9|B4DPW9_HUMAN cDNA FLJ51929	0.94	1.41	0.52	0.583333	0.796667	0.91	0.72	0.386667	0.183333	0	0	0.113333	0.46	0.56	0.166667	0.7	0.806667	1.22
tr|V9HWC7|V9HWC7_HUMAN	HEL-S-128m	tr|V9HWC7|V9HWC7_HUMAN Epididymis secretory sperm binding protein Li 128m OS=Homo sapiens GN=HEL-S-128m PE=2 SV=1	9.09667	12.9967	2.27667	15.58	15.22	33.22	5.75	27.92	11.3233	6.6	4.70667	10.5167	8.79	9.82333	9.18	5.75	7.60333	14.66
sp|Q02952-2|AKA12_HUMAN	AKAP12	sp|Q02952-2|AKA12_HUMAN Isoform 2 of A-kinase anchor protein 12 OS=Homo sapiens GN=AKAP12	0.37	1.58333	0.24	1.51333	1.49333	1.68667	0.87	2.59	0.326667	0.683333	0.853333	0.606667	0.796667	0.873333	0.863333	0.493333	1.48333	1.8
tr|J3KTA4|J3KTA4_HUMAN	DDX5	tr|J3KTA4|J3KTA4_HUMAN Probable ATP-dependent RNA helicase DDX5 OS=Homo sapiens GN=DDX5 PE=1 SV=1	1.18	0.16	0.0633333	0.286667	0.333333	0.0666667	0	0	0	0	0	0	0	0	0	0.813333	0	0.28
sp|Q58FF8|H90B2_HUMAN	HSP90AB2P	sp|Q58FF8|H90B2_HUMAN Putative heat shock protein HSP 90-beta 2 OS=Homo sapiens GN=HSP90AB2P PE=1 SV=2	1.15	0	0	0	0	0	0	0	0	0	0	0	0	0	0	0	0	0
tr|B2R5W2|B2R5W2_HUMAN	HNRNPC	tr|B2R5W2|B2R5W2_HUMAN Heterogeneous nuclear ribonucleoproteins C1/C2 OS=Homo sapiens GN=HNRNPC PE=1 SV=1	1.77	0.86	0.246667	1.54333	1.57333	1.03	0.49	0.78	0.646667	0.78	0.523333	0.373333	0.363333	0.193333	0.246667	1.21	0.426667	1.03
sp|P23396|RS3_HUMAN	RPS3	sp|P23396|RS3_HUMAN 40S ribosomal protein S3 OS=Homo sapiens GN=RPS3 PE=1 SV=2	4.96	0	0	0	0	0	0	0	0	0	0	0	0	0	0	0	0	0
tr|A0A024R4A0|A0A024R4A0_HUMAN	NCL	tr|A0A024R4A0|A0A024R4A0_HUMAN Nucleolin	280.9	0.72	0.43	0.456667	0.883333	0.406667	0.276667	0.43	0.33	0.233333	0.313333	0.18	0.18	0.1	0.06	0.486667	0.51	0.7
tr|A0A024R6W0|A0A024R6W0_HUMAN	GOT2	tr|A0A024R6W0|A0A024R6W0_HUMAN Aspartate aminotransferase OS=Homo sapiens GN=GOT2 PE=4 SV=1	2.18	0	0	2.02667	3.85333	0	0	4.73333	1.59333	3.18333	2.29333	1.6	2.12333	0.476667	2.42	0	1.18	0
tr|A0A024RC46|A0A024RC46_HUMAN	hCG_2020860	tr|A0A024RC46|A0A024RC46_HUMAN HCG2020860	0.646667	0.363333	0	0.363333	0.576667	0.363333	0	0	0	0	0	0	0	0	0	0.426667	0.213333	0.0933333
tr|A0A140VK69|A0A140VK69_HUMAN	tr|A0A140VK69|A0A140VK69_HUMAN	tr|A0A140VK69|A0A140VK69_HUMAN Aspartate aminotransferase OS=Homo sapiens PE=2 SV=1	3.93333	2.62	0.843333	2.43667	2.77	4.22333	1.93333	3.09667	1.50667	1.58667	1.67	1.66	1.75	1.58	1.67667	1.50667	2.01333	2.39667
sp|P23526|SAHH_HUMAN	AHCY	sp|P23526|SAHH_HUMAN Adenosylhomocysteinase OS=Homo sapiens GN=AHCY PE=1 SV=4	1.27667	2.76333	0	3.47	3.36333	4.66667	2.44667	3.61	2.24667	2.34333	1.72	1.72333	2.15	1.83	1.57667	2.35667	2.76333	3.76
tr|A1L407|A1L407_HUMAN	HIST1H1T	tr|A1L407|A1L407_HUMAN Histone cluster 1	0.26	0.07	0	0	0	0	0	0.156667	0.156667	0	0	0.156667	0	0.52	0	0.26	0.226667	0.07
tr|V9HW12|V9HW12_HUMAN	HEL-S-2a	tr|V9HW12|V9HW12_HUMAN Epididymis secretory sperm binding protein Li 2a OS=Homo sapiens GN=HEL-S-2a PE=2 SV=1	6.2	0	0	0	0	0	0	0	1.2	1.19667	2.45333	4.23667	1.91	0.933333	1.19667	0	0	0
tr|Q32Q12|Q32Q12_HUMAN	NME1-NME2	tr|Q32Q12|Q32Q12_HUMAN Nucleoside diphosphate kinase OS=Homo sapiens GN=NME1-NME2 PE=1 SV=1	1.93667	0	0.793333	1.85667	2.52333	0	0	2.08333	0	0.39	0.303333	0	0	0	0	1.09333	0	2.48333
tr|A0A0D9SF30|A0A0D9SF30_HUMAN	NCAM1	tr|A0A0D9SF30|A0A0D9SF30_HUMAN Neural cell adhesion molecule 1 (Fragment) OS=Homo sapiens GN=NCAM1 PE=1 SV=1	1.76667	2.52	1.31	2.12	2.41	2.13	1.45	2.74333	2.03333	1.94	2.03333	1.76667	1.86667	1.94	2.04333	0.993333	1.94333	2.03333
tr|Q5CZB5|Q5CZB5_HUMAN	DKFZp686M0430	tr|Q5CZB5|Q5CZB5_HUMAN Putative uncharacterized protein DKFZp686M0430 OS=Homo sapiens GN=DKFZp686M0430 PE=2 SV=1	0.27	1.09667	0	0.55	0.243333	1.27	0.75	1.54	0.613333	0.63	0.546667	0.613333	0.576667	0.576667	0.656667	0.51	0.81	1.22333
tr|Q0P5N8|Q0P5N8_HUMAN	TMSB4X	tr|Q0P5N8|Q0P5N8_HUMAN TMSB4X protein (Fragment) OS=Homo sapiens GN=TMSB4X PE=2 SV=1	3.8	5.99333	1.84	8.94333	6.58	13.92	3.8	1.26667	7.84667	4.89667	6.75	9.7	5.99333	5.99333	3.8	3.14667	3.8	4.89667
sp|P15531-2|NDKA_HUMAN	NME1	sp|P15531-2|NDKA_HUMAN Isoform 2 of Nucleoside diphosphate kinase A OS=Homo sapiens GN=NME1	4.43	0	1.48	4.16	5.80333	1.29667	0.65	4.85333	0.443333	1.48	1.69667	1.51333	1.48	1.33	1.88	4.08333	1.69667	4.85333
sp|P61981|1433G_HUMAN	YWHAG	sp|P61981|1433G_HUMAN 14-3-3 protein gamma OS=Homo sapiens GN=YWHAG PE=1 SV=2	3.97333	8.39	2.00667	5.29667	5.32667	0	1.32667	6.08	3.08667	4.48667	3.97333	3.94	3.08333	2.67	1.85333	1.57	7.46	4.68667
sp|P21796|VDAC1_HUMAN	VDAC1	sp|P21796|VDAC1_HUMAN Voltage-dependent anion-selective channel protein 1 OS=Homo sapiens GN=VDAC1 PE=1 SV=2	2.60667	0.383333	0	0.963333	1.39	0	0	0	0	0	0	0	0	0	0	2.22	0	1.5
tr|A0A0D9SG72|A0A0D9SG72_HUMAN	STXBP1	tr|A0A0D9SG72|A0A0D9SG72_HUMAN Syntaxin-binding protein 1 OS=Homo sapiens GN=STXBP1 PE=1 SV=2	1.75	0	0.433333	0	0	2.24	0.903333	1.90333	0.263333	1.03	0.996667	0.856667	0.236667	0.22	0.35	0.32	2.65667	2.56
tr|B4DLR3|B4DLR3_HUMAN	tr|B4DLR3|B4DLR3_HUMAN	tr|B4DLR3|B4DLR3_HUMAN cDNA FLJ54020	536.81	0.343333	0.09	0.273333	0.63	0.39	0.223333	0.12	0.143333	0.2	0.0866667	0.0333333	0.0866667	0.0566667	0.0333333	0.356667	0.16	0.296667
tr|A0A024RAZ7|A0A024RAZ7_HUMAN	HNRPA1	tr|A0A024RAZ7|A0A024RAZ7_HUMAN Heterogeneous nuclear ribonucleoprotein A1	245.96	0.31	0	0.31	0.61	0.39	0	0	0	0	0	0	0.04	0.04	0.08	0.406667	0.183333	0.21
tr|B3KQT9|B3KQT9_HUMAN	tr|B3KQT9|B3KQT9_HUMAN	tr|B3KQT9|B3KQT9_HUMAN Protein disulfide-isomerase OS=Homo sapiens PE=2 SV=1	1.36	3.09333	0	1.84333	2.54	0.83	0	3.11333	0	0	0	0	0	0	0	0.776667	1.57333	2.15
sp|P16152|CBR1_HUMAN	CBR1	sp|P16152|CBR1_HUMAN Carbonyl reductase [NADPH] 1 OS=Homo sapiens GN=CBR1 PE=1 SV=3	3.57	6.60667	0.826667	5.06667	5.70667	6.26333	4.02333	9.54667	1.57667	1.78333	2.02	2.64	2.19	2.66	2.64	1.30667	7.39333	5.96667
tr|B2R6D8|B2R6D8_HUMAN	CDC42EP4	tr|B2R6D8|B2R6D8_HUMAN CDC42 effector protein (Rho GTPase binding) 4	549.213	2.52	1.36	1.06	1.84667	2.3	2.43667	2.89333	2.33333	1.77333	2.09667	2.06	2.72333	1.64333	1.65333	1.18667	2.11333	2.3
tr|Q5JR94|Q5JR94_HUMAN	RPS8	tr|Q5JR94|Q5JR94_HUMAN 40S ribosomal protein S8 OS=Homo sapiens GN=RPS8 PE=2 SV=1	1.82	0.426667	0.03	0.56	1.24667	0.303333	0	0	0	0.01	0	0	0	0	0	1.61667	0	0.786667
tr|A0A140VJY2|A0A140VJY2_HUMAN	tr|A0A140VJY2|A0A140VJY2_HUMAN	tr|A0A140VJY2|A0A140VJY2_HUMAN Testicular tissue protein Li 209 OS=Homo sapiens PE=2 SV=1	0.4	0.503333	0.0366667	0.236667	0.24	0.17	0.07	0.17	0.07	0.13	0.133333	0.09	0.133333	0.09	0.11	0.28	0.426667	0.28
tr|A0A0S2Z4C6|A0A0S2Z4C6_HUMAN	PPP3CA	tr|A0A0S2Z4C6|A0A0S2Z4C6_HUMAN Serine/threonine-protein phosphatase (Fragment) OS=Homo sapiens GN=PPP3CA PE=2 SV=1	1.82	3.44	0.396667	3.44	3.54667	3.87333	2.09	5.19	2.17667	2.32333	1.82	2.08	2.04	1.80667	1.49	1.25667	2.39333	3.97
tr|F5GWF6|F5GWF6_HUMAN	CCT2	tr|F5GWF6|F5GWF6_HUMAN T-complex protein 1 subunit beta OS=Homo sapiens GN=CCT2 PE=1 SV=2	1.62	1.52	0.136667	0.716667	1.06667	0.603333	0.19	0.523333	0.606667	0.43	0.16	0.293333	0.136667	0.253333	0.286667	0.79	0.566667	0.646667
tr|A0A024RDK2|A0A024RDK2_HUMAN	ANK2	tr|A0A024RDK2|A0A024RDK2_HUMAN Ankyrin 2	4674.07	0.59	0.833333	0.36	0.943333	0.353333	0	0.306667	0.72	0	0.22	0	0	0	0	0	0.203333	0.49
tr|Q6IPN6|Q6IPN6_HUMAN	EEF1A1	tr|Q6IPN6|Q6IPN6_HUMAN Elongation factor 1-alpha OS=Homo sapiens GN=EEF1A1 PE=2 SV=1	0.863333	0	0	0	0	0	0	0	0	0	0	0	0	0	0	0	0	0
sp|P13645|K1C10_HUMAN	KRT10	sp|P13645|K1C10_HUMAN Keratin	583.04	2.3	1.90667	2.98667	4.02	3.56333	5.29333	3.73667	3.46667	3.27	2.76	2.88667	4.88333	3.05333	3.87667	4.06667	3.71667	3.44667
sp|P0C0S8|H2A1_HUMAN	HIST1H2AG	sp|P0C0S8|H2A1_HUMAN Histone H2A type 1 OS=Homo sapiens GN=HIST1H2AG PE=1 SV=2	3.00667	0	0	0.54	1.01667	0.81	0.81	0	0.81	0.383333	0.113333	0.27	0.27	0.27	0.27	0.81	0	0.81
tr|Q0VAS5|Q0VAS5_HUMAN	HIST1H4H	tr|Q0VAS5|Q0VAS5_HUMAN Histone H4 OS=Homo sapiens GN=HIST1H4H PE=2 SV=1	7.93	0.293333	0.156667	3.52333	3.94	1.99	0.65	0.146667	0.65	0.503333	0.65	0.356667	0.503333	1.07	1.07	5.2	0.293333	3.31
tr|C9J712|C9J712_HUMAN	PFN2	tr|C9J712|C9J712_HUMAN Profilin OS=Homo sapiens GN=PFN2 PE=1 SV=1	41.25	298.74	6.04333	48.5133	74.05	96.07	36.4567	85.06	31.7133	48.5133	36.4567	36.4567	29.1433	21.6233	33.68	15.3033	63.04	143.74
tr|A0A024R1K7|A0A024R1K7_HUMAN	YWHAH	tr|A0A024R1K7|A0A024R1K7_HUMAN Tyrosine 3-monooxygenase/tryptophan 5-monooxygenase activation protein	1689.48	4.26	3.79667	2.13667	5.65	3.02667	1.89333	2.19333	5.97667	2.29	3.73667	2.64333	2.76667	1.85333	1.85333	1.23	4.23333	5.09
tr|J3KPX7|J3KPX7_HUMAN	PHB2	tr|J3KPX7|J3KPX7_HUMAN Prohibitin-2 OS=Homo sapiens GN=PHB2 PE=1 SV=2	2.16	0	0.143333	0.446667	0.476667	0.14	0	0	0	0	0	0	0	0	0	1.16	0	0.35
tr|A0A024R1N4|A0A024R1N4_HUMAN	XRCC6	tr|A0A024R1N4|A0A024R1N4_HUMAN X-ray repair complementing defective repair in Chinese hamster cells 6 (Ku autoantigen	432.07	1.37333	0.83	0.3	0.956667	0.83	0.04	0.23	0.386667	0.04	0.253333	0.0633333	0.0633333	0	0	0.176667	0.77	0.743333
tr|A0A024RDB4|A0A024RDB4_HUMAN	HNRPD	tr|A0A024RDB4|A0A024RDB4_HUMAN Heterogeneous nuclear ribonucleoprotein D (AU-rich element RNA binding protein 1	1149.85	1.16667	0.686667	0.366667	0.48	0.533333	0.546667	0.423333	0.543333	0.26	0.313333	0.28	0.366667	0.366667	0.313333	0.42	0.73	0.59
tr|V9HW88|V9HW88_HUMAN	HEL-S-99n	tr|V9HW88|V9HW88_HUMAN Calreticulin	385.613	0.706667	0.376667	0	0.7	0.1	0.1	0.466667	0.233333	0	0.24	0.1	0	0	0	0	0.14	0.14
sp|Q14568|HS902_HUMAN	HSP90AA2P	sp|Q14568|HS902_HUMAN Heat shock protein HSP 90-alpha A2 OS=Homo sapiens GN=HSP90AA2P PE=1 SV=2	1.13	0	0	0.303333	0.916667	0	0	0.753333	0	0	0	0	0	0	0	0.54	0.303333	0
tr|B1AKK2|B1AKK2_HUMAN	DDAH1	tr|B1AKK2|B1AKK2_HUMAN Dimethylarginine dimethylaminohydrolase 1	1023.75	4.31667	2.07667	3.83667	6.28333	6.56	4.14667	5.02	3.02333	2.36	1.85	1.16333	1.94	2.61	1.89	1.58667	2.71333	5.51
tr|A0A024QZZ7|A0A024QZZ7_HUMAN	HIST1H2BD	tr|A0A024QZZ7|A0A024QZZ7_HUMAN Histone H2B OS=Homo sapiens GN=HIST1H2BD PE=3 SV=1	5.05	0.233333	0.233333	1.66333	2.32	0.82	0.35	0.35	0.506667	0.506667	1.09	1.03333	0.506667	1.46	1.03333	2.70667	0.663333	1.24667
tr|J3KQE5|J3KQE5_HUMAN	RAN	tr|J3KQE5|J3KQE5_HUMAN GTP-binding nuclear protein Ran (Fragment) OS=Homo sapiens GN=RAN PE=1 SV=1	2.5	1.45667	0.18	2.16	1.87333	2.7	1.20667	1.43667	0.69	0.69	0.69	0.6	0.69	0.523333	0.523333	1.19	0.796667	1.43667
tr|V9HWE0|V9HWE0_HUMAN	HEL-S-7	tr|V9HWE0|V9HWE0_HUMAN Annexin OS=Homo sapiens GN=HEL-S-7 PE=2 SV=1	4.24333	2.16	0.29	1.57333	1.86	2.81333	1.39	3.64	1.40333	1.12	0.766667	0.766667	1.32333	0.826667	0.75	1.29333	1.58	2.16
tr|A0A1B0GTG2|A0A1B0GTG2_HUMAN	ALDH7A1	tr|A0A1B0GTG2|A0A1B0GTG2_HUMAN Alpha-aminoadipic semialdehyde dehydrogenase OS=Homo sapiens GN=ALDH7A1 PE=1 SV=1	0.763333	0	0	0	0	0	0	1.09	0	0	0	0	0.463333	0.406667	0	0	0	0
sp|P62942|FKB1A_HUMAN	FKBP1A	sp|P62942|FKB1A_HUMAN Peptidyl-prolyl cis-trans isomerase FKBP1A OS=Homo sapiens GN=FKBP1A PE=1 SV=2	10.22	51.6167	1.46333	12.85	19.21	21.39	8.03333	34.32	4.35667	4.18667	5.94	3.14	3.52667	5.94	5.94	1.27333	6.16667	24.47
tr|G8JLB6|G8JLB6_HUMAN	HNRNPH1	tr|G8JLB6|G8JLB6_HUMAN Heterogeneous nuclear ribonucleoprotein H OS=Homo sapiens GN=HNRNPH1 PE=1 SV=1	0.993333	0.513333	0	0.36	0.436667	0.283333	0.09	0.39	0.00666667	0.123333	0.0933333	0.153333	0	0	0	0.556667	0.393333	0.253333
tr|B5BU24|B5BU24_HUMAN	YWHAB	tr|B5BU24|B5BU24_HUMAN 14-3-3 protein beta/alpha OS=Homo sapiens GN=YWHAB PE=2 SV=1	3.27333	7.6	1.92	4.85333	5.09667	3.76	1.16333	6.42667	2.8	3.46333	3.58	3.09333	2.51	2.19333	1.74667	1.59333	11.2067	4.81667
tr|A2A2U1|A2A2U1_HUMAN	SLC1A2	tr|A2A2U1|A2A2U1_HUMAN Amino acid transporter OS=Homo sapiens GN=SLC1A2 PE=2 SV=1	0.51	0.74	0.546667	0.7	0.82	0.82	0.413333	0.906667	0.48	0.59	0.66	0.78	0.583333	0.593333	0.71	0.35	0.663333	0.66
sp|Q08211|DHX9_HUMAN	DHX9	sp|Q08211|DHX9_HUMAN ATP-dependent RNA helicase A OS=Homo sapiens GN=DHX9 PE=1 SV=4	0.31	0	0	0.05	0.08	0	0	0	0.02	0.0433333	0.01	0	0	0	0	0.16	0	0.05
tr|Q4W5L2|Q4W5L2_HUMAN	SNCA	tr|Q4W5L2|Q4W5L2_HUMAN Alpha-synuclein (Fragment) OS=Homo sapiens GN=SNCA PE=3 SV=1	10.22	15.79	8.98	10.22	12.0767	10.5267	12.0767	15.79	13.9433	12.0767	10.8367	13.9333	6.91	6.91	7.74	3.91667	13.9333	10.22
sp|Q58FF6|H90B4_HUMAN	HSP90AB4P	sp|Q58FF6|H90B4_HUMAN Putative heat shock protein HSP 90-beta 4 OS=Homo sapiens GN=HSP90AB4P PE=5 SV=1	0.406667	0.226667	0	0.26	0.44	0.34	0	0	0	0	0	0	0	0	0	0.306667	0	0.473333
sp|O43175|SERA_HUMAN	PHGDH	sp|O43175|SERA_HUMAN D-3-phosphoglycerate dehydrogenase OS=Homo sapiens GN=PHGDH PE=1 SV=4	1.05	1.50333	0.353333	1.02333	1.26667	1	0.453333	0.773333	0.683333	0.6	0.503333	0.57	0.523333	0.53	0.56	0.766667	1.11	1.15333
sp|Q96E17|RAB3C_HUMAN	RAB3C	sp|Q96E17|RAB3C_HUMAN Ras-related protein Rab-3C OS=Homo sapiens GN=RAB3C PE=2 SV=1	3.51667	12.19	1.16333	6.45667	7.41667	9.67333	3.05667	19.3367	2.63333	4.30333	3.51667	3.84333	3.76333	2.87667	3.05667	2.51	6.86	9.11667
tr|B2ZZ89|B2ZZ89_HUMAN	SPTBN1	tr|B2ZZ89|B2ZZ89_HUMAN Epididymis luminal protein 102 OS=Homo sapiens GN=SPTBN1 PE=2 SV=1	0.453333	3.15333	0.416667	1.68	1.91333	2.24333	0.356667	1.93667	0.7	1.21333	0.936667	0.763333	0.616667	0.383333	0.686667	0.346667	1.81	2.96
tr|A0A024R9C1|A0A024R9C1_HUMAN	PABPC1	tr|A0A024R9C1|A0A024R9C1_HUMAN Polyadenylate-binding protein OS=Homo sapiens GN=PABPC1 PE=3 SV=1	1.11	0.943333	0.106667	1.03333	0.996667	1.11	0.493333	1.33667	0.463333	0.436667	0.343333	0.433333	0.436667	0.43	0.33	0.726667	0.866667	1.42333
tr|A0A087WW96|A0A087WW96_HUMAN	SYN2	tr|A0A087WW96|A0A087WW96_HUMAN Synapsin-2 OS=Homo sapiens GN=SYN2 PE=1 SV=1	1.10333	2.85667	0.673333	1.46333	1.83	2.08	1.15	2.44667	1.3	1.41667	0.806667	0.963333	0.986667	0.686667	1.17	1.06	1.94	2.37333
sp|Q99962|SH3G2_HUMAN	SH3GL2	sp|Q99962|SH3G2_HUMAN Endophilin-A1 OS=Homo sapiens GN=SH3GL2 PE=1 SV=1	2.10333	3.21	0	1.52333	1.9	1.99667	0	3.57333	1.58333	1.55	0.9	2.05667	1.48	0.663333	0.98	0.593333	2.58333	2.58333
sp|O15240|VGF_HUMAN	VGF	sp|O15240|VGF_HUMAN Neurosecretory protein VGF OS=Homo sapiens GN=VGF PE=1 SV=2	1.23333	1.82333	0.97	1.82	1.84	2.06667	0.733333	1.19333	0.85	1.16	0.933333	0.81	0.63	0.813333	0.74	0.81	1.15	1.48333
tr|B7Z9L0|B7Z9L0_HUMAN	tr|B7Z9L0|B7Z9L0_HUMAN	tr|B7Z9L0|B7Z9L0_HUMAN T-complex protein 1 subunit delta OS=Homo sapiens PE=2 SV=1	1.43	0.46	0	0.476667	0.476667	0.73	0.42	0.333333	0.713333	0.206667	0	0	0	0	0.333333	1.31	0.303333	0.253333
tr|A0A087WTP3|A0A087WTP3_HUMAN	KHSRP	tr|A0A087WTP3|A0A087WTP3_HUMAN Far upstream element-binding protein 2 OS=Homo sapiens GN=KHSRP PE=1 SV=1	0.896667	1.43667	0.143333	0.566667	0.66	2.2	0.59	1.09333	1.05	0.83	0.463333	0.496667	0.796667	0.54	0.666667	0.656667	0.723333	1.17667
tr|A0A0S2Z4G4|A0A0S2Z4G4_HUMAN	TPM3	tr|A0A0S2Z4G4|A0A0S2Z4G4_HUMAN Tropomyosin 3 isoform 1 (Fragment) OS=Homo sapiens GN=TPM3 PE=2 SV=1	3.7	10.4667	3.6	14.7267	19.9	0	7.75	18.95	15.71	23.1167	8.86333	20.71	23.1067	2.20333	27.6167	19.31	0	0
tr|A0A024R814|A0A024R814_HUMAN	RPL7	tr|A0A024R814|A0A024R814_HUMAN Ribosomal protein L7	457.767	0.433333	0.0266667	0.173333	0.52	0.386667	0.106667	0	0	0	0	0	0	0	0	0.506667	0.546667	0.28
tr|J3QRU4|J3QRU4_HUMAN	VAMP2	tr|J3QRU4|J3QRU4_HUMAN Vesicle-associated membrane protein 2 OS=Homo sapiens GN=VAMP2 PE=4 SV=2	6.81667	9.54	0.453333	6.81667	9.94	22.4033	1.74	17.6833	7.00333	3.86667	3.35333	9.67333	8.71	2.21333	5.3	2.47333	5.81333	13.75
tr|A0A140VK56|A0A140VK56_HUMAN	tr|A0A140VK56|A0A140VK56_HUMAN	tr|A0A140VK56|A0A140VK56_HUMAN Transaldolase OS=Homo sapiens PE=2 SV=1	1.37333	4.21	0.4	3.00333	3.96667	6.57	3.69667	7.51333	3.16667	3.52667	2.67667	2.55333	3.69667	3.06	3.26667	3.68	3.85	5.53
tr|A0A024RDQ0|A0A024RDQ0_HUMAN	HSPH1	tr|A0A024RDQ0|A0A024RDQ0_HUMAN Heat shock 105kDa/110kDa protein 1	1327.19	3.15	1.49	0.92	2.25	2.78	1.99667	2.08333	1.6	1.00667	1.04333	0.5	0.966667	1.06667	0.803333	0.746667	1.64	2.52667
tr|A8K690|A8K690_HUMAN	tr|A8K690|A8K690_HUMAN	tr|A8K690|A8K690_HUMAN cDNA FLJ76863	1599.9	1.94	2.91333	0.73	2.86	2.45	2.75	1.63667	2.51333	1.82333	2.03667	0.796667	1.26	1.25	0.8	1.01	1.6	2.69
tr|H0Y6E7|H0Y6E7_HUMAN	RBMX	tr|H0Y6E7|H0Y6E7_HUMAN RNA-binding motif protein	347.96	0.86	0.326667	0.86	1.14	1.03333	0.413333	0.74	1.06	0.576667	0.616667	0.426667	0.263333	0.63	0.426667	0.71	0.84	1.04667
tr|B3KX11|B3KX11_HUMAN	tr|B3KX11|B3KX11_HUMAN	tr|B3KX11|B3KX11_HUMAN T-complex protein 1 subunit gamma OS=Homo sapiens PE=2 SV=1	1.34333	0.936667	0	0	0	0	0	0	0	0	0	0	0	0	0	0	0	0
tr|A0A024RCM3|A0A024RCM3_HUMAN	hCG_2005638	tr|A0A024RCM3|A0A024RCM3_HUMAN HCG2005638	88.5533	0.476667	0.136667	0.18	0.496667	0.32	0.03	0.1	0	0.05	0.03	0	0.04	0	0	0.406667	0.273333	0.453333
tr|A0A140VJL3|A0A140VJL3_HUMAN	tr|A0A140VJL3|A0A140VJL3_HUMAN	tr|A0A140VJL3|A0A140VJL3_HUMAN Testicular tissue protein Li 89 OS=Homo sapiens PE=2 SV=1	2.3	4.55333	0.686667	3.45667	4.27333	6.32667	2.70667	6.32667	1.81	2.3	1.95333	1.95333	1.63333	2.33	1.80667	1.78	2.70667	4.5
tr|A0A024RC87|A0A024RC87_HUMAN	RNH1	tr|A0A024RC87|A0A024RC87_HUMAN Ribonuclease/angiogenin inhibitor 1	437.247	1.70333	0.836667	0.763333	1.36667	1.44	0.96	1.26667	1.00667	0.54	0.843333	0.743333	0.71	0.843333	0.566667	0.353333	1	1.51
sp|P05091|ALDH2_HUMAN	ALDH2	sp|P05091|ALDH2_HUMAN Aldehyde dehydrogenase	1328.15	4.47667	1.68333	1.40333	5.69	5.90333	3.07333	4.57667	3.49	1.85333	0	0	2.58667	0	1.05333	0.773333	2.94	5.29667
tr|B4DLV7|B4DLV7_HUMAN	tr|B4DLV7|B4DLV7_HUMAN	tr|B4DLV7|B4DLV7_HUMAN Rab GDP dissociation inhibitor OS=Homo sapiens PE=2 SV=1	2.36	7.54	0.616667	3.63667	5.56333	13.42	3.56667	9.96667	2.47	3.19333	2.57667	2.57667	3.31333	3.45667	3.32	2.37	5.89333	8.56667
tr|A0A024R2Y4|A0A024R2Y4_HUMAN	BSN	tr|A0A024R2Y4|A0A024R2Y4_HUMAN Bassoon (Presynaptic cytomatrix protein)	1643.85	0.106667	0.19	0.12	0.483333	0.43	0.416667	0.296667	0.2	0	0.233333	0.466667	0.42	0	0.0833333	0.0766667	0.0766667	0.546667
sp|P07737|PROF1_HUMAN	PFN1	sp|P07737|PROF1_HUMAN Profilin-1 OS=Homo sapiens GN=PFN1 PE=1 SV=2	16.1867	10.82	1.01667	9.87333	9.15667	13.3067	4.19	17.8233	1.39667	4.73667	5.28333	3.90333	2.66	5.58333	2.37667	2.94	8.92667	19.9733
sp|P09471-2|GNAO_HUMAN	GNAO1	sp|P09471-2|GNAO_HUMAN Isoform Alpha-2 of Guanine nucleotide-binding protein G(o) subunit alpha OS=Homo sapiens GN=GNAO1	0.72	0	0	1.24	0.436667	1.64	1.04	0	1.85667	1.97333	0.956667	1.62667	1.33667	0.956667	1.45333	1.85	0.963333	1.68333
tr|B5BUB1|B5BUB1_HUMAN	RUVBL1	tr|B5BUB1|B5BUB1_HUMAN RuvB-like helicase (Fragment) OS=Homo sapiens GN=RUVBL1 PE=2 SV=1	1.2	0	0.06	0.09	0.216667	0.23	0.0266667	0	0.06	0.03	0	0.03	0	0	0	0.403333	0	0.09
sp|Q09666|AHNK_HUMAN	AHNAK	sp|Q09666|AHNK_HUMAN Neuroblast differentiation-associated protein AHNAK OS=Homo sapiens GN=AHNAK PE=1 SV=2	0.193333	0.48	0.11	0.76	0.73	1.00333	0.18	0.546667	0.58	0.473333	0.373333	0.56	0.453333	0.386667	0.376667	0.253333	0.33	0.586667
tr|B3KTA3|B3KTA3_HUMAN	tr|B3KTA3|B3KTA3_HUMAN	tr|B3KTA3|B3KTA3_HUMAN Fascin OS=Homo sapiens PE=2 SV=1	0.833333	1.07333	0.46	0.97	1.13	1.24	1.07	1.19	0.76	0.86	0.716667	0.713333	0.713333	0.716667	0.76	0.54	0.556667	1.18333
tr|A0A0S2Z491|A0A0S2Z491_HUMAN	NPM1	tr|A0A0S2Z491|A0A0S2Z491_HUMAN Nucleophosmin isoform 2 (Fragment) OS=Homo sapiens GN=NPM1 PE=2 SV=1	0.47	0.0466667	0.14	0.356667	0.356667	0.246667	0	0.3	0	0.0466667	0.0466667	0.14	0.0466667	0	0.0933333	0.303333	0.14	0.193333
tr|J3KTF8|J3KTF8_HUMAN	ARHGDIA	tr|J3KTF8|J3KTF8_HUMAN Rho GDP-dissociation inhibitor 1 (Fragment) OS=Homo sapiens GN=ARHGDIA PE=1 SV=8	1.19	2.93	0.893333	2.69667	2.46333	2.93	2.23	4.11667	1.34667	1.69333	1.92667	1.66	1.21667	1.66	1.27667	1.34667	2.04	3.21
tr|Q562M3|Q562M3_HUMAN	ACT	tr|Q562M3|Q562M3_HUMAN Actin-like protein (Fragment) OS=Homo sapiens GN=ACT PE=4 SV=1	3.19	1.93	0.43	1.63667	1.05	1.34333	0.43	1.63667	0.636667	1.55667	1.85	2.47667	0.636667	1.05	0.636667	0.43	0.43	1.05
tr|A0A024R845|A0A024R845_HUMAN	RAB14	tr|A0A024R845|A0A024R845_HUMAN RAB14	1507.02	3.01	3.87667	2.15333	8.08667	7.94	8.61	5.57333	6.91333	1.86	2.22667	1.86	2.07333	1.55333	1.86	1.57667	1.95333	3.77667
tr|A0A024RCJ2|A0A024RCJ2_HUMAN	HIST1H2BJ	tr|A0A024RCJ2|A0A024RCJ2_HUMAN Histone H2B OS=Homo sapiens GN=HIST1H2BJ PE=3 SV=1	5.05	0.116667	0	0.546667	1.32	0	0	0	0	0	0	0	0	0	0	2.70667	0	0.506667
tr|V9HWC9|V9HWC9_HUMAN	HEL-S-44	tr|V9HWC9|V9HWC9_HUMAN Superoxide dismutase [Cu-Zn] OS=Homo sapiens GN=HEL-S-44 PE=2 SV=1	4.86	7.04667	0.713333	7.82	6.23	6.87	2.08333	4.62	4.13333	2.44	3.34333	3.34333	2.98667	2.98667	2.98667	1.17	6.87	2.63
tr|B4DY09|B4DY09_HUMAN	ILF2	tr|B4DY09|B4DY09_HUMAN Interleukin enhancer-binding factor 2 OS=Homo sapiens GN=ILF2 PE=1 SV=1	0.72	0.39	0	0.42	0.566667	0.39	0	0.08	0.0366667	0	0	0	0	0	0.116667	0.72	0	0.66
tr|Q53GL5|Q53GL5_HUMAN	tr|Q53GL5|Q53GL5_HUMAN	tr|Q53GL5|Q53GL5_HUMAN Isocitrate dehydrogenase 2 (NADP+)	812.807	3.51333	1.85333	1.77333	3.39667	2.91667	2.15333	3.35	1.54333	0.48	1	0	0	0.823333	0	0.386667	2.74333	2.30667
tr|B2R491|B2R491_HUMAN	RPS4X	tr|B2R491|B2R491_HUMAN 40S ribosomal protein S4 OS=Homo sapiens GN=RPS4X PE=2 SV=1	2.79	0	0	0.43	0.33	0.15	0	0	0.19	0.05	0	0	0	0	0	1.07	0	0.21
sp|Q14CZ8|HECAM_HUMAN	HEPACAM	sp|Q14CZ8|HECAM_HUMAN Hepatocyte cell adhesion molecule OS=Homo sapiens GN=HEPACAM PE=1 SV=1	0.32	0.45	0.206667	0.5	0.543333	0.45	0.543333	0.593333	0.593333	0.543333	0.59	0.69	0.69	0.69	0.746667	0.496667	0.69	0.45
tr|Q6FHG5|Q6FHG5_HUMAN	SNCG	tr|Q6FHG5|Q6FHG5_HUMAN Gamma-synuclein OS=Homo sapiens GN=SNCG PE=2 SV=1	10.0467	21.65	5.71333	30.95	30.95	63.7867	4.92	87.5067	24.4367	16.3167	7.08667	14.0967	10.7367	7.08667	13.6633	7.88	29.94	53.4667
tr|A0A024R7C7|A0A024R7C7_HUMAN	ILF3	tr|A0A024R7C7|A0A024R7C7_HUMAN Interleukin enhancer binding factor 3	542.167	0.543333	0.423333	0.146667	0.413333	0.463333	0.423333	0.09	0.223333	0.52	0.213333	0.0333333	0.1	0.0966667	0.0166667	0.31	0.486667	0.396667
tr|V9HWE9|V9HWE9_HUMAN	HEL-S-22	tr|V9HWE9|V9HWE9_HUMAN Epididymis secretory protein Li 22 OS=Homo sapiens GN=HEL-S-22 PE=2 SV=1	2.5	8.23	0	1.66667	1.66667	17.91	1.66667	7.09333	0.35	1.33667	0	0.833333	0.833333	0	0.35	0	3.73667	2.05667
tr|A0A0K0K1J1|A0A0K0K1J1_HUMAN	HEL-S-2	tr|A0A0K0K1J1|A0A0K0K1J1_HUMAN Cystatin OS=Homo sapiens GN=HEL-S-2 PE=2 SV=1	2.7	5.23	1.24333	3.43333	3.43333	5.23	2.7	5.23	3.43333	3.43333	3.43333	2.78333	3.43333	2.7	3.06667	2.7	1.69333	3.8
sp|P17987|TCPA_HUMAN	TCP1	sp|P17987|TCPA_HUMAN T-complex protein 1 subunit alpha OS=Homo sapiens GN=TCP1 PE=1 SV=1	1.21333	1.49333	0.296667	0.76	1.29	1.07333	0.453333	0.683333	1.21333	0.77	0.42	0.633333	0.886667	0.763333	0.776667	1.23667	1.06667	0.973333
tr|B2R7W4|B2R7W4_HUMAN	tr|B2R7W4|B2R7W4_HUMAN	tr|B2R7W4|B2R7W4_HUMAN cDNA	390.333	0.686667	0	0	0.09	0	0	0	0.523333	0.04	0.11	0	0	0.02	0	0	0.2	0.206667
tr|Q6FHP5|Q6FHP5_HUMAN	PHB	tr|Q6FHP5|Q6FHP5_HUMAN PHB protein (Fragment) OS=Homo sapiens GN=PHB PE=2 SV=1	1.47667	0.1	0.0966667	0.686667	1.03	0.336667	0	0	0	0	0	0	0	0	0.01	0.94	0	0.76
tr|A8K482|A8K482_HUMAN	tr|A8K482|A8K482_HUMAN	tr|A8K482|A8K482_HUMAN Aspartate aminotransferase OS=Homo sapiens PE=2 SV=1	1.66	3.68	0.87	2.77333	3.34667	6.3	3.69	5.14	0.696667	2.31	1.64667	0.763333	0.726667	0.756667	1.86333	0.76	2.91667	4.75333
sp|Q05639|EF1A2_HUMAN	EEF1A2	sp|Q05639|EF1A2_HUMAN Elongation factor 1-alpha 2 OS=Homo sapiens GN=EEF1A2 PE=1 SV=1	0.606667	1.07333	0	0.616667	0.7	0.563333	0	0.52	0	0	0	0	0	0	0	0	0	0.906667
tr|A5YM63|A5YM63_HUMAN	NEFM	tr|A5YM63|A5YM63_HUMAN NEFM protein OS=Homo sapiens GN=NEFM PE=2 SV=1	0.42	1.80333	0.4	1.46333	1.10667	2.01333	0.44	2.10667	0.95	1.1	1.09667	0.956667	0.763333	0.953333	0.88	0.663333	0.69	1.65
tr|A0A024R059|A0A024R059_HUMAN	HMGCS1	tr|A0A024R059|A0A024R059_HUMAN 3-hydroxy-3-methylglutaryl-Coenzyme A synthase 1 (Soluble)	101.827	1.32667	0.616667	0.86	1.20333	0.416667	0.106667	0.193333	0.136667	0.163333	0.106667	0.08	0.08	0	0.173333	0.136667	0.383333	0.256667
sp|Q15366-3|PCBP2_HUMAN	PCBP2	sp|Q15366-3|PCBP2_HUMAN Isoform 3 of Poly(rC)-binding protein 2 OS=Homo sapiens GN=PCBP2	0.696667	0	0	0.31	0.243333	0	0	0.486667	0	0	0	0	0	0	0	0.62	0.31	0
tr|Q6NVC0|Q6NVC0_HUMAN	SLC25A5	tr|Q6NVC0|Q6NVC0_HUMAN SLC25A5 protein (Fragment) OS=Homo sapiens GN=SLC25A5 PE=2 SV=1	1.05	0.0433333	0.23	0.316667	0.323333	0.223333	0.146667	0.0433333	0.276667	0.246667	0.09	0.376667	0.436667	0.56	0.376667	1.05	0.43	0.13
sp|P35527|K1C9_HUMAN	KRT9	sp|P35527|K1C9_HUMAN Keratin	648.02	1.44	1.40333	1.82667	2.13	2.08	2.71	2.5	1.55667	1.27	1.73	1.61	1.12333	1.32667	1.27667	1.84	1.80667	1.86667
tr|A0A024RDL1|A0A024RDL1_HUMAN	CCT6A	tr|A0A024RDL1|A0A024RDL1_HUMAN Chaperonin containing TCP1	306.31	0.983333	0.93	0.45	0.803333	0.843333	0.686667	0.39	0.71	0.67	0.443333	0.306667	0.64	0.41	0.313333	0.59	0.983333	0.89
tr|A0A024RAP3|A0A024RAP3_HUMAN	CSPG2	tr|A0A024RAP3|A0A024RAP3_HUMAN Chondroitin sulfate proteoglycan 2 (Versican)	1009.83	0.28	0.26	0.28	0.353333	0.443333	0.223333	0.42	0.57	0.476667	0.386667	0.29	0.566667	0.556667	0.466667	0.39	0.603333	0.27
tr|A0A087X0X3|A0A087X0X3_HUMAN	HNRNPM	tr|A0A087X0X3|A0A087X0X3_HUMAN Heterogeneous nuclear ribonucleoprotein M OS=Homo sapiens GN=HNRNPM PE=1 SV=1	0.42	0.146667	0.19	0.12	0.12	0.12	0	0.0233333	0.14	0.06	0.04	0.143333	0.02	0.263333	0.04	0.42	0	0.12
tr|Q59FI9|Q59FI9_HUMAN	tr|Q59FI9|Q59FI9_HUMAN	tr|Q59FI9|Q59FI9_HUMAN Ribosomal protein L12 variant (Fragment) OS=Homo sapiens PE=2 SV=1	1.63	0	0.14	0.526667	0.78	0	0	0	0	0	0	0	0	0	0	1.19667	0	0.79
tr|A8YXX4|A8YXX4_HUMAN	PIG59	tr|A8YXX4|A8YXX4_HUMAN Glutamine synthetase OS=Homo sapiens GN=PIG59 PE=2 SV=1	1.62333	3.04	0.353333	2.32333	2.67	3.80667	2.10333	2.91333	1.22	1.55667	1.15667	1.01667	1.27	0.883333	1.47667	0.883333	1.62333	2.91333
sp|P60880|SNP25_HUMAN	SNAP25	sp|P60880|SNP25_HUMAN Synaptosomal-associated protein 25 OS=Homo sapiens GN=SNAP25 PE=1 SV=1	7.67	39.67	6.42	45.56	53.8333	24.41	8.81333	39.5667	3.77333	9.76	5.14333	13.8467	3.76	3.08667	5.78	0	17.8067	21.3933
tr|D6W5K2|D6W5K2_HUMAN	TMSB10	tr|D6W5K2|D6W5K2_HUMAN Thymosin	1595	1.66	2.25333	1.27667	2.70667	2.98	2.98	4.01	2.43667	2.98	2.70667	2.04667	2.21667	1.51	1.72667	2.43333	2.70667	3.05
tr|B4DP10|B4DP10_HUMAN	tr|B4DP10|B4DP10_HUMAN	tr|B4DP10|B4DP10_HUMAN Secretory carrier-associated membrane protein OS=Homo sapiens PE=2 SV=1	0.896667	0	0.226667	0	0	0	0.166667	0	0	0	0	0	0	0.183333	0.113333	0	0	0
tr|A0A140VKA9|A0A140VKA9_HUMAN	tr|A0A140VKA9|A0A140VKA9_HUMAN	tr|A0A140VKA9|A0A140VKA9_HUMAN Testis secretory sperm-binding protein Li 236P OS=Homo sapiens PE=2 SV=1	4.68	5.44667	0.823333	5.03333	4.73333	5.33333	3.10333	4.38	2.49	2.48667	2.52	2.48667	2.70333	3.10333	2.67	1.96333	2.67	4.08
sp|Q14240-2|IF4A2_HUMAN	EIF4A2	sp|Q14240-2|IF4A2_HUMAN Isoform 2 of Eukaryotic initiation factor 4A-II OS=Homo sapiens GN=EIF4A2	0.146667	2.11333	0	1.04667	1.21667	0	0	0	0	0.103333	0	0	0	0	0	0	0.783333	0.836667
sp|Q08495-2|DEMA_HUMAN	DMTN	sp|Q08495-2|DEMA_HUMAN Isoform 2 of Dematin OS=Homo sapiens GN=DMTN	1.27667	0	1.51333	1.64667	0.653333	0	0.4	0	0	0	0	0	0	0	0	0	0	0
sp|Q15149-2|PLEC_HUMAN	PLEC	sp|Q15149-2|PLEC_HUMAN Isoform 2 of Plectin OS=Homo sapiens GN=PLEC	0.116667	0	0.09	0	0.783333	0.6	0.113333	0.846667	0.133333	0.503333	0.456667	0.483333	0.36	0.353333	0.226667	0.0766667	0.466667	0.25
sp|Q9H0U4|RAB1B_HUMAN	RAB1B	sp|Q9H0U4|RAB1B_HUMAN Ras-related protein Rab-1B OS=Homo sapiens GN=RAB1B PE=1 SV=1	2.31667	0	0	0	0	0	0	0	0	0	0	0	0	0	0	0	0	0
tr|B7Z4B2|B7Z4B2_HUMAN	tr|B7Z4B2|B7Z4B2_HUMAN	tr|B7Z4B2|B7Z4B2_HUMAN cDNA FLJ56108	0.6	0.33	0	0.536667	0	0	0.893333	0	0	0	0	0	0	0	0	0	0	0
tr|A0A024RB75|A0A024RB75_HUMAN	CS	tr|A0A024RB75|A0A024RB75_HUMAN Citrate synthase OS=Homo sapiens GN=CS PE=3 SV=1	0.51	1.09667	0.213333	0.64	0.7	1.15	0.316667	0.983333	0.6	0.513333	0.47	0.436667	0.653333	0.513333	0.64	0.39	0.933333	0.83
tr|Q53SS8|Q53SS8_HUMAN	PCBP1	tr|Q53SS8|Q53SS8_HUMAN Epididymis secretory protein Li 85 OS=Homo sapiens GN=PCBP1 PE=2 SV=1	0.623333	1.19	0.08	0.59	0.826667	0.57	0.256667	0.266667	0.3	0.216667	0.08	0.133333	0.3	0.166667	0.0833333	0.686667	0.56	0.89
tr|A0A024R6R7|A0A024R6R7_HUMAN	MT3	tr|A0A024R6R7|A0A024R6R7_HUMAN Metallothionein OS=Homo sapiens GN=MT3 PE=3 SV=1	1.73	28.23	0.09	16.69	19.37	19.37	1.73	16.8167	2.32333	1.73	1.73	2.32333	1.73	2.32333	1.73	2.91667	4.49333	25.55
tr|L0R849|L0R849_HUMAN	EDARADD	tr|L0R849|L0R849_HUMAN Alternative protein EDARADD OS=Homo sapiens GN=EDARADD PE=3 SV=1	0.883333	1.63333	0	2.35333	2.10333	2.10333	1.37333	2.32333	1.54	1.37333	1.15667	0.89	0.89	0	0.483333	0	1.53667	1.71
tr|Q6IPH7|Q6IPH7_HUMAN	RPL14	tr|Q6IPH7|Q6IPH7_HUMAN RPL14 protein OS=Homo sapiens GN=RPL14 PE=1 SV=1	0.81	0	0	0.28	0.606667	0	0	0	0	0	0	0	0	0	0	0.81	0	0.436667
tr|A0A024R8V0|A0A024R8V0_HUMAN	2009-09-01	tr|A0A024R8V0|A0A024R8V0_HUMAN Septin 9	438.03	1.14	0.783333	0.77	1.28	1.42667	0.933333	1.21333	1.25333	1.18667	1.15667	0.746667	1.13667	0.88	0.79	0.6	1.13667	1.49333
sp|Q9NZI8|IF2B1_HUMAN	IGF2BP1	sp|Q9NZI8|IF2B1_HUMAN Insulin-like growth factor 2 mRNA-binding protein 1 OS=Homo sapiens GN=IGF2BP1 PE=1 SV=2	0.71	0	0	0	0	0	0	0	0	0	0	0	0	0	0	0.4	0	0
tr|B4DNH2|B4DNH2_HUMAN	tr|B4DNH2|B4DNH2_HUMAN	tr|B4DNH2|B4DNH2_HUMAN cDNA FLJ58596	240.857	0.586667	0	0	0	0	0	0	0	0.2	0	0	0.123333	0	0.123333	0.816667	0.293333	0
tr|B2RDW1|B2RDW1_HUMAN	HEL112	tr|B2RDW1|B2RDW1_HUMAN Epididymis luminal protein 112 OS=Homo sapiens GN=HEL112 PE=2 SV=1	0.99	1.16	1.02333	1.98333	1.54333	1.5	2.41	3.97	2.14333	1.98333	1.48333	0	1.21333	2.02667	0.33	0.99	1.02333	1.5
tr|A0A140VK65|A0A140VK65_HUMAN	tr|A0A140VK65|A0A140VK65_HUMAN	tr|A0A140VK65|A0A140VK65_HUMAN Testicular secretory protein Li 65 OS=Homo sapiens PE=2 SV=1	1.28	2.32667	0.653333	1.36667	1.4	2.16	0.913333	2.18333	0.82	1.06667	0.87	0.823333	0.793333	0.913333	1.02	0.383333	1.73	1.46
tr|Q6IBT3|Q6IBT3_HUMAN	CCT7	tr|Q6IBT3|Q6IBT3_HUMAN CCT7 protein OS=Homo sapiens GN=CCT7 PE=2 SV=1	0.536667	0.963333	0.153333	0.62	1	0.69	0.21	0.69	0.176667	0.266667	0.1	0.0733333	0.08	0.13	0.13	0.773333	0.65	0.813333
sp|P62424|RL7A_HUMAN	RPL7A	sp|P62424|RL7A_HUMAN 60S ribosomal protein L7a OS=Homo sapiens GN=RPL7A PE=1 SV=2	3.08667	0	0	0.423333	0.696667	0	0	0	0	0	0	0	0	0	0	1.82	0	0.106667
tr|A0A024R0Y6|A0A024R0Y6_HUMAN	ARF3	tr|A0A024R0Y6|A0A024R0Y6_HUMAN ADP-ribosylation factor 3	856.107	5.49333	2.57667	5.76	5.72	8.39	4.18333	2.69667	3.86	2.64667	3.21667	2.39	2.39	2.64667	1.80667	2.90333	3.78667	5.72
tr|A0A024R7G2|A0A024R7G2_HUMAN	RAB3D	tr|A0A024R7G2|A0A024R7G2_HUMAN RAB3D	975.443	2.78667	2.2	1.23	2.15667	1.83333	2.21667	2.14	2.55	1.11333	1.23667	1.51	1.23667	1.51	1.38667	1.23667	1.26333	2.15667
tr|B2R8Z8|B2R8Z8_HUMAN	tr|B2R8Z8|B2R8Z8_HUMAN	tr|B2R8Z8|B2R8Z8_HUMAN cDNA	325	134.96	0.333333	0.0933333	0.13	0.253333	0.28	0.19	0.266667	0.16	0.13	0.0633333	0	0.02	0.02	0.0433333	0.176667	0.28
tr|A0A0S2Z3L0|A0A0S2Z3L0_HUMAN	ETFA	tr|A0A0S2Z3L0|A0A0S2Z3L0_HUMAN Electron-transfer-flavoprotein alpha polypeptide isoform 1 (Fragment) OS=Homo sapiens GN=ETFA PE=2 SV=1	1.51	2.45333	0.436667	1.85333	1.97667	2.93333	0.903333	3.09	2.33	1.8	1.41	1.94	1.62	1.84333	1.64333	1.07667	1.95333	2.74
tr|A0A140VJW2|A0A140VJW2_HUMAN	tr|A0A140VJW2|A0A140VJW2_HUMAN	tr|A0A140VJW2|A0A140VJW2_HUMAN Stathmin OS=Homo sapiens PE=2 SV=1	1.86	1.86	1.86	1.86	1.86	2.53	1.86	2.58333	2.81	2.53	2.30667	2.53	2.53	2.30667	2.80667	1.86	2.53	2.30667
tr|A0A140VKE7|A0A140VKE7_HUMAN	tr|A0A140VKE7|A0A140VKE7_HUMAN	tr|A0A140VKE7|A0A140VKE7_HUMAN Testis tissue sperm-binding protein Li 64n OS=Homo sapiens PE=2 SV=1	0.33	1.72667	0.0766667	0.896667	1.09667	1.02	0.423333	1.31	0.233333	0.333333	0.333333	0.31	0.273333	0.35	0.29	0.35	0.686667	1.52667
tr|Q4L233|Q4L233_HUMAN	FREP1	tr|Q4L233|Q4L233_HUMAN Brain-specific protein p25 alpha	624.613	1.05	0.513333	0.716667	1.05	0.92	1.03	1.16	1.16	1.03	1.03	1.03	1.03	0.92	1.03	0.81	0.92	1.03
tr|V9HW63|V9HW63_HUMAN	HEL-S-97n	tr|V9HW63|V9HW63_HUMAN Epididymis secretory sperm binding protein Li 97n OS=Homo sapiens GN=HEL-S-97n PE=2 SV=1	0.573333	0.413333	0	0	0	0	0	0	0	0	0	0	0	0	0	0.17	0	0
tr|E5RHG6|E5RHG6_HUMAN	TBCA	tr|E5RHG6|E5RHG6_HUMAN Tubulin-specific chaperone A OS=Homo sapiens GN=TBCA PE=1 SV=2	0.783333	3.50667	0.783333	2.66	1.77667	1.77667	0.923333	8.35667	2.34333	1.77667	1.53333	1.10667	1.77667	1.85333	1.53333	1.10667	3.82667	1.53333
tr|A0A024R652|A0A024R652_HUMAN	MTHFD1	tr|A0A024R652|A0A024R652_HUMAN Methylenetetrahydrofolate dehydrogenase (NADP+ dependent) 1	332.667	0.61	0.586667	0.27	0.216667	0.37	0.0566667	0.0866667	0.116667	0.166667	0.196667	0.28	0.293333	0.0733333	0.0566667	0.0866667	0.343333	0.566667
sp|P62269|RS18_HUMAN	RPS18	sp|P62269|RS18_HUMAN 40S ribosomal protein S18 OS=Homo sapiens GN=RPS18 PE=1 SV=3	3.12	0.09	0	1.04667	1.79667	0.2	0	0.09	0.18	0.27	0.113333	0.09	0.27	0.2	0.18	2.54	0.4	1.24667
sp|P35908|K22E_HUMAN	KRT2	sp|P35908|K22E_HUMAN Keratin	418.697	1.43667	0.97	1.83667	2.43667	2.3	3.11	2.6	1.90667	1.43667	1.30667	1.43667	2.37333	1.38	1.99333	3	2.12	2.02333
tr|A0A024R5K8|A0A024R5K8_HUMAN	SERPINH1	tr|A0A024R5K8|A0A024R5K8_HUMAN Serpin peptidase inhibitor	51	20.96	0.146667	0	0.0666667	0.166667	0.0666667	0	0	0	0	0	0	0	0	0	0.253333	0.146667
tr|A0A024QZN9|A0A024QZN9_HUMAN	VDAC2	tr|A0A024QZN9|A0A024QZN9_HUMAN Voltage-dependent anion channel 2	19.22	0.486667	0.0866667	0.19	0.44	0.246667	0.09	0	0.03	0	0	0	0	0	0	0.413333	0.276667	0.18
tr|B1ANR0|B1ANR0_HUMAN	PABPC4	tr|B1ANR0|B1ANR0_HUMAN Polyadenylate-binding protein OS=Homo sapiens GN=PABPC4 PE=1 SV=1	0.523333	0.49	0	0.0933333	0.31	0.316667	0.133333	0.586667	0.0833333	0.0433333	0.0933333	0	0.0433333	0	0	0.286667	0.163333	0.523333
tr|A0A0S2Z3G9|A0A0S2Z3G9_HUMAN	ACTN4	tr|A0A0S2Z3G9|A0A0S2Z3G9_HUMAN Actinin alpha 4 isoform 1 (Fragment) OS=Homo sapiens GN=ACTN4 PE=2 SV=1	0.793333	1.84	0.116667	1.05	1.20667	1.88333	0.426667	1.29333	0.55	0.703333	0.29	0.406667	0.47	0.23	0.44	0.59	0.746667	2.08333
tr|Q9BSV4|Q9BSV4_HUMAN	SFPQ	tr|Q9BSV4|Q9BSV4_HUMAN SFPQ protein (Fragment) OS=Homo sapiens GN=SFPQ PE=2 SV=2	0.426667	0.0833333	0.0833333	0.0866667	0.13	0.13	0	0	0.13	0.02	0.0666667	0.106667	0.0766667	0.0233333	0.06	0.18	0	0.106667
tr|V9HWB5|V9HWB5_HUMAN	HEL-S-66p	tr|V9HWB5|V9HWB5_HUMAN Epididymis secretory sperm binding protein Li 66p OS=Homo sapiens GN=HEL-S-66p PE=2 SV=1	1.25667	3.11333	0.0933333	2.22333	2.82	4.55667	1.07333	3.86333	0.843333	0.843333	1.02667	0.536667	0.603333	1.25667	1.17	0.823333	1.69	4.07667
tr|B2R983|B2R983_HUMAN	tr|B2R983|B2R983_HUMAN	tr|B2R983|B2R983_HUMAN cDNA	1532	2.05	4.93667	0.773333	3.01667	2.95	3.84667	1.49	4.64	1.54	1.78333	1.34333	1.28667	1.48	1.37333	1.03667	1.50667	2.44667
tr|B2R6J2|B2R6J2_HUMAN	tr|B2R6J2|B2R6J2_HUMAN	tr|B2R6J2|B2R6J2_HUMAN cDNA	1174	0.45	0.93	0.11	0.776667	0.776667	1.13667	0.48	1.01667	0.853333	0.576667	0.48	0.49	0.576667	0.716667	0.576667	0.673333	0.89
tr|Q5U0I6|Q5U0I6_HUMAN	RAB1A	tr|Q5U0I6|Q5U0I6_HUMAN H.sapiens ras-related Hrab1A protein OS=Homo sapiens GN=RAB1A PE=2 SV=1	1.37	1.23	0.546667	2.04333	2.36333	3.41667	1.09	3.32	0.973333	0.61	0	0.493333	0.513333	0.363333	0.726667	0.493333	1.68	1.85
tr|H7BZJ3|H7BZJ3_HUMAN	PDIA3	tr|H7BZJ3|H7BZJ3_HUMAN Protein disulfide-isomerase A3 (Fragment) OS=Homo sapiens GN=PDIA3 PE=1 SV=1	2.35	3.53	2.45333	1.77	2.74333	0.83	1.26333	3.53	0.83	1.33667	1.33667	0.83	0.553333	0.276667	0.67	1.04667	2.74333	2.74333
tr|A0A024R1T9|A0A024R1T9_HUMAN	ACLY	tr|A0A024R1T9|A0A024R1T9_HUMAN ATP-citrate synthase OS=Homo sapiens GN=ACLY PE=3 SV=1	0.373333	0.74	0.0533333	0.383333	0.54	0.343333	0.05	0.266667	0.11	0.1	0.05	0.0833333	0.06	0.0366667	0.05	0.313333	0.39	0.42
tr|A0A024RCA7|A0A024RCA7_HUMAN	RPLP2	tr|A0A024RCA7|A0A024RCA7_HUMAN Ribosomal protein	737	1.61	2.31333	3.14	4.31333	3.14	3.14	1.03	5.73667	2.61333	2.72667	3.41	4.9	2.72667	1.61	2.02333	1.32	2.31333
tr|A0A0G2JLL6|A0A0G2JLL6_HUMAN	tr|A0A0G2JLL6|A0A0G2JLL6_HUMAN	tr|A0A0G2JLL6|A0A0G2JLL6_HUMAN Uncharacterized protein OS=Homo sapiens PE=4 SV=1	0.586667	1.4	0.26	1.32	1.49	1.59	0.926667	1.06	0.72	0.58	0.643333	0.856667	0.466667	0.65	0.41	0.58	1.25	1.23
sp|Q01814-5|AT2B2_HUMAN	ATP2B2	sp|Q01814-5|AT2B2_HUMAN Isoform YB of Plasma membrane calcium-transporting ATPase 2 OS=Homo sapiens GN=ATP2B2	0.11	0.55	0.303333	0.456667	0.53	0.166667	0.236667	0.503333	0.36	0.343333	0.0966667	0.153333	0.21	0.126667	0.206667	0.276667	0.46	0.486667
tr|Q6DC98|Q6DC98_HUMAN	LMNB1	tr|Q6DC98|Q6DC98_HUMAN LMNB1 protein (Fragment) OS=Homo sapiens GN=LMNB1 PE=2 SV=1	1.81667	0	0	0.213333	0.456667	0.296667	0	0	0	0	0	0	0	0	0	1.01667	0	0.26
sp|Q9Y281-3|COF2_HUMAN	CFL2	sp|Q9Y281-3|COF2_HUMAN Isoform 3 of Cofilin-2 OS=Homo sapiens GN=CFL2	3.07	5.13333	0.203333	1.53667	1.98333	6.32667	2.25	2.62333	1.93	1.93	1.28667	1.73333	1.93	2.25	1.53667	1.13667	2.90667	3.39
tr|A0A024R694|A0A024R694_HUMAN	ACTN1	tr|A0A024R694|A0A024R694_HUMAN Actinin	0.193333	0.3	0.06	0.106667	0.823333	0.93	1.10333	0.343333	1.05	0.643333	0	0.28	0.456667	0.323333	0.113333	0.536667	0.68	1.29667
tr|A0A024R017|A0A024R017_HUMAN	HIST1H2AC	tr|A0A024R017|A0A024R017_HUMAN Histone H2A OS=Homo sapiens GN=HIST1H2AC PE=3 SV=1	1.98333	0	0	0.27	0.383333	0	0.27	0	0.54	0.27	0.113333	0	0.27	0.81	0.113333	0.81	0.383333	0
sp|P61026|RAB10_HUMAN	RAB10	sp|P61026|RAB10_HUMAN Ras-related protein Rab-10 OS=Homo sapiens GN=RAB10 PE=1 SV=1	1.1	1.69333	0.74	0.366667	0.733333	1.24	0.3	1.55333	0.396667	0.3	0.15	0.15	0	0	0	0.246667	1.12	1.12
tr|A0A024RDT4|A0A024RDT4_HUMAN	LCP1	tr|A0A024RDT4|A0A024RDT4_HUMAN Lymphocyte cytosolic protein 1 (L-plastin)	334.293	0.47	0.146667	0.16	0.353333	0.436667	0.35	0.25	0.296667	0.0866667	0	0.0433333	0.296667	0.246667	0.09	0.41	0.736667	0.54
tr|A0A090N7T9|A0A090N7T9_HUMAN	SCRN1	tr|A0A090N7T9|A0A090N7T9_HUMAN Secernin 1 OS=Homo sapiens GN=SCRN1 PE=4 SV=1	1.01333	1.06	0.273333	1.4	1.41	1.13667	0.946667	1.56	0.396667	0.696667	0.783333	0.67	0.633333	0.946667	0.67	0.396667	0.833333	1.33
tr|V9HW40|V9HW40_HUMAN	HEL-S-25	tr|V9HW40|V9HW40_HUMAN Epididymis secretory protein Li 25 OS=Homo sapiens GN=HEL-S-25 PE=1 SV=1	0.803333	1.60333	0.373333	1.06667	1.37	1.60333	0.97	1.49333	0.446667	0.51	0.73	0.813333	0.656667	0.51	0.73	0.5	1.06667	1.26
sp|Q14894|CRYM_HUMAN	CRYM	sp|Q14894|CRYM_HUMAN Ketimine reductase mu-crystallin OS=Homo sapiens GN=CRYM PE=1 SV=1	1.30333	2.37	0.796667	2.09	1.95667	2.08	1.50333	2.37	2.02	1.60667	1.51	2.02	2.24667	1.73	1.75667	1.4	2.63667	1.96667
tr|A0A024R8S5|A0A024R8S5_HUMAN	P4HB	tr|A0A024R8S5|A0A024R8S5_HUMAN Protein disulfide-isomerase OS=Homo sapiens GN=P4HB PE=2 SV=1	0.723333	2.04	0.0533333	0.996667	1.38333	2.29333	1.00667	2.55333	0.86	1.06667	0.833333	0.963333	1	1.01667	1.31	0.773333	1.71667	1.56
tr|A0A0S2Z2Z6|A0A0S2Z2Z6_HUMAN	ANXA6	tr|A0A0S2Z2Z6|A0A0S2Z2Z6_HUMAN Annexin (Fragment) OS=Homo sapiens GN=ANXA6 PE=2 SV=1	0.69	4.10333	0.896667	1.16667	1.62333	4.48333	0.57	2.31	1.03333	0.86	0.55	0.766667	1.48	0.406667	2.20333	0.923333	1.59333	1.84667
tr|A0A024R1S8|A0A024R1S8_HUMAN	LASP1	tr|A0A024R1S8|A0A024R1S8_HUMAN LIM and SH3 protein 1	430.67	1.83	1.12333	1.15333	2.39333	1.98667	1.63333	2.57333	1.64333	1.12333	1.44667	0.933333	1.46	0.95	1.34333	0.7	1.43	3.02667
tr|B2RBR9|B2RBR9_HUMAN	tr|B2RBR9|B2RBR9_HUMAN	tr|B2RBR9|B2RBR9_HUMAN cDNA	547.333	0.3	0.52	0.0533333	0.21	0.286667	0.0966667	0.1	0.19	0.04	0.09	0.123333	0.0733333	0.0266667	0.04	0.126667	0.123333	0.243333
tr|B2R8R5|B2R8R5_HUMAN	tr|B2R8R5|B2R8R5_HUMAN	tr|B2R8R5|B2R8R5_HUMAN cDNA	8.33333	0.483333	0.1	0	0.136667	0.153333	0	0	0	0	0	0	0	0	0	0	0.25	0.0166667
tr|V9HW56|V9HW56_HUMAN	HEL-S-108	tr|V9HW56|V9HW56_HUMAN Epididymis secretory protein Li 108 OS=Homo sapiens GN=HEL-S-108 PE=2 SV=1	0.996667	19.1967	1.72	6.25667	8.84333	14.0267	4.66	15.89	3.31333	4.69333	3.30667	4.15667	6.87	3.82	4.99667	3.41333	6.87	22.41
tr|A0A024RD93|A0A024RD93_HUMAN	PAICS	tr|A0A024RD93|A0A024RD93_HUMAN Phosphoribosylaminoimidazole carboxylase	552.287	1.42	1.31	0.246667	1.00667	1.55	1.64667	1.11	1.37667	0.523333	1.10333	0.566667	0.71	0.71	0.74	0.98	1.04333	1.66667
sp|Q9Y230|RUVB2_HUMAN	RUVBL2	sp|Q9Y230|RUVB2_HUMAN RuvB-like 2 OS=Homo sapiens GN=RUVBL2 PE=1 SV=3	1.12333	0	0	0.153333	0.316667	0	0	0	0	0	0	0	0	0	0	0.853333	0	0.0933333
tr|B4DV28|B4DV28_HUMAN	tr|B4DV28|B4DV28_HUMAN	tr|B4DV28|B4DV28_HUMAN cDNA FLJ54170	575.647	1.63333	0.49	0.7	0.946667	0.986667	0.943333	1.7	1.11667	0.383333	0.83	0.693333	0.783333	0.93	0.686667	0.556667	0.94	0.93
sp|P29966|MARCS_HUMAN	MARCKS	sp|P29966|MARCS_HUMAN Myristoylated alanine-rich C-kinase substrate OS=Homo sapiens GN=MARCKS PE=1 SV=4	2.52333	4.46667	2.16	3.71333	4.04667	5.51667	2.48	5.12667	3.57333	4.43333	3.57333	3.36667	4.31667	3.34	4.46333	2.18333	3.60333	6.14
tr|H0UI15|H0UI15_HUMAN	SNAP91	tr|H0UI15|H0UI15_HUMAN Synaptosomal-associated protein	0.22	0.666667	0.7	0.126667	0.576667	0.606667	0.73	0	0	0	0.273333	0	0	0	0	0.126667	0.233333	0
tr|A0A024R1Y6|A0A024R1Y6_HUMAN	PALM	tr|A0A024R1Y6|A0A024R1Y6_HUMAN Paralemmin	1117.24	4.17667	3.11333	2.48667	5.80333	3.38667	2.6	4.42	4.53333	2.36333	2.76667	1.75	2.25667	1.57333	1.74	1.69	3.03	5.27
tr|A0A090N8Y2|A0A090N8Y2_HUMAN	ERP70	tr|A0A090N8Y2|A0A090N8Y2_HUMAN Protein disulfide-isomerase A4 OS=Homo sapiens GN=ERP70 PE=2 SV=1	0.45	0.9	0.06	0.44	0.566667	0.94	0.313333	0.903333	0.126667	0.256667	0.27	0.126667	0.143333	0.12	0.236667	0.34	0.56	0.656667
tr|A0A0A0MT26|A0A0A0MT26_HUMAN	ATP1A3	tr|A0A0A0MT26|A0A0A0MT26_HUMAN Sodium/potassium-transporting ATPase subunit alpha-3 OS=Homo sapiens GN=ATP1A3 PE=1 SV=1	0.343333	1.48333	0.646667	0.873333	1.07667	1.35333	0.36	1.14	0.626667	0.63	0.47	0.496667	0.633333	0.416667	0.586667	0.576667	0.883333	0.906667
tr|Q59GY2|Q59GY2_HUMAN	tr|Q59GY2|Q59GY2_HUMAN	tr|Q59GY2|Q59GY2_HUMAN Ribosomal protein L4 variant (Fragment) OS=Homo sapiens PE=2 SV=1	1	0	0	0.03	0.16	0	0	0	0	0	0	0	0	0	0	0.373333	0	0.03
sp|Q02790|FKBP4_HUMAN	FKBP4	sp|Q02790|FKBP4_HUMAN Peptidyl-prolyl cis-trans isomerase FKBP4 OS=Homo sapiens GN=FKBP4 PE=1 SV=3	0.676667	2.41667	0	1.06667	1.27	1.39667	0	1.27	0.13	0.26	0	0	0.06	0	0	0	0	2.15
sp|P38606-2|VATA_HUMAN	ATP6V1A	sp|P38606-2|VATA_HUMAN Isoform 2 of V-type proton ATPase catalytic subunit A OS=Homo sapiens GN=ATP6V1A	0.813333	4.18	0.58	1.92667	2.60333	3.23667	0.85	3.73667	0.77	1.06	0.96	0.843333	1.31667	1.07	1.43	0.616667	2.96667	2.48333
tr|A0A024RDV8|A0A024RDV8_HUMAN	TSC22D1	tr|A0A024RDV8|A0A024RDV8_HUMAN TSC22 domain family	187.737	0.806667	0	0.403333	0	0	0	0	0	0	0	0	0	0	0	1.26	0	1.3
tr|A0A087X2D0|A0A087X2D0_HUMAN	SRSF3	tr|A0A087X2D0|A0A087X2D0_HUMAN Serine/arginine-rich-splicing factor 3 OS=Homo sapiens GN=SRSF3 PE=1 SV=1	2.23	0.946667	0.946667	1.29667	2.23	1.18	0.0866667	0.0333333	0	0	0	0	0.16	0.32	0.0566667	2.74333	0.173333	2.23
tr|V9HWC0|V9HWC0_HUMAN	HEL70	tr|V9HWC0|V9HWC0_HUMAN Epididymis luminal protein 70 OS=Homo sapiens GN=HEL70 PE=2 SV=1	0.4	2.75333	0.236667	1.99667	2.05	4.82667	1.06667	4.02333	2.61667	1.74667	0.92	1.35	2.23333	1.89333	2.37	1.52	2.23667	2.23667
sp|P11216|PYGB_HUMAN	PYGB	sp|P11216|PYGB_HUMAN Glycogen phosphorylase	0.413333	0.183333	0	0	0	0	0	0	0.856667	0	0	0	0	0	0	0	0	0
tr|Q59GM9|Q59GM9_HUMAN	tr|Q59GM9|Q59GM9_HUMAN	tr|Q59GM9|Q59GM9_HUMAN Alpha-1	1107.4	2.09667	1.00333	0.616667	1.89333	2.25	1.54	1.62333	1.46667	0.736667	0.736667	0.37	0.836667	0.68	0.656667	0.73	1.60667	1.98
tr|A0A0S2Z4Z9|A0A0S2Z4Z9_HUMAN	NONO	tr|A0A0S2Z4Z9|A0A0S2Z4Z9_HUMAN Non-POU domain containing octamer-binding isoform 1 (Fragment) OS=Homo sapiens GN=NONO PE=2 SV=1	0.52	0.0266667	0.173333	0.236667	0.27	0.296667	0.14	0.0533333	0.14	0.11	0.08	0.0833333	0.14	0.0533333	0.11	0.566667	0.0266667	0.0533333
tr|A0A0A0MRJ6|A0A0A0MRJ6_HUMAN	PCMT1	tr|A0A0A0MRJ6|A0A0A0MRJ6_HUMAN Protein-L-isoaspartate O-methyltransferase OS=Homo sapiens GN=PCMT1 PE=1 SV=1	1.92	5.07	1.2	4.11667	4.28	3.2	2.05	3.07667	3.25667	2.09333	2.03	1.50333	1.35333	2.33	2.57333	2.03	4.05333	5.67
tr|A0A0U1RRM4|A0A0U1RRM4_HUMAN	PTBP1	tr|A0A0U1RRM4|A0A0U1RRM4_HUMAN Polypyrimidine tract-binding protein 1 OS=Homo sapiens GN=PTBP1 PE=1 SV=1	0.573333	0	0	0.153333	0.0766667	0	0	0	0	0	0	0	0	0	0	0.343333	0	0.0533333
sp|P55060-3|XPO2_HUMAN	CSE1L	sp|P55060-3|XPO2_HUMAN Isoform 3 of Exportin-2 OS=Homo sapiens GN=CSE1L	0.41	0.22	0	0.106667	0.18	0	0	0.0566667	0	0	0.09	0	0	0	0	0.173333	0.22	0.0266667
tr|Q9UNM1|Q9UNM1_HUMAN	EPFP1	tr|Q9UNM1|Q9UNM1_HUMAN Chaperonin 10-related protein (Fragment) OS=Homo sapiens GN=EPFP1 PE=3 SV=1	6.35	9.94	0	12.3233	11.73	9.94	9.94	23.3	8.75333	15.05	5.43	13.52	14.3933	16.1833	8.74333	2.62	16.1833	6.35
tr|B4DTA6|B4DTA6_HUMAN	tr|B4DTA6|B4DTA6_HUMAN	tr|B4DTA6|B4DTA6_HUMAN cDNA FLJ57794	0.4	0.2	0.4	0.4	0	0.2	0.4	0.2	0.4	0.6	0.6	0.6	0.6	0.6	0.6	0.6	0.2	0.2
tr|G5ELZ5|G5ELZ5_HUMAN	RAB15	tr|G5ELZ5|G5ELZ5_HUMAN Ras-related protein Rab-15 isoform AN2 OS=Homo sapiens GN=RAB15 PE=2 SV=1	0.82	0.82	0.82	0.82	0.82	0.82	0.82	0.82	0.82	0.82	0.82	0.82	0.82	0.82	0.82	0.82	0.82	0.82
sp|Q16643-2|DREB_HUMAN	DBN1	sp|Q16643-2|DREB_HUMAN Isoform 2 of Drebrin OS=Homo sapiens GN=DBN1	0.243333	0	0	0.233333	0.143333	0.09	0.17	0.233333	0	0.256667	0.09	0.206667	0.176667	0	0.0633333	0	0.346667	0
tr|A0A024RBK3|A0A024RBK3_HUMAN	RPL6	tr|A0A024RBK3|A0A024RBK3_HUMAN 60S ribosomal protein L6 OS=Homo sapiens GN=RPL6 PE=3 SV=1	2.37333	0	0	0.256667	0.47	0.136667	0	0	0	0	0	0	0	0	0	1.10667	0	0.47
tr|I4AY87|I4AY87_HUMAN	MIF	tr|I4AY87|I4AY87_HUMAN Macrophage migration inhibitory factor (Fragment) OS=Homo sapiens GN=MIF PE=1 SV=1	2.01667	4.15	0.57	4.15	4.15	4.15	5.48333	3.67	2.02	3.19	2.01667	1.67	1.42333	1.67	1.67	2.36333	3.19	4.15
sp|P52209-2|6PGD_HUMAN	PGD	sp|P52209-2|6PGD_HUMAN Isoform 2 of 6-phosphogluconate dehydrogenase	534.513	1.56333	0.55	0.79	1.66	1.67	0.986667	1.60667	1.34667	1.38333	1.13667	0.563333	1.13667	1.39333	1.03	0.36	1.19	1.52667
tr|A0A024R5Z7|A0A024R5Z7_HUMAN	ANXA2	tr|A0A024R5Z7|A0A024R5Z7_HUMAN Annexin OS=Homo sapiens GN=ANXA2 PE=3 SV=1	1.49	0.61	0.24	0.206667	0.233333	1.78667	0.16	1.03333	1.03667	0.323333	0.04	0.31	0.606667	0.29	0.506667	0.75	0.29	0.25
sp|Q9NQC3|RTN4_HUMAN	RTN4	sp|Q9NQC3|RTN4_HUMAN Reticulon-4 OS=Homo sapiens GN=RTN4 PE=1 SV=2	0.313333	1.10667	0.193333	0.693333	0.68	0.77	0.206667	0.85	0.29	0.353333	0.35	0.45	0.336667	0.26	0.18	0.08	0.513333	0.656667
sp|P49411|EFTU_HUMAN	TUFM	sp|P49411|EFTU_HUMAN Elongation factor Tu	37.6467	0.166667	0.106667	0.163333	0.33	0.143333	0.03	0	0	0	0	0	0.0566667	0	0.0933333	0.313333	0.136667	0.126667
tr|B4DDB6|B4DDB6_HUMAN	HNRPA3	tr|B4DDB6|B4DDB6_HUMAN Heterogeneous nuclear ribonucleoprotein A3	58.4	0.99	0.32	0.136667	0.91	0.193333	0.0633333	0.173333	0.14	0.126667	0	0.12	0.08	0.103333	0.0466667	0.463333	0.32	0.166667
tr|J7M2B1|J7M2B1_HUMAN	EZR-ROS1	tr|J7M2B1|J7M2B1_HUMAN Tyrosine-protein kinase receptor OS=Homo sapiens GN=EZR-ROS1 PE=2 SV=1	0.19	0	0	0	0	0	0	0	0	0	0	0	0	0	0	0	0	0
tr|A0A024RB41|A0A024RB41_HUMAN	hCG_2016482	tr|A0A024RB41|A0A024RB41_HUMAN HCG2016482	267.147	0.72	0.316667	0.546667	0.83	0.94	0.636667	0.45	0.623333	0.546667	0.623333	0.623333	0.623333	0.623333	0.733333	0.48	0.94	0.83
tr|Q3B7A7|Q3B7A7_HUMAN	GART	tr|Q3B7A7|Q3B7A7_HUMAN Trifunctional purine biosynthetic protein adenosine-3 OS=Homo sapiens GN=GART PE=2 SV=1	0.336667	0.156667	0.0233333	0.126667	0.126667	0.0433333	0	0.0366667	0	0.0133333	0.0633333	0.0233333	0	0.0766667	0	0.156667	0.0533333	0.0533333
tr|B4DY28|B4DY28_HUMAN	tr|B4DY28|B4DY28_HUMAN	tr|B4DY28|B4DY28_HUMAN cDNA FLJ61189	700.697	4.66	2.72667	4.33333	8.30333	10.1967	5.22667	6.03333	7.17667	2.12	3.45667	0.58	3.2	3.1	2.7	2.02667	0	4.33333
tr|A0A024R5H8|A0A024R5H8_HUMAN	RAB6A	tr|A0A024R5H8|A0A024R5H8_HUMAN RAB6A	862.68	4.18667	5.06667	1.03667	4.51333	4.65333	5.63667	3.88	5.34667	1.17333	2.51667	1.30667	1.44	2.51667	1.94333	1.62	2.6	4.35333
tr|A8K7N0|A8K7N0_HUMAN	tr|A8K7N0|A8K7N0_HUMAN	tr|A8K7N0|A8K7N0_HUMAN cDNA FLJ75556	0.233333	0.576667	0	0	0	0	0	0	0	0	0	0	0	0	0	0	0.233333	0
tr|E7ENY0|E7ENY0_HUMAN	ADD1	tr|E7ENY0|E7ENY0_HUMAN Alpha-adducin OS=Homo sapiens GN=ADD1 PE=1 SV=1	1.00333	1.43	0.69	1.48667	1.42667	2.05	1.00333	2.49333	0.966667	1.63333	1.34333	0.833333	1.42	1.42667	1.39	0.683333	1.33333	2
sp|Q9NRW1|RAB6B_HUMAN	RAB6B	sp|Q9NRW1|RAB6B_HUMAN Ras-related protein Rab-6B OS=Homo sapiens GN=RAB6B PE=1 SV=1	0.38	10.7367	0	2.15	3.56333	5.53	0.823333	5.92	0.936667	1.63667	1.20333	0.35	1.47667	1.47667	1.31667	0.956667	3.23333	2.73
sp|Q14651|PLSI_HUMAN	PLS1	sp|Q14651|PLSI_HUMAN Plastin-1 OS=Homo sapiens GN=PLS1 PE=1 SV=2	0.2	0.176667	0.0233333	0.13	0.13	0.176667	0.02	0.13	0.0633333	0.0866667	0.04	0	0	0.02	0	0.153333	0.176667	0.176667
tr|V9HW35|V9HW35_HUMAN	HEL-S-55	tr|V9HW35|V9HW35_HUMAN Epididymis secretory protein Li 55 OS=Homo sapiens GN=HEL-S-55 PE=2 SV=1	4.49	7.29667	1.12	4.60333	4.09667	3.70333	4.49	4.99667	4.24	4.85333	5.24667	6.01	5.36333	4.99667	5.64	2.38	4.49	3.31
sp|Q15717-2|ELAV1_HUMAN	ELAVL1	sp|Q15717-2|ELAV1_HUMAN Isoform 2 of ELAV-like protein 1 OS=Homo sapiens GN=ELAVL1	0.66	0.433333	0	0.286667	0.24	0.253333	0.16	0.253333	0.44	0.433333	0.126667	0	0.08	0	0	0.486667	0.16	0.54
sp|Q8N573-5|OXR1_HUMAN	OXR1	sp|Q8N573-5|OXR1_HUMAN Isoform 5 of Oxidation resistance protein 1 OS=Homo sapiens GN=OXR1	0.5	0	0.396667	0	0	0	0	0	0.48	0.236667	0.486667	0.82	0.526667	0.913333	0.236667	0.19	0	0
tr|D6RER5|D6RER5_HUMAN	2011-09-01	tr|D6RER5|D6RER5_HUMAN Septin-11 OS=Homo sapiens GN=SEPT11 PE=1 SV=1	0.593333	0	0.273333	0	0	0	0	0	0.673333	0	0.323333	1.37667	0.913333	0.99	0.176667	0	1.82	0
tr|A0A024R1U4|A0A024R1U4_HUMAN	RAB5C	tr|A0A024R1U4|A0A024R1U4_HUMAN RAB5C	205.97	1.65333	0.76	0.48	0.82	0.93	0.71	0.93	0.726667	0.82	0.353333	0.276667	0.43	0.726667	0.21	0.726667	0.836667	0.413333
tr|Q68DI0|Q68DI0_HUMAN	DKFZp781K0743	tr|Q68DI0|Q68DI0_HUMAN AP complex subunit beta OS=Homo sapiens GN=DKFZp781K0743 PE=2 SV=1	0.52	0	0	0	0	0	0	0	0	0	0	0	0.146667	0	0.126667	0	0	0
tr|B4DME5|B4DME5_HUMAN	tr|B4DME5|B4DME5_HUMAN	tr|B4DME5|B4DME5_HUMAN cDNA FLJ58911	256.263	0.24	0.85	0.953333	1.07	1.07	0.743333	0.953333	1.07	1.07	0.953333	1.07	1.20667	0.533333	0.836667	0.78	0.953333	0.953333
tr|B2R7N6|B2R7N6_HUMAN	tr|B2R7N6|B2R7N6_HUMAN	tr|B2R7N6|B2R7N6_HUMAN Amino acid transporter OS=Homo sapiens PE=2 SV=1	0.08	0.16	0.106667	0.106667	0.133333	0.133333	0.08	0.133333	0.16	0.16	0.08	0.106667	0.133333	0.08	0.166667	0.106667	0.133333	0.08
tr|A0A140VKA6|A0A140VKA6_HUMAN	tr|A0A140VKA6|A0A140VKA6_HUMAN	tr|A0A140VKA6|A0A140VKA6_HUMAN Testis secretory sperm-binding protein Li 233m OS=Homo sapiens PE=2 SV=1	0.916667	2.31333	0.41	1.69	1.69	2.08	1.51	2.42667	1.62	1.6	1.36667	1.12333	1.13667	1.12333	1.61	0.923333	1.90333	1.78
tr|A0A024R4S1|A0A024R4S1_HUMAN	EPN1	tr|A0A024R4S1|A0A024R4S1_HUMAN Epsin 1	152.723	0.956667	0.543333	0.433333	0.936667	0.616667	0.576667	0.696667	0.666667	0.33	0.433333	0.24	0.3	0.18	0.3	0.15	0.676667	0.643333
tr|A0A087WZ27|A0A087WZ27_HUMAN	ZNF90	tr|A0A087WZ27|A0A087WZ27_HUMAN Zinc finger protein 90 OS=Homo sapiens GN=ZNF90 PE=4 SV=2	1.36	0.623333	0	0.513333	0.77	0.33	0	0	0	0	0	0	0	0	0	1.62333	0	0.77
tr|D9YZV7|D9YZV7_HUMAN	TPM1	tr|D9YZV7|D9YZV7_HUMAN Tropomyosin 1 (Alpha) isoform 6 OS=Homo sapiens GN=TPM1 PE=3 SV=1	0.366667	0	0	0	0	0	0	0	0	0	0	0	0	0	0	0	0	0
tr|B7Z5V0|B7Z5V0_HUMAN	tr|B7Z5V0|B7Z5V0_HUMAN	tr|B7Z5V0|B7Z5V0_HUMAN cDNA FLJ53647	0.773333	0.386667	0	0	0	0	0	0	0	0	0	0.156667	0.386667	0	0	0	0	0
tr|A0A024R7V6|A0A024R7V6_HUMAN	RAB2	tr|A0A024R7V6|A0A024R7V6_HUMAN RAB2	1146.34	2.13333	3.18	1.42333	5.08	4.47	3.58	3.08667	4.09	2.68667	2.08667	1.58667	2.08667	1.61	1.64	1.58667	2.31333	3.67333
sp|P27816-6|MAP4_HUMAN	MAP4	sp|P27816-6|MAP4_HUMAN Isoform 6 of Microtubule-associated protein 4 OS=Homo sapiens GN=MAP4	0.453333	1.95	0	0.926667	0.396667	1.49333	0.466667	2.39333	2.20667	0.783333	0.796667	2.07333	1.55333	1.62	1.27	0.77	1.29667	2.01
tr|D6RAT0|D6RAT0_HUMAN	RPS3A	tr|D6RAT0|D6RAT0_HUMAN 40S ribosomal protein S3a OS=Homo sapiens GN=RPS3A PE=1 SV=1	0.513333	0	0	0.336667	0.253333	0	0	0	0	0	0	0	0	0	0	0.723333	0	0
tr|A0A140VJX1|A0A140VJX1_HUMAN	tr|A0A140VJX1|A0A140VJX1_HUMAN	tr|A0A140VJX1|A0A140VJX1_HUMAN Testicular tissue protein Li 198 OS=Homo sapiens PE=2 SV=1	0.92	1.57	0.65	1.80667	1.99667	2.71	0.99	1.82333	0.996667	1.11667	0.82	0.77	1.08	1.47333	0.87	1.11667	1.32667	1.27667
tr|B5BUB5|B5BUB5_HUMAN	SSB	tr|B5BUB5|B5BUB5_HUMAN Autoantigen La (Fragment) OS=Homo sapiens GN=SSB PE=2 SV=1	1.00667	0.67	0	0.523333	0.853333	1.06	0.163333	1.13667	0.243333	0.366667	0.396667	0.31	0.286667	0.163333	0.126667	0.446667	0.57	1.15
tr|V9HW80|V9HW80_HUMAN	HEL-S-70	tr|V9HW80|V9HW80_HUMAN Epididymis luminal protein 220 OS=Homo sapiens GN=HEL-S-70 PE=2 SV=1	0.506667	2.08667	0.1	1.39667	1.75667	2.29	0.506667	2.24	0.483333	0.4	0.34	0.56	0.646667	0.53	0.843333	0.666667	1.95	1.89333
sp|P13521|SCG2_HUMAN	SCG2	sp|P13521|SCG2_HUMAN Secretogranin-2 OS=Homo sapiens GN=SCG2 PE=1 SV=2	0.756667	1.62333	0.56	1.2	1.28333	1.42	0.866667	1.42667	0.63	0.206667	0.276667	0.903333	0.796667	0.413333	0.24	0.483333	0.796667	1.07
tr|J3KPK1|J3KPK1_HUMAN	SYNJ1	tr|J3KPK1|J3KPK1_HUMAN Synaptojanin-1 OS=Homo sapiens GN=SYNJ1 PE=1 SV=2	0.386667	0	0.14	0	0	1.35	0.696667	0.473333	0.13	0.446667	0.506667	0.446667	0.22	0.24	0.31	0.04	0.36	0
tr|B4DMY3|B4DMY3_HUMAN	tr|B4DMY3|B4DMY3_HUMAN	tr|B4DMY3|B4DMY3_HUMAN cDNA FLJ60713	1173.33	0.92	0.383333	0.09	0.326667	0.27	0.27	0.27	0.326667	0.27	0.326667	0.28	0.326667	0.326667	0.27	0.383333	0.383333	0.44
tr|Q5TZC3|Q5TZC3_HUMAN	PACSIN1	tr|Q5TZC3|Q5TZC3_HUMAN Protein kinase C and casein kinase substrate in neurons 1	1144.74	4.75	2.62333	1.34667	2.34667	4.93333	3.13333	2.75667	2.16333	0.576667	0.693333	1.12333	0.86	1.05333	0.646667	0.57	2.53	4.20667
tr|Q6IBR0|Q6IBR0_HUMAN	RPN1	tr|Q6IBR0|Q6IBR0_HUMAN Dolichyl-diphosphooligosaccharide--protein glycosyltransferase subunit 1 OS=Homo sapiens GN=RPN1 PE=2 SV=1	0.543333	0	0	0.02	0.0366667	0	0	0	0	0	0	0	0	0	0	0.2	0	0
tr|A0A024R040|A0A024R040_HUMAN	OXCT1	tr|A0A024R040|A0A024R040_HUMAN Succinyl-CoA:3-ketoacid-coenzyme A transferase OS=Homo sapiens GN=OXCT1 PE=3 SV=1	0.696667	2.45333	0.613333	2.18333	2.09	1.74	1.24333	2.70667	0.723333	0.993333	1.24333	1.07	1.12667	0.983333	1.12667	0.463333	1.66667	2.1
tr|Q5TBU5|Q5TBU5_HUMAN	hCG_1773630	tr|Q5TBU5|Q5TBU5_HUMAN HCG1773630 OS=Homo sapiens GN=hCG_1773630 PE=2 SV=1	10.41	35.97	2.06	6.87	6.87	26.0367	4.75667	21.3033	34.4233	12.3167	11.6033	28.4267	44.6733	13.3733	28.5633	4.75667	13.3733	15.1433
tr|A0A158RFU6|A0A158RFU6_HUMAN	RAB7A	tr|A0A158RFU6|A0A158RFU6_HUMAN RAB7	773.487	3.12667	4.26667	2.01	5.09667	3.94	3.10333	2.13333	3.26	1.93	2.34333	0.72	1.25333	1.29667	1.77333	1.18667	1.58667	3.5
tr|A2A3R6|A2A3R6_HUMAN	RPS6	tr|A2A3R6|A2A3R6_HUMAN 40S ribosomal protein S6 OS=Homo sapiens GN=RPS6 PE=2 SV=1	0.903333	0	0	0.38	0.41	0.0666667	0.22	0	0.0533333	0.166667	0	0.0533333	0.0533333	0	0.0533333	0.55	0	0.41
tr|Q4W4Y1|Q4W4Y1_HUMAN	DRIP4	tr|Q4W4Y1|Q4W4Y1_HUMAN Dopamine receptor interacting protein 4 OS=Homo sapiens GN=DRIP4 PE=2 SV=1	0.193333	0.916667	0.203333	0.516667	0.563333	0.423333	0.32	0.513333	0.283333	0.326667	0.186667	0.163333	0.23	0.16	0.126667	0.196667	0.806667	1
tr|A0A1B0GV23|A0A1B0GV23_HUMAN	CTSD	tr|A0A1B0GV23|A0A1B0GV23_HUMAN Cathepsin D OS=Homo sapiens GN=CTSD PE=1 SV=1	1.88667	2.49667	0.573333	2.17667	2.27333	1.88	0.9	2.39333	1.09333	1.39333	0.923333	1.09333	0.966667	1.16333	0.96	0.786667	1.88667	1.62
tr|A0A087WWY3|A0A087WWY3_HUMAN	FLNA	tr|A0A087WWY3|A0A087WWY3_HUMAN Filamin-A OS=Homo sapiens GN=FLNA PE=1 SV=1	0.103333	0	0	0.16	0.0366667	0	0.04	0	0	0	0.0433333	0.0366667	0	0.0233333	0.02	0.0833333	0	0.13
tr|A0A024R324|A0A024R324_HUMAN	RHOA	tr|A0A024R324|A0A024R324_HUMAN Ras homolog gene family	743.047	1.69333	2.46333	0.396667	2.84333	2.66	2.02667	1.44667	3.16667	2.36	1.95667	1.62333	1.77333	1.59	1.77333	1.80667	1.44667	2.36
sp|Q16352|AINX_HUMAN	INA	sp|Q16352|AINX_HUMAN Alpha-internexin OS=Homo sapiens GN=INA PE=1 SV=2	0.59	1.33	1.71667	2.3	1.60667	0.95	1	1.79333	0.553333	1.17	1.28	1.23	0.736667	1.29	0.963333	0.473333	1.16	1.45667
sp|Q15084-2|PDIA6_HUMAN	PDIA6	sp|Q15084-2|PDIA6_HUMAN Isoform 2 of Protein disulfide-isomerase A6 OS=Homo sapiens GN=PDIA6	0.73	0.446667	0.0666667	0.343333	0.37	0.48	0.0966667	0.446667	0.0833333	0.103333	0.0266667	0.0133333	0.0833333	0.0266667	0.113333	0.446667	0.2	0.483333
tr|B4E1B2|B4E1B2_HUMAN	tr|B4E1B2|B4E1B2_HUMAN	tr|B4E1B2|B4E1B2_HUMAN cDNA FLJ53691	0.13	5.46667	2.51333	3.41333	0	9.50333	4.90667	5.86333	3.56333	1.65667	0	0	0	0	0	0	0	0
sp|O00154-4|BACH_HUMAN	ACOT7	sp|O00154-4|BACH_HUMAN Isoform 4 of Cytosolic acyl coenzyme A thioester hydrolase OS=Homo sapiens GN=ACOT7	1.04	0	0.256667	0	0	0	0.486667	0	1.22333	1.07	1.13667	1.20667	1.15333	1.12	1.04	0.75	0.583333	0
tr|A0A024QZQ2|A0A024QZQ2_HUMAN	PSAP	tr|A0A024QZQ2|A0A024QZQ2_HUMAN Prosaposin (Variant Gaucher disease and variant metachromatic leukodystrophy)	370.287	0.79	0.633333	0.816667	0.946667	0.913333	0.856667	0.946667	0.873333	1.04333	0.86	0.9	1.04333	1.19	1.04	0.693333	0.823333	0.773333
tr|A0A140VK44|A0A140VK44_HUMAN	tr|A0A140VK44|A0A140VK44_HUMAN	tr|A0A140VK44|A0A140VK44_HUMAN Proteasome subunit alpha type OS=Homo sapiens PE=2 SV=1	0.35	3.34667	0.0533333	1.96	1.75667	3.56	0.766667	3.59667	0.666667	0.83	0.71	0.286667	1.03667	1.18333	0.746667	0.67	3.16333	2.95
tr|Q8N7G1|Q8N7G1_HUMAN	tr|Q8N7G1|Q8N7G1_HUMAN	tr|Q8N7G1|Q8N7G1_HUMAN Purine nucleoside phosphorylase OS=Homo sapiens PE=2 SV=1	0.68	1.48667	0	0.773333	1.08333	1.58667	0.193333	1.20667	0.246667	0.303333	0.193333	0.36	0.303333	0.303333	0.43	1.20667	1.20667	1.83333
tr|A0A024QZK7|A0A024QZK7_HUMAN	HK1	tr|A0A024QZK7|A0A024QZK7_HUMAN Hexokinase 1	0.71	0.336667	1	0.646667	1.61667	0.213333	0	0	0.916667	1.32667	1.06667	0.556667	1.41667	1.13	0.496667	1.42333	0.396667	0
tr|A0A024QZD1|A0A024QZD1_HUMAN	RPL18	tr|A0A024QZD1|A0A024QZD1_HUMAN Ribosomal protein L18	331.6	0.39	0.156667	0.333333	0.916667	0.576667	0.07	0	0	0	0	0	0	0	0	0.806667	0.543333	0.526667
sp|O14745|NHRF1_HUMAN	SLC9A3R1	sp|O14745|NHRF1_HUMAN Na(+)/H(+) exchange regulatory cofactor NHE-RF1 OS=Homo sapiens GN=SLC9A3R1 PE=1 SV=4	1	4.68333	0.386667	3.73333	4.13667	6.87333	1.75333	5.55333	1.99	1.87	1.44	1.31333	2.20333	1.73	1.75333	1.39	2.44667	3.43667
sp|P26196|DDX6_HUMAN	DDX6	sp|P26196|DDX6_HUMAN Probable ATP-dependent RNA helicase DDX6 OS=Homo sapiens GN=DDX6 PE=1 SV=2	0.206667	0.59	0	0	0	0.196667	0	0	0.24	0	0	0.196667	0.24	0	0	0	0.0866667	0
sp|P49588|SYAC_HUMAN	AARS	sp|P49588|SYAC_HUMAN Alanine--tRNA ligase	0.13	1.14	0.533333	0.573333	1.79	0.25	0.143333	0.296667	0.376667	0	0	0.106667	0	0	0	0	0.673333	0.626667
tr|A0A024RAF1|A0A024RAF1_HUMAN	BIN1	tr|A0A024RAF1|A0A024RAF1_HUMAN Bridging integrator 1	779.053	1.56667	0.89	0.793333	1.3	1.43	1.00333	1.43	1.28333	0.583333	0.7	0.81	0.663333	1.11333	0.706667	0.31	0.58	1.39
tr|A0A024RBS2|A0A024RBS2_HUMAN	RPLP0	tr|A0A024RBS2|A0A024RBS2_HUMAN 60S acidic ribosomal protein P0 OS=Homo sapiens GN=RPLP0 PE=3 SV=1	0.85	0	0	0.186667	0.28	0.753333	0.06	0.0433333	0	0	0	0	0	0	0	0.71	0	0.223333
tr|Q9BU08|Q9BU08_HUMAN	tr|Q9BU08|Q9BU08_HUMAN	tr|Q9BU08|Q9BU08_HUMAN Putative uncharacterized protein (Fragment) OS=Homo sapiens PE=2 SV=1	0.473333	0.393333	0	0	0	0	0	0.62	0	0.11	0.08	0	0	0	0	0.256667	0.43	0
tr|H0Y4R1|H0Y4R1_HUMAN	IMPDH2	tr|H0Y4R1|H0Y4R1_HUMAN Inosine-5~-monophosphate dehydrogenase 2 (Fragment) OS=Homo sapiens GN=IMPDH2 PE=1 SV=1	0.78	0.09	0	0.09	0.09	0	0	0	0	0	0	0	0	0	0	0.52	0	0.09
tr|A0A024RDF6|A0A024RDF6_HUMAN	HNRPDL	tr|A0A024RDF6|A0A024RDF6_HUMAN Heterogeneous nuclear ribonucleoprotein D-like	253.77	0.406667	0.166667	0.18	0.396667	0.453333	0.18	0.326667	0.326667	0.28	0.283333	0.133333	0.273333	0.166667	0.236667	0.273333	0.363333	0.363333
tr|Q6FHF5|Q6FHF5_HUMAN	PCNA	tr|Q6FHF5|Q6FHF5_HUMAN Proliferating cell nuclear antigen (Fragment) OS=Homo sapiens GN=PCNA PE=2 SV=1	0.713333	0.253333	0	0.226667	0.41	0.113333	0	0.133333	0	0	0	0	0	0	0	0.883333	0.0333333	0.28
tr|H0YN26|H0YN26_HUMAN	ANP32A	tr|H0YN26|H0YN26_HUMAN Acidic leucine-rich nuclear phosphoprotein 32 family member A OS=Homo sapiens GN=ANP32A PE=1 SV=1	1.49	0	0.0766667	0.58	1.04667	0.29	0.0566667	0.326667	0.423333	0.423333	0.153333	0.23	0.0766667	0.153333	0.153333	1.01667	0.52	1.16333
tr|Q9UJZ2|Q9UJZ2_HUMAN	VIL2	tr|Q9UJZ2|Q9UJZ2_HUMAN Cytovillin 2 (Fragment) OS=Homo sapiens GN=VIL2 PE=2 SV=1	0.193333	0.326667	0	0.193333	0	0	0.193333	0.496667	0.496667	0	0	0	0	0	0	0.386667	0	0
tr|Q9UJZ6|Q9UJZ6_HUMAN	tr|Q9UJZ6|Q9UJZ6_HUMAN	tr|Q9UJZ6|Q9UJZ6_HUMAN Ezrin (Fragment) OS=Homo sapiens PE=2 SV=1	0.36	0.92	0.08	0.486667	0.18	1.23333	0	0.823333	1.23333	0.486667	0.18	0.44	0.306667	0.18	0.926667	0.54	0.18	0.36
tr|A7MD96|A7MD96_HUMAN	SYNPO	tr|A7MD96|A7MD96_HUMAN SYNPO protein (Fragment) OS=Homo sapiens GN=SYNPO PE=2 SV=1	0.35	0.666667	0.103333	0.39	0.433333	0.693333	0.29	0.57	0.35	0.33	0.35	0.456667	0.28	0.29	0.33	0.266667	0.273333	0.743333
tr|A0A024RBP2|A0A024RBP2_HUMAN	PPP1CC	tr|A0A024RBP2|A0A024RBP2_HUMAN Serine/threonine-protein phosphatase OS=Homo sapiens GN=PPP1CC PE=3 SV=1	0.89	1.97	0.103333	0.9	1.48667	1.65333	0.456667	1.12	0.256667	0.48	0.306667	0.35	0.38	0.216667	0.463333	0.363333	0.51	0.96
tr|B7Z3V1|B7Z3V1_HUMAN	tr|B7Z3V1|B7Z3V1_HUMAN	tr|B7Z3V1|B7Z3V1_HUMAN Sodium/potassium-transporting ATPase subunit alpha (Fragment) OS=Homo sapiens PE=2 SV=1	0.2	0	0.556667	0	0	0.586667	0.35	0	0.676667	0.616667	0.453333	0.516667	0.743333	0.456667	0.586667	0.74	0.806667	0
sp|P38117-2|ETFB_HUMAN	ETFB	sp|P38117-2|ETFB_HUMAN Isoform 2 of Electron transfer flavoprotein subunit beta OS=Homo sapiens GN=ETFB	1.20667	2.45	0.513333	1.5	1.87333	2.32667	0.97	2.61667	1.05	1.47	1.02333	0.9	1.23333	1.04	0.84	1.41333	1.58	1.86
tr|A0A0S2Z410|A0A0S2Z410_HUMAN	HSD17B10	tr|A0A0S2Z410|A0A0S2Z410_HUMAN Hydroxysteroid dehydrogenase 10 isoform 1 (Fragment) OS=Homo sapiens GN=HSD17B10 PE=2 SV=1	1.18	0.69	0.17	0.806667	1.07667	0.87	0.17	0.87	0.123333	0.323333	0.446667	0.523333	0.25	0.203333	0.0933333	0.613333	0.6	0.613333
tr|A0A140VJQ4|A0A140VJQ4_HUMAN	tr|A0A140VJQ4|A0A140VJQ4_HUMAN	tr|A0A140VJQ4|A0A140VJQ4_HUMAN Testicular tissue protein Li 130 OS=Homo sapiens PE=2 SV=1	0.596667	0.693333	0.0933333	0.75	0.973333	0.34	0.3	0.74	0.266667	0.38	0.27	0.233333	0.19	0.23	0.19	0.34	0.56	0.693333
tr|S4R371|S4R371_HUMAN	FABP3	tr|S4R371|S4R371_HUMAN Fatty acid-binding protein	629.727	15.1667	7.64667	8.09	9.43667	10.4533	10.4533	12.8133	7.08	6.30667	8.67	8.42	6.88667	8.42	7.65333	4.96	10.4533	12.56
tr|A0A024RAF2|A0A024RAF2_HUMAN	DBI	tr|A0A024RAF2|A0A024RAF2_HUMAN Diazepam binding inhibitor (GABA receptor modulator	777.083	11.2167	11.14	1.88	13.5567	22.4467	33.49	25.6033	30.7767	5.61667	6.77667	5.04333	20.0567	9.82667	9.98	4.35667	6.18667	6.43333
tr|A0A024R231|A0A024R231_HUMAN	GDA	tr|A0A024R231|A0A024R231_HUMAN Guanine deaminase	637.52	1.76	1.20333	1.27333	1.35333	1.86	1.77667	2.04	1.51667	1.14	1.05333	0.833333	1.11	0.733333	0.666667	0.886667	1.44667	2.04
tr|A0A024R7R3|A0A024R7R3_HUMAN	SNCB	tr|A0A024R7R3|A0A024R7R3_HUMAN Beta-synuclein (Fragment) OS=Homo sapiens GN=SNCB PE=3 SV=1	4.48	5.44667	1.34	4.81333	3.21333	6.41333	11.81	7.89	3.21333	4.81333	3.21333	2.58	2.58	2.58	3.84667	4.81333	4.48	4.48
tr|A0A024R4M0|A0A024R4M0_HUMAN	RPS9	tr|A0A024R4M0|A0A024R4M0_HUMAN 40S ribosomal protein S9 OS=Homo sapiens GN=RPS9 PE=1 SV=1	1.70333	0.313333	0	0.3	0.766667	0	0	0	0	0	0	0	0	0	0	1.53	0	0.133333
tr|A0A024R0I3|A0A024R0I3_HUMAN	hCG_2043376	tr|A0A024R0I3|A0A024R0I3_HUMAN HCG2043376	0.506667	1.15333	0.523333	0.07	0	0.753333	0.253333	0.753333	0.376667	0	0	0	0.153333	0.523333	0	0.223333	0.783333	0.376667
tr|Q6NZ55|Q6NZ55_HUMAN	RPL13	tr|Q6NZ55|Q6NZ55_HUMAN 60S ribosomal protein L13 OS=Homo sapiens GN=RPL13 PE=1 SV=1	0.893333	0	0	0.363333	0.606667	0	0	0	0	0	0	0	0	0	0	0.893333	0	0.263333
tr|B2RAH7|B2RAH7_HUMAN	tr|B2RAH7|B2RAH7_HUMAN	tr|B2RAH7|B2RAH7_HUMAN cDNA	1007	0.573333	1.57	0.0433333	1.33	1.64333	1.08333	0.44	0.88	0.07	0.496667	0.3	0.236667	0.09	0.13	0.15	0.07	0.663333
tr|B2R5M3|B2R5M3_HUMAN	tr|B2R5M3|B2R5M3_HUMAN	tr|B2R5M3|B2R5M3_HUMAN cDNA	165.667	0.393333	0.21	0.293333	0.273333	0.273333	0	0.89	0	0.65	0.853333	0.826667	1.03667	0.423333	0.696667	0.663333	0.443333	0.733333
tr|A0A024R222|A0A024R222_HUMAN	PSAT1	tr|A0A024R222|A0A024R222_HUMAN Phosphoserine aminotransferase OS=Homo sapiens GN=PSAT1 PE=3 SV=1	1.08	6.77667	0.0966667	3.21	3.83	5.74	1.56	3.77667	2.52333	1.95333	1.48333	1.61667	1.68	2.28	1.74667	1.30667	3.60333	4.66667
sp|Q9Y277|VDAC3_HUMAN	VDAC3	sp|Q9Y277|VDAC3_HUMAN Voltage-dependent anion-selective channel protein 3 OS=Homo sapiens GN=VDAC3 PE=1 SV=1	0.273333	0	0	0	0	0	0	0	0	0	0	0	0	0	0	0	0	0
tr|A0A0D9SF53|A0A0D9SF53_HUMAN	DDX3X	tr|A0A0D9SF53|A0A0D9SF53_HUMAN ATP-dependent RNA helicase DDX3X OS=Homo sapiens GN=DDX3X PE=1 SV=1	0.37	0	0	0.1	0.13	0.0233333	0	0	0	0	0	0	0	0	0	0.19	0	0.0666667
tr|G4XXL9|G4XXL9_HUMAN	CYCS	tr|G4XXL9|G4XXL9_HUMAN Cytochrome c OS=Homo sapiens GN=CYCS PE=3 SV=1	10.47	6.07	1.29	8.21667	8.21667	4.71	4.71	3.03	4.15333	3.59	2.80333	2.63667	3.59	3.59	4.15	2.63667	5.50333	5.50333
sp|P36871|PGM1_HUMAN	PGM1	sp|P36871|PGM1_HUMAN Phosphoglucomutase-1 OS=Homo sapiens GN=PGM1 PE=1 SV=3	0.78	4.26	0.62	2.71667	3.72667	6.08667	2.48667	5.76667	2.48667	2.89333	1.97333	1.96	2.32667	2.26	2.11333	2.09333	2.57333	4.37667
tr|A0A023HJ61|A0A023HJ61_HUMAN	RAB4A	tr|A0A023HJ61|A0A023HJ61_HUMAN HRES-1/RAB4 variant OS=Homo sapiens GN=RAB4A PE=2 SV=1	0.83	2.35	0	2.45333	3.53	2.84667	0.83	2.45333	0.553333	0.67	0.276667	0.553333	0.553333	0.553333	0.276667	0	0.553333	3.13667
tr|A0A0K0K1K4|A0A0K0K1K4_HUMAN	HEL-S-276	tr|A0A0K0K1K4|A0A0K0K1K4_HUMAN Proteasome subunit alpha type OS=Homo sapiens GN=HEL-S-276 PE=2 SV=1	0.926667	2.02333	0.42	1.14	1.87	2.51333	1.48667	2.90667	1.73667	2.17667	1.42667	1.00333	1.48667	1.23667	1.02333	1.35333	1.89	2.41667
sp|P61266-2|STX1B_HUMAN	STX1B	sp|P61266-2|STX1B_HUMAN Isoform 2 of Syntaxin-1B OS=Homo sapiens GN=STX1B	0.953333	9.04333	0.476667	6.04333	6.39	6.39	3.54667	9.56333	2.67	3.42	3.68667	3.14	2.51	2.07333	3.34333	2.21	4.66333	5.73667
tr|B4DJ30|B4DJ30_HUMAN	tr|B4DJ30|B4DJ30_HUMAN	tr|B4DJ30|B4DJ30_HUMAN cDNA FLJ61290	256.583	0.653333	0.323333	0.233333	0.876667	0.286667	0.116667	0.506667	0.276667	0.07	0.183333	0	0	0	0.0266667	0.0266667	0.4	0.533333
tr|B4DDF7|B4DDF7_HUMAN	tr|B4DDF7|B4DDF7_HUMAN	tr|B4DDF7|B4DDF7_HUMAN cDNA FLJ53296	133.207	1.61667	0.71	0.423333	1.51333	0.733333	0.54	0.72	0.146667	0.293333	0.333333	0.483333	0.273333	0.273333	0.246667	0.0933333	0.316667	0.89
tr|M1VPF4|M1VPF4_HUMAN	TPM3-ROS1	tr|M1VPF4|M1VPF4_HUMAN Tyrosine-protein kinase receptor OS=Homo sapiens GN=TPM3-ROS1 PE=2 SV=1	0.336667	0	0	0	0	0	0	0	0	0	0	0	0	0	0	0	0	0
tr|A0A024R8W0|A0A024R8W0_HUMAN	DDX48	tr|A0A024R8W0|A0A024R8W0_HUMAN DEAD (Asp-Glu-Ala-Asp) box polypeptide 48	10.01	0.103333	0	0.103333	0.09	0.103333	0	0	0	0	0	0	0	0	0	0.206667	0.103333	0.04
tr|Q6I9V5|Q6I9V5_HUMAN	SLC25A6	tr|Q6I9V5|Q6I9V5_HUMAN SLC25A6 protein OS=Homo sapiens GN=SLC25A6 PE=2 SV=1	0.67	0.193333	0.25	0.0966667	0.143333	0.24	0.0933333	0.126667	0.143333	0.0933333	0.16	0	0.156667	0.313333	0.156667	0.536667	0	0.14
tr|X5D299|X5D299_HUMAN	ALDH5A1	tr|X5D299|X5D299_HUMAN Aldehyde dehydrogenase 5 family member A1 isoform A (Fragment) OS=Homo sapiens GN=ALDH5A1 PE=2 SV=1	0.73	1.36667	0.47	0	0	1.31333	0.77	1.36667	0.736667	0.873333	0.74	0.653333	0.823333	0.96	0.693333	0.58	0.91	1.20333
sp|Q16799|RTN1_HUMAN	RTN1	sp|Q16799|RTN1_HUMAN Reticulon-1 OS=Homo sapiens GN=RTN1 PE=1 SV=1	0.44	1.22333	0.23	0.773333	0.926667	1.34	0.36	1.18667	0.723333	0.753333	0.566667	0.726667	0.693333	0.56	0.586667	0.36	0.76	1.26667
tr|Q5U602|Q5U602_HUMAN	RAB33B	tr|Q5U602|Q5U602_HUMAN RAB33B	192.253	0.463333	0.313333	0.246667	0.546667	0.396667	0.246667	0.48	0.246667	0.18	0.18	0.246667	0.18	0.18	0.18	0.18	0.18	0.313333
sp|Q14964|RB39A_HUMAN	RAB39A	sp|Q14964|RB39A_HUMAN Ras-related protein Rab-39A OS=Homo sapiens GN=RAB39A PE=1 SV=2	0.39	0.39	0	0.346667	0.406667	0.476667	0	0.563333	0	0	0.06	0	0.06	0	0	0	0	0.39
tr|H3BPK3|H3BPK3_HUMAN	HAGH	tr|H3BPK3|H3BPK3_HUMAN Hydroxyacylglutathione hydrolase	336.253	1.81333	0.786667	1.10333	3.28	2.42	2.56667	2.56667	2.36667	2.94	1.89333	1.87333	2.74	2.19333	2.42	2.39333	2.19333	2.39333
tr|A0A024R7A8|A0A024R7A8_HUMAN	AKR1B1	tr|A0A024R7A8|A0A024R7A8_HUMAN Aldo-keto reductase family 1	406.423	1.30333	1.33333	0.513333	1.28333	1.38	1.63333	1.23	1.96	0.733333	0.956667	0.733333	0.88	0.666667	0.8	0.666667	0.823333	1.47
tr|Q6FGG2|Q6FGG2_HUMAN	VAMP3	tr|Q6FGG2|Q6FGG2_HUMAN VAMP3 protein OS=Homo sapiens GN=VAMP3 PE=2 SV=1	1.99	7.93	1.47333	5.48	9.64667	15.6433	1.99	15.6433	12.3433	4.85	2.43	14.6933	14.2567	5.64333	7.26333	2.12333	5.2	7.93
tr|B4DJB4|B4DJB4_HUMAN	tr|B4DJB4|B4DJB4_HUMAN	tr|B4DJB4|B4DJB4_HUMAN Isocitrate dehydrogenase [NAD] subunit	0.483333	1.85	0.786667	0	1.09333	1.76667	0	0	0	0	0	0	0.276667	0	0	0	0	0.546667
tr|H7BY10|H7BY10_HUMAN	RPL23A	tr|H7BY10|H7BY10_HUMAN 60S ribosomal protein L23a (Fragment) OS=Homo sapiens GN=RPL23A PE=1 SV=1	0.6	0.26	0.246667	0.26	0.26	0.0866667	0.26	0.373333	0.626667	0.26	0.26	0.373333	0.223333	0.26	0.26	0.486667	0.173333	0.173333
tr|A0A0S2Z4C5|A0A0S2Z4C5_HUMAN	S100B	tr|A0A0S2Z4C5|A0A0S2Z4C5_HUMAN Protein S100 (Fragment) OS=Homo sapiens GN=S100B PE=2 SV=1	1.15	0.47	0.336667	0.47	0.696667	0.923333	1.15	0.696667	0.47	0.47	0.376667	0.28	0.313333	0.313333	0.313333	0	0.47	0.47
tr|Q0IIN1|Q0IIN1_HUMAN	KRT77	tr|Q0IIN1|Q0IIN1_HUMAN Keratin 77 OS=Homo sapiens GN=KRT77 PE=2 SV=1	0.32	0.476667	0.126667	0.586667	0.51	0.476667	0.41	0.51	0.26	0.29	0.26	0.23	0.29	0.32	0.32	0.513333	0.413333	0.32
sp|P37802-2|TAGL2_HUMAN	TAGLN2	sp|P37802-2|TAGL2_HUMAN Isoform 2 of Transgelin-2 OS=Homo sapiens GN=TAGLN2	1.96333	4.06	0.67	0.876667	0.98	1.64333	1.10333	3.46667	1.22	1.22667	1.35	1.54667	1.22667	1.81667	1.67	0.686667	1.99	4.59667
tr|H9NIL8|H9NIL8_HUMAN	GABBR2	tr|H9NIL8|H9NIL8_HUMAN Gamma-aminobutyric acid (GABA) B receptor	273.027	0.0666667	0.1	0.0966667	0.08	0.113333	0.08	0.0533333	0.08	0.113333	0.156667	0.126667	0.113333	0.08	0.08	0.1	0.0266667	0.0966667
tr|Q3LIE9|Q3LIE9_HUMAN	Nbla02942	tr|Q3LIE9|Q3LIE9_HUMAN Predicted protein product of Nbla02942 OS=Homo sapiens GN=Nbla02942 PE=2 SV=1	0.733333	0	0	0	0	10.6933	0	0	0.696667	0	0	0	0.696667	0	0	0	0	0
tr|K7EKS7|K7EKS7_HUMAN	RPL22	tr|K7EKS7|K7EKS7_HUMAN 60S ribosomal protein L22 OS=Homo sapiens GN=RPL22 PE=1 SV=1	2.98	0	0	0	0	0	0	0	0	0	0	0	0	0	0	2.31667	0	0
tr|A0A024R056|A0A024R056_HUMAN	GNB1	tr|A0A024R056|A0A024R056_HUMAN Guanine nucleotide binding protein (G protein)	982.81	1.44333	1.49333	0.74	1.33333	1.5	1.44	0.946667	1.29667	0.75	0.566667	0.506667	0.75	0.56	0.516667	0.636667	1.23333	1.73
tr|B3KUN1|B3KUN1_HUMAN	PPP2CA	tr|B3KUN1|B3KUN1_HUMAN Serine/threonine-protein phosphatase OS=Homo sapiens GN=PPP2CA PE=2 SV=1	0.946667	1.48333	0	1.12667	1.53	0.943333	0	1.88667	0.2	0.466667	0.423333	0.14	0.0866667	0.04	0.226667	0	0.89	1.66333
tr|C9JFM7|C9JFM7_HUMAN	RAB43	tr|C9JFM7|C9JFM7_HUMAN Ras-related protein Rab-43 (Fragment) OS=Homo sapiens GN=RAB43 PE=1 SV=1	0.54	0	0.18	0.633333	0.36	0	0.18	0	0	0.54	0.18	0.36	0.18	0.18	0.36	0.54	0.36	0.36
sp|Q13011|ECH1_HUMAN	ECH1	sp|Q13011|ECH1_HUMAN Delta(3	613	0.42	1.28333	0.04	1.31333	1.48333	2.11	0.946667	1.76667	0.34	0.32	0.286667	0.213333	0.566667	0.703333	0.48	0.54	0.546667
sp|P16298-4|PP2BB_HUMAN	PPP3CB	sp|P16298-4|PP2BB_HUMAN Isoform 4 of Serine/threonine-protein phosphatase 2B catalytic subunit beta isoform OS=Homo sapiens GN=PPP3CB	0.69	2.97667	0.536667	2.08667	2.30333	2.97667	0.813333	1.99	0.986667	0.903333	0.773333	1.01	1.20667	0.696667	0.823333	0.73	1.48	2.53667
tr|J3KMX5|J3KMX5_HUMAN	RPS13	tr|J3KMX5|J3KMX5_HUMAN 40S ribosomal protein S13 OS=Homo sapiens GN=RPS13 PE=1 SV=1	1.71	0.186667	0	0.0933333	0.403333	0	0	0	0	0	0	0	0	0	0	0	0	0.403333
tr|A8K8U1|A8K8U1_HUMAN	tr|A8K8U1|A8K8U1_HUMAN	tr|A8K8U1|A8K8U1_HUMAN cDNA FLJ77762	1012.12	0.7	1.17333	0.14	0.546667	0.583333	0.666667	0.41	0.74	0.363333	0.376667	0.203333	0.286667	0.213333	0.226667	0.453333	0.523333	0.85
sp|P0C0S5|H2AZ_HUMAN	H2AFZ	sp|P0C0S5|H2AZ_HUMAN Histone H2A.Z OS=Homo sapiens GN=H2AFZ PE=1 SV=2	0.85	0.24	0.213333	0.403333	0.566667	0	0.403333	0.36	0.85	0.283333	0.12	0.523333	0.85	0.566667	0.566667	1.07	0.12	0.403333
tr|B7Z992|B7Z992_HUMAN	tr|B7Z992|B7Z992_HUMAN	tr|B7Z992|B7Z992_HUMAN cDNA FLJ53698	0.61	0.27	0	0	0.416667	0.753333	0.416667	0.873333	0.503333	0	0	0	0	0	0	0	0	0
tr|A0A0A0MTP9|A0A0A0MTP9_HUMAN	FAIM2	tr|A0A0A0MTP9|A0A0A0MTP9_HUMAN Protein lifeguard 2 (Fragment) OS=Homo sapiens GN=FAIM2 PE=1 SV=1	1.04667	1.16333	0.36	1.16333	1.28	1.78	0.433333	1.64	1.64	1.92	1.52333	1.40667	1.66333	1.5	1.52333	0.296667	0.96	1.15
tr|A0A024RAC5|A0A024RAC5_HUMAN	RCC2	tr|A0A024RAC5|A0A024RAC5_HUMAN Regulator of chromosome condensation 2	46.5667	0.236667	0.0266667	0.0266667	0.163333	0.106667	0.0266667	0.0266667	0	0	0	0	0	0	0	0.106667	0.116667	0.136667
tr|Q69YG1|Q69YG1_HUMAN	DKFZp761E1322	tr|Q69YG1|Q69YG1_HUMAN Myotrophin OS=Homo sapiens GN=DKFZp761E1322 PE=2 SV=1	2.12	9.35333	0.826667	5.7	6.53667	8.21	4.48667	8.21	3.59667	4.65333	1.29333	2.43	5.32333	1.29333	3.19333	0.853333	8.21	8.51667
tr|A0A024R7Y9|A0A024R7Y9_HUMAN	PKIA	tr|A0A024R7Y9|A0A024R7Y9_HUMAN Protein kinase (CAMP-dependent	330.22	1.03	1.18	0.44	3.64	5.33333	2.62	1.03	1.03	0.66	0.66	0.66	0.66	0.66	0.66	0.66	1.03	1.03
tr|A0A024R9D3|A0A024R9D3_HUMAN	RPL30	tr|A0A024R9D3|A0A024R9D3_HUMAN Ribosomal protein L30	38.4067	0.536667	0	0.126667	0.253333	0.3	0	0	0	0	0	0	0	0	0	0.663333	0.536667	0.253333
tr|B3KQM8|B3KQM8_HUMAN	tr|B3KQM8|B3KQM8_HUMAN	tr|B3KQM8|B3KQM8_HUMAN cDNA FLJ90752 fis	0	0.1	0.0566667	0	0	0	0	0	0	0	0	0.0133333	0	0	0.0566667	0	0.0433333	0
sp|P78310-7|CXAR_HUMAN	CXADR	sp|P78310-7|CXAR_HUMAN Isoform 7 of Coxsackievirus and adenovirus receptor OS=Homo sapiens GN=CXADR	0.27	0.54	0.37	0.09	0.23	0.32	0.09	0.54	0.14	0.42	0.34	0.2	0.43	0.54	0.2	0.14	0.666667	0.6
tr|A0A140VJP5|A0A140VJP5_HUMAN	tr|A0A140VJP5|A0A140VJP5_HUMAN	tr|A0A140VJP5|A0A140VJP5_HUMAN S-adenosylmethionine synthase OS=Homo sapiens PE=2 SV=1	0.383333	1.90667	0.0833333	1.45667	1.62667	3.00333	0.426667	1.73667	0.686667	0.52	0.49	0.446667	0.52	0.526667	0.533333	0.383333	1.24333	1.81
sp|P46783|RS10_HUMAN	RPS10	sp|P46783|RS10_HUMAN 40S ribosomal protein S10 OS=Homo sapiens GN=RPS10 PE=1 SV=1	1.11	0	0	0	0	0	0	0	0	0	0	0	0	0	0	0	0	0
tr|A0A024R968|A0A024R968_HUMAN	ATP2B4	tr|A0A024R968|A0A024R968_HUMAN Calcium-transporting ATPase OS=Homo sapiens GN=ATP2B4 PE=3 SV=1	0.07	0	0	0.0966667	0.0566667	0.17	0.18	0.203333	0	0.376667	0.2	0.153333	0.22	0.13	0.18	0.206667	0.373333	0.306667
tr|A0A109NGN6|A0A109NGN6_HUMAN	tr|A0A109NGN6|A0A109NGN6_HUMAN	tr|A0A109NGN6|A0A109NGN6_HUMAN Proteasome subunit alpha type OS=Homo sapiens PE=2 SV=1	0.703333	1.34667	0.113333	1.23667	1.36333	2.07333	0.533333	1.36333	0.813333	0.796667	0.796667	0.89	0.906667	0.813333	0.796667	0.61	1.36333	1.34667
tr|A0A024QZ77|A0A024QZ77_HUMAN	EFHD2	tr|A0A024QZ77|A0A024QZ77_HUMAN EF-hand domain family	853.4	3.92333	6.67	1.09333	3.65333	6.24333	7.39333	3.08333	4.43	3.25333	2.54	0.88	1.66667	1.92	1.34333	2.56667	2.63	3.25667
tr|C9JNW5|C9JNW5_HUMAN	RPL24	tr|C9JNW5|C9JNW5_HUMAN 60S ribosomal protein L24 OS=Homo sapiens GN=RPL24 PE=1 SV=1	0.27	0.23	0.0733333	0.18	0.27	0.18	0	0.09	0	0	0	0	0	0	0	0.27	0	0.27
tr|A0A140VJS9|A0A140VJS9_HUMAN	tr|A0A140VJS9|A0A140VJS9_HUMAN	tr|A0A140VJS9|A0A140VJS9_HUMAN Serine/threonine-protein phosphatase OS=Homo sapiens PE=2 SV=1	0.776667	2.16	0.0733333	0.916667	1.67	1.84	0	0.376667	0.16	0	0.163333	0.433333	0	0.206667	0.36	0.0366667	0.916667	1.05667
sp|O60268-3|K0513_HUMAN	KIAA0513	sp|O60268-3|K0513_HUMAN Isoform 3 of Uncharacterized protein KIAA0513 OS=Homo sapiens GN=KIAA0513	0.213333	1.54667	0.323333	1.10333	1.23333	0.256667	0.496667	1.10333	0.23	0.63	0.593333	0.59	0.263333	0.15	0.24	0.1	1.23333	0.86
tr|J3KTL2|J3KTL2_HUMAN	SRSF1	tr|J3KTL2|J3KTL2_HUMAN Serine/arginine-rich-splicing factor 1 OS=Homo sapiens GN=SRSF1 PE=1 SV=1	0.573333	0	0.0533333	0	0	0	0	0	0	0	0	0	0	0	0	0.35	0	0.116667
sp|Q9Y6H1|CHCH2_HUMAN	CHCHD2	sp|Q9Y6H1|CHCH2_HUMAN Coiled-coil-helix-coiled-coil-helix domain-containing protein 2 OS=Homo sapiens GN=CHCHD2 PE=1 SV=1	1.66333	1.04	0.566667	0.87	0.7	0.7	0.87	1.21	0.873333	0.87	1.04	0.963333	1.49333	1.04	1.26667	0.7	0.7	0.7
tr|A0A140VK94|A0A140VK94_HUMAN	RANBP1	tr|A0A140VK94|A0A140VK94_HUMAN RAN binding protein 1	75.05	0.98	0.486667	0.7	1.18667	0.72	0.383333	0.623333	0.16	0.143333	0.383333	0.43	0.0666667	0.453333	0.21	0.353333	0.623333	0.72
tr|H0YEN5|H0YEN5_HUMAN	RPS2	tr|H0YEN5|H0YEN5_HUMAN 40S ribosomal protein S2 (Fragment) OS=Homo sapiens GN=RPS2 PE=1 SV=1	1.67	0.536667	0.0666667	0.663333	1.22	0	0.06	0.0166667	0	0.04	0	0	0	0	0	1.38	0.0133333	0.48
tr|A0A024RB85|A0A024RB85_HUMAN	PA2G4	tr|A0A024RB85|A0A024RB85_HUMAN Proliferation-associated 2G4	283.78	0.58	0.5	0.07	0.346667	0.296667	0.16	0.136667	0.173333	0.34	0.173333	0.113333	0.0666667	0.14	0.253333	0.253333	0.383333	0.216667
tr|B3KV49|B3KV49_HUMAN	tr|B3KV49|B3KV49_HUMAN	tr|B3KV49|B3KV49_HUMAN cDNA FLJ16128 fis	1118.79	1.85667	2.85333	0.91	2.7	2.33	2.18667	2.57	3.73333	1.47333	2.01667	0.87	1.75	0.993333	0.796667	1.43667	1.84667	2.93
tr|V9HWI0|V9HWI0_HUMAN	HEL-S-165mP	tr|V9HWI0|V9HWI0_HUMAN Epididymis secretory protein Li 6 OS=Homo sapiens GN=HEL-S-165mP PE=2 SV=1	1.17667	2.17667	0.12	1.38667	1.77333	1.62667	1.08667	3.66667	0.556667	1.22	1.21667	1.08	1	1	0.78	0.31	2.34667	1.61333
tr|C9J650|C9J650_HUMAN	SCG5	tr|C9J650|C9J650_HUMAN Neuroendocrine protein 7B2 OS=Homo sapiens GN=SCG5 PE=1 SV=1	0.48	0.693333	0	0.586667	0.693333	0.693333	0.48	0.693333	0.48	0.48	0.16	0.16	0.16	0.32	0	0.586667	0.693333	0.693333
sp|P30084|ECHM_HUMAN	ECHS1	sp|P30084|ECHM_HUMAN Enoyl-CoA hydratase	408.973	3.26	1.63667	1.9	3.32	3.28333	2.23	2.64333	2.48667	1.59667	1.91667	1.32667	1.67333	2.62333	2.17333	1.27333	2.10333	3.18667
tr|A0A024R0E5|A0A024R0E5_HUMAN	CAPZA1	tr|A0A024R0E5|A0A024R0E5_HUMAN Capping protein (Actin filament) muscle Z-line	307.967	0.986667	0.656667	0.313333	0.543333	0.67	0.62	0.833333	0.996667	0.536667	0.67	0.68	0.823333	0.3	0.35	0.746667	0.613333	0.823333
sp|O75367-2|H2AY_HUMAN	H2AFY	sp|O75367-2|H2AY_HUMAN Isoform 1 of Core histone macro-H2A.1 OS=Homo sapiens GN=H2AFY	0.66	0	0	0	0.08	0	0	0	0	0	0	0	0	0	0	0.44	0	0
tr|X5DNM4|X5DNM4_HUMAN	GLO1	tr|X5DNM4|X5DNM4_HUMAN Lactoylglutathione lyase (Fragment) OS=Homo sapiens GN=GLO1 PE=2 SV=1	2.82333	2.82333	0.846667	2.34667	3.74	3.67	3.37	0	1.32667	2.04667	2.12667	2.57667	2.87667	0.683333	2.37333	2.12667	1.96333	4.71
tr|A0A0R4J2E8|A0A0R4J2E8_HUMAN	MATR3	tr|A0A0R4J2E8|A0A0R4J2E8_HUMAN Matrin-3 OS=Homo sapiens GN=MATR3 PE=1 SV=1	0.216667	0.18	0.133333	0.0766667	0.08	0.05	0.09	0.0466667	0.0933333	0.11	0.0666667	0.15	0.0433333	0.0433333	0.106667	0.143333	0.0733333	0.0633333
tr|A0A024R7T3|A0A024R7T3_HUMAN	HNRPF	tr|A0A024R7T3|A0A024R7T3_HUMAN Heterogeneous nuclear ribonucleoprotein F	0.346667	0.133333	0.04	0	0.0666667	0	0.0333333	0	0.0266667	0.0333333	0	0.0666667	0.133333	0	0.33	0.0333333	0.0333333	0
tr|B4DP97|B4DP97_HUMAN	tr|B4DP97|B4DP97_HUMAN	tr|B4DP97|B4DP97_HUMAN cDNA FLJ52934	0.09	0	0	0	0	0	0	0	0	0	0	0	0	0	0	0	0	0
tr|A0A087WX41|A0A087WX41_HUMAN	CLTCL1	tr|A0A087WX41|A0A087WX41_HUMAN Clathrin heavy chain 2 OS=Homo sapiens GN=CLTCL1 PE=1 SV=1	0.283333	0	0	0	0	0	0	0	0	0	0	0	0	0	0	0	0	0
sp|P11177-2|ODPB_HUMAN	PDHB	sp|P11177-2|ODPB_HUMAN Isoform 2 of Pyruvate dehydrogenase E1 component subunit beta	328.513	2.70333	1.70333	0.71	3.21667	2.15333	1.15333	2.08	1.33333	0.52	0.78	0.59	0.356667	0.513333	0.273333	0.696667	1.00333	2.11
tr|H3BNQ7|H3BNQ7_HUMAN	ABAT	tr|H3BNQ7|H3BNQ7_HUMAN 4-aminobutyrate aminotransferase	587.077	1.93	0.926667	0.743333	1.4	0.263333	0.33	0.08	0.33	0.55	0.776667	0.513333	0.55	0.48	0.423333	0.373333	0.846667	1.56333
tr|A0A140VK43|A0A140VK43_HUMAN	tr|A0A140VK43|A0A140VK43_HUMAN	tr|A0A140VK43|A0A140VK43_HUMAN Proteasome subunit alpha type OS=Homo sapiens PE=2 SV=1	0.413333	2.28333	0.22	1.29333	0.996667	1.20333	1.31667	1.83333	0.643333	0.81	0.426667	0.86	1.09	0.903333	1.02667	0.996667	1.81	1.31667
tr|A0A0U1RQP1|A0A0U1RQP1_HUMAN	DNM1	tr|A0A0U1RQP1|A0A0U1RQP1_HUMAN Dynamin-1 OS=Homo sapiens GN=DNM1 PE=1 SV=1	0.3	4.71333	0.92	2.57667	3.43333	0.283333	0.246667	0.443333	0.286667	0.466667	0.313333	0.323333	0.11	0.123333	0.126667	0.403333	1.42333	0.123333
tr|A0A024R2G0|A0A024R2G0_HUMAN	SLC6A1	tr|A0A024R2G0|A0A024R2G0_HUMAN Transporter OS=Homo sapiens GN=SLC6A1 PE=3 SV=1	0.13	0.13	0.07	0.13	0.13	0.156667	0.13	0.13	0.13	0.13	0.13	0.13	0.13	0.13	0.13	0.0833333	0.13	0.13
tr|H0Y6G2|H0Y6G2_HUMAN	CAMK2G	tr|H0Y6G2|H0Y6G2_HUMAN Calcium/calmodulin-dependent protein kinase type II subunit gamma (Fragment) OS=Homo sapiens GN=CAMK2G PE=1 SV=1	0.25	0	0	0	0	0.206667	0.04	0	0.36	0.26	0.163333	0.08	0.166667	0.166667	0.176667	0	0	0
tr|Q9UL09|Q9UL09_HUMAN	M1LP	tr|Q9UL09|Q9UL09_HUMAN Microtubule-associated protein 1A like protein (Fragment) OS=Homo sapiens GN=M1LP PE=2 SV=1	0.49	1.44	0	0	0.486667	0	0	1.55667	0	0.41	0.82	0.683333	0	0	0.273333	0	0	0.666667
sp|P18085|ARF4_HUMAN	ARF4	sp|P18085|ARF4_HUMAN ADP-ribosylation factor 4 OS=Homo sapiens GN=ARF4 PE=1 SV=3	1.63667	1.80667	0.5	0.59	0.796667	0	0.56	0	0	0	0	0	0	0	0	0	0.84	0
tr|Q6ZQN2|Q6ZQN2_HUMAN	tr|Q6ZQN2|Q6ZQN2_HUMAN	tr|Q6ZQN2|Q6ZQN2_HUMAN cDNA FLJ46846 fis	953.09	0.476667	0.586667	0.616667	1.19	1.36667	1.29667	0.2	0.556667	1.04333	0.676667	0.446667	0.71	0.53	0.503333	0.413333	0.296667	0.69
tr|A0A024R374|A0A024R374_HUMAN	CTSB	tr|A0A024R374|A0A024R374_HUMAN Cathepsin B	208.647	0.93	0.61	0.75	0.936667	1.01	0.953333	1.37333	1.11333	0.863333	0.81	0.67	0.67	0.51	0.556667	0.736667	0.556667	0.61
tr|A0A140VK93|A0A140VK93_HUMAN	AK2	tr|A0A140VK93|A0A140VK93_HUMAN Adenylate kinase 2	101.26	0.796667	0.316667	0.65	0.796667	0.996667	0.413333	0.303333	0.236667	0.463333	0.36	0.17	0.17	0.236667	0.303333	0.623333	0.556667	0.856667
sp|P60866-2|RS20_HUMAN	RPS20	sp|P60866-2|RS20_HUMAN Isoform 2 of 40S ribosomal protein S20 OS=Homo sapiens GN=RPS20	1.17	0	0	0.616667	0.843333	0	0	0	0	0	0	0	0	0	0	0.876667	0	0.0966667
tr|Q5VU08|Q5VU08_HUMAN	ADD3	tr|Q5VU08|Q5VU08_HUMAN Adducin 3 (Gamma)	197.85	0.08	0.116667	0.226667	0	0	0.183333	0.843333	0.453333	0.513333	0.333333	0.486667	0.306667	0	0.436667	0.31	0.08	0.753333
tr|J3KR44|J3KR44_HUMAN	OTUB1	tr|J3KR44|J3KR44_HUMAN Ubiquitin thioesterase OS=Homo sapiens GN=OTUB1 PE=1 SV=2	0.87	2.34	0.143333	1.93667	1.92	1.16333	0.716667	1.35	0.206667	0.553333	0.443333	0.6	0.0933333	0.31	0.0466667	0	1.93667	2.21667
tr|E5RJR5|E5RJR5_HUMAN	SKP1	tr|E5RJR5|E5RJR5_HUMAN S-phase kinase-associated protein 1 OS=Homo sapiens GN=SKP1 PE=1 SV=1	0.95	3.42667	0.25	2.09	3.11333	7.01333	1.11	4.70667	2.04	2.29333	1.27	2.09	1.54667	1.11	1.63333	1.47333	2.86	2.34333
tr|G3XAH0|G3XAH0_HUMAN	2005-09-01	tr|G3XAH0|G3XAH0_HUMAN HCG2002594	0.58	0.156667	0	0.26	0	0.993333	0.626667	0	0	0	0.11	0	0.386667	0.673333	0.11	0.466667	0	0
tr|F1DSG4|F1DSG4_HUMAN	AQP4	tr|F1DSG4|F1DSG4_HUMAN Aquaporin 4 transcript variant a OS=Homo sapiens GN=AQP4 PE=2 SV=1	0.57	0.493333	0.176667	0.456667	0.456667	0.56	0.13	0.753333	0.44	0.44	0.506667	0.506667	0.503333	0.323333	0.43	0	0.376667	0.176667
sp|P49773|HINT1_HUMAN	HINT1	sp|P49773|HINT1_HUMAN Histidine triad nucleotide-binding protein 1 OS=Homo sapiens GN=HINT1 PE=1 SV=2	4.70667	0	1.24667	0	0	0	0	0.486667	0	0.273333	0	0	0	0	0	0	0	0
sp|P54886-2|P5CS_HUMAN	ALDH18A1	sp|P54886-2|P5CS_HUMAN Isoform Short of Delta-1-pyrroline-5-carboxylate synthase OS=Homo sapiens GN=ALDH18A1	0.2	0	0	0.0333333	0.05	0.0666667	0	0	0	0	0	0	0	0	0	0.123333	0	0.05
tr|A0A0M4FEM1|A0A0M4FEM1_HUMAN	PYGM	tr|A0A0M4FEM1|A0A0M4FEM1_HUMAN Alpha-1	519.83	1.51333	0.756667	0.553333	1.34	1.36667	0.843333	1.05333	0.803333	0.443333	0.48	0.28	0.503333	0.596667	0.426667	0.573333	0.746667	1.20333
tr|A8K132|A8K132_HUMAN	tr|A8K132|A8K132_HUMAN	tr|A8K132|A8K132_HUMAN cDNA FLJ75476	58.0633	0.786667	1.26333	0.386667	1.5	0.95	0.17	0.146667	0.236667	0.213333	0.306667	0.236667	0.236667	0.06	0.146667	0.213333	0.213333	0.173333
tr|A0A024R4E2|A0A024R4E2_HUMAN	TARDBP	tr|A0A024R4E2|A0A024R4E2_HUMAN TAR DNA binding protein	0.22	0.103333	0	0	0	0.143333	0	0	0	0	0	0	0	0	0	0.133333	0.0333333	0
sp|Q96AG4|LRC59_HUMAN	LRRC59	sp|Q96AG4|LRC59_HUMAN Leucine-rich repeat-containing protein 59 OS=Homo sapiens GN=LRRC59 PE=1 SV=1	0.556667	0	0.0433333	0.13	0.276667	0.176667	0.03	0.0866667	0.206667	0.09	0	0	0.09	0.09	0	0.493333	0	0.376667
tr|A0A024R7M3|A0A024R7M3_HUMAN	CSPG3	tr|A0A024R7M3|A0A024R7M3_HUMAN Chondroitin sulfate proteoglycan 3 (Neurocan)	338.107	0.44	0.303333	0.246667	0.313333	0.45	0.37	0.313333	0.31	0.23	0.233333	0.203333	0.253333	0.24	0.206667	0.23	0.28	0.34
tr|Q53HC2|Q53HC2_HUMAN	tr|Q53HC2|Q53HC2_HUMAN	tr|Q53HC2|Q53HC2_HUMAN Peroxiredoxin 3 isoform a variant (Fragment) OS=Homo sapiens PE=2 SV=1	0.656667	0.376667	0.36	0.276667	0.376667	0	0.38	0	0.423333	0.35	0.36	0.223333	0.496667	0.423333	0.423333	0.583333	0.83	0.986667
tr|A0A024R713|A0A024R713_HUMAN	DLD	tr|A0A024R713|A0A024R713_HUMAN Dihydrolipoyl dehydrogenase OS=Homo sapiens GN=DLD PE=4 SV=1	0.52	1.18333	0.56	1.07333	1.02	0.64	0.82	0.766667	0.41	0.446667	0.333333	0.523333	0.41	0.303333	0.526667	0.443333	0.966667	0.563333
sp|Q96PV0-3|SYGP1_HUMAN	SYNGAP1	sp|Q96PV0-3|SYGP1_HUMAN Isoform 3 of Ras/Rap GTPase-activating protein SynGAP OS=Homo sapiens GN=SYNGAP1	0.15	0.406667	0.22	0.326667	0.31	0.22	0.186667	0.323333	0.173333	0.26	0.26	0.22	0.14	0.13	0.0733333	0.15	0.0666667	0.423333
tr|Q96BS4|Q96BS4_HUMAN	FBL	tr|Q96BS4|Q96BS4_HUMAN FBL protein (Fragment) OS=Homo sapiens GN=FBL PE=2 SV=2	0.906667	0	0	0	0	0	0	0	0	0	0	0	0	0	0	0.0533333	0	0
tr|B0ZBD0|B0ZBD0_HUMAN	RPS19	tr|B0ZBD0|B0ZBD0_HUMAN 40S ribosomal protein S19 OS=Homo sapiens GN=RPS19 PE=2 SV=1	3.75	0	0	0	0.3	0	0	0	0	0	0	0	0	0	0	0.846667	0	0.03
sp|P19623|SPEE_HUMAN	SRM	sp|P19623|SPEE_HUMAN Spermidine synthase OS=Homo sapiens GN=SRM PE=1 SV=1	0.45	1.3	0	0.393333	0.583333	0.85	0.35	0.646667	0.336667	0.336667	0.186667	0.15	0.286667	0.243333	0.186667	0.45	0.456667	0.71
tr|K7EK42|K7EK42_HUMAN	TBCB	tr|K7EK42|K7EK42_HUMAN Tubulin-folding cofactor B OS=Homo sapiens GN=TBCB PE=1 SV=1	0.556667	0	0	0	0	0	0	0	0	0	0.16	0	0.0733333	0.266667	0.233333	0.16	0	0
tr|A0A024R5Z8|A0A024R5Z8_HUMAN	RAB11A	tr|A0A024R5Z8|A0A024R5Z8_HUMAN RAB11A	0.226667	0.66	0.136667	0.08	0.33	0.453333	0.453333	0	0.136667	0.136667	0	0.59	0.41	0.68	0.603333	0.556667	0.226667	0.556667
tr|D6RI11|D6RI11_HUMAN	CPLX1	tr|D6RI11|D6RI11_HUMAN Complexin-1 OS=Homo sapiens GN=CPLX1 PE=1 SV=1	3.24	0	0.313333	3.04	1.40667	0	0.566667	6.08	1.19333	3.38	3.38	0	0	1.97333	1.40667	0.566667	0	7.22
sp|Q6PUV4|CPLX2_HUMAN	CPLX2	sp|Q6PUV4|CPLX2_HUMAN Complexin-2 OS=Homo sapiens GN=CPLX2 PE=2 SV=2	2.23	1.29333	0.886667	1.29333	1.52333	1.7	0.71	2	0.886667	0.71	0.71	0.886667	0.753333	0.71	0.93	0.576667	1.06333	0.886667
tr|B1AMS2|B1AMS2_HUMAN	2006-09-01	tr|B1AMS2|B1AMS2_HUMAN Septin 6	418.66	2.35667	0.97	0.986667	2.76667	2.31	1.22	1.32667	1.23667	1	0.546667	0.403333	1.10333	0.33	0.59	0.95	1.64667	2.23
tr|Q5VVD0|Q5VVD0_HUMAN	RPL11	tr|Q5VVD0|Q5VVD0_HUMAN Ribosomal protein L11	0.153333	0.17	0.0766667	0.246667	0.23	0.0766667	0	0	0	0	0	0	0	0	0	0.34	0.103333	0.0766667
tr|A0A0C4DFZ1|A0A0C4DFZ1_HUMAN	STX1A	tr|A0A0C4DFZ1|A0A0C4DFZ1_HUMAN Syntaxin-1A OS=Homo sapiens GN=STX1A PE=1 SV=1	0.53	3.44333	0.78	1.02667	0.71	1.51667	0.78	2.12667	0.603333	0.71	0.623333	0	0.513333	0.483333	0.97	0.69	0	0
tr|Q96QL0|Q96QL0_HUMAN	RPL3	tr|Q96QL0|Q96QL0_HUMAN Ribosomal protein L3 OS=Homo sapiens GN=RPL3 PE=2 SV=1	0.543333	0	0	0	0	0	0	0	0	0	0	0	0	0	0	0	0	0
sp|P55327-4|TPD52_HUMAN	TPD52	sp|P55327-4|TPD52_HUMAN Isoform 4 of Tumor protein D52 OS=Homo sapiens GN=TPD52	1.59	3.23333	0.21	0.906667	1.81333	5.54	0	1.39333	1.26667	0	0.323333	0.56	0.626667	0.373333	0.746667	0	1.8	3.07667
sp|Q10567-2|AP1B1_HUMAN	AP1B1	sp|Q10567-2|AP1B1_HUMAN Isoform B of AP-1 complex subunit beta-1 OS=Homo sapiens GN=AP1B1	0.18	1.39	0.0766667	0.943333	1.07333	0.92	0.523333	1.23	0.406667	0.636667	0.543333	0.59	0.46	0.256667	0.366667	0.246667	0.746667	0.753333
sp|P14324-2|FPPS_HUMAN	FDPS	sp|P14324-2|FPPS_HUMAN Isoform 2 of Farnesyl pyrophosphate synthase OS=Homo sapiens GN=FDPS	0.23	0.68	0	0.246667	0.346667	0.68	0	0.35	0.153333	0.373333	0.323333	0.276667	0.246667	0.373333	0.2	0.42	0.173333	0.68
sp|P62760|VISL1_HUMAN	VSNL1	sp|P62760|VISL1_HUMAN Visinin-like protein 1 OS=Homo sapiens GN=VSNL1 PE=1 SV=2	1.69333	15.87	0.683333	7.59	14.14	30.9567	2.4	24.04	5.60667	4.84667	2.83	2.12	3.76333	1.67	4.11	4.89	6.37667	41.0433
tr|A4D2P0|A4D2P0_HUMAN	RAC1	tr|A4D2P0|A4D2P0_HUMAN Ras-related C3 botulinum toxin substrate 1 (Rho family	232.14	1.42	0.706667	0.816667	2.44	1.03667	2.01	0.473333	1.44667	1.16	1.73333	1.29	1.31667	1.60333	1.63	1.73333	2.1	2.29667
tr|V9HWC6|V9HWC6_HUMAN	HEL-S-39	tr|V9HWC6|V9HWC6_HUMAN Peptidyl-prolyl cis-trans isomerase OS=Homo sapiens GN=HEL-S-39 PE=2 SV=1	1.38	2.65	0.283333	2.18	2.04	1.38	0.546667	2.04	1.24	1.72667	1.12	0.546667	1.1	1.26	0.98	1.43333	2.44667	1.38
sp|Q9UMS4|PRP19_HUMAN	PRPF19	sp|Q9UMS4|PRP19_HUMAN Pre-mRNA-processing factor 19 OS=Homo sapiens GN=PRPF19 PE=1 SV=1	0.363333	0.293333	0	0	0.0833333	0	0	0	0.113333	0.14	0.0566667	0	0	0	0	0.22	0.05	0.0866667
tr|H3BQB1|H3BQB1_HUMAN	APRT	tr|H3BQB1|H3BQB1_HUMAN Adenine phosphoribosyltransferase (Fragment) OS=Homo sapiens GN=APRT PE=1 SV=1	1.58	0.55	0.136667	0.293333	0.61	0	0.55	0.933333	0	0	0.18	0.18	0.27	0.27	0	0.346667	0	0.61
tr|A0A0A0MSE2|A0A0A0MSE2_HUMAN	HADH	tr|A0A0A0MSE2|A0A0A0MSE2_HUMAN Hydroxyacyl-coenzyme A dehydrogenase	0.146667	0.0733333	0.0733333	0.0366667	0	0	0	0	0.0966667	0.146667	0.0366667	0.11	0	0.103333	0.11	0.0366667	0.0166667	0
tr|H0YMA1|H0YMA1_HUMAN	PSMA4	tr|H0YMA1|H0YMA1_HUMAN Proteasome subunit alpha type (Fragment) OS=Homo sapiens GN=PSMA4 PE=1 SV=1	0.38	0	0.236667	0.236667	0	0	0	0	0	0	0.236667	0.236667	0	0	0	0	0	0
tr|A0A0S2Z4C3|A0A0S2Z4C3_HUMAN	FH	tr|A0A0S2Z4C3|A0A0S2Z4C3_HUMAN Fumarate hydratase isoform 1 (Fragment) OS=Homo sapiens GN=FH PE=2 SV=1	0.6	1.18	0.236667	0.88	0.966667	1.41667	0.646667	1.42667	0.446667	0.56	0.68	0.52	0.64	0.68	0.686667	0.52	0.866667	1.13
tr|B4DMF5|B4DMF5_HUMAN	tr|B4DMF5|B4DMF5_HUMAN	tr|B4DMF5|B4DMF5_HUMAN Glutamate dehydrogenase OS=Homo sapiens PE=2 SV=1	0.53	2.66333	0.3	1.66333	2.32667	2.40333	0.456667	2.31667	1.28	1.27333	0.486667	0.753333	1.31	0.64	1.17667	0.693333	1.85667	2.67
tr|H3BPE7|H3BPE7_HUMAN	FUS	tr|H3BPE7|H3BPE7_HUMAN RNA-binding protein FUS OS=Homo sapiens GN=FUS PE=1 SV=1	0.376667	0.49	0.0366667	0.143333	0.173333	0.653333	0.173333	0.27	0.37	0.41	0.27	0.31	0.246667	0.27	0.343333	0.173333	0.0833333	0.53
tr|B4DGM6|B4DGM6_HUMAN	tr|B4DGM6|B4DGM6_HUMAN	tr|B4DGM6|B4DGM6_HUMAN Gap junction protein OS=Homo sapiens PE=2 SV=1	0.78	0	0.0533333	0.3	0.0933333	0	0.23	1.13667	2.34	1.24333	0.456667	1.62667	0.55	0.66	0.913333	0.0433333	0.0433333	0.726667
tr|A0A024R8S3|A0A024R8S3_HUMAN	SUMO2	tr|A0A024R8S3|A0A024R8S3_HUMAN Small ubiquitin-related modifier OS=Homo sapiens GN=SUMO2 PE=3 SV=1	0.46	1.14	0.166667	1.24	1.24	0.46	0.686667	2.12	0.913333	1.24	0.686667	0.686667	0.913333	1.14	1.79333	0.686667	1.46667	2.12
sp|P13010|XRCC5_HUMAN	XRCC5	sp|P13010|XRCC5_HUMAN X-ray repair cross-complementing protein 5 OS=Homo sapiens GN=XRCC5 PE=1 SV=3	0.486667	0.983333	0	0.0766667	0.25	0	0	0	0	0	0	0	0	0	0	0	0.313333	0
tr|B3KSL5|B3KSL5_HUMAN	tr|B3KSL5|B3KSL5_HUMAN	tr|B3KSL5|B3KSL5_HUMAN cDNA FLJ36545 fis	0.103333	0	0	0	0	0.03	0	0	0	0	0	0	0	0	0	0	0.03	0
tr|A0A024R2G7|A0A024R2G7_HUMAN	RPL32	tr|A0A024R2G7|A0A024R2G7_HUMAN Ribosomal protein L32	26.2	0.1	0	0.1	0.3	0.1	0	0	0	0	0	0	0	0	0	0.2	0.1	0.2
sp|Q9H9B4|SFXN1_HUMAN	SFXN1	sp|Q9H9B4|SFXN1_HUMAN Sideroflexin-1 OS=Homo sapiens GN=SFXN1 PE=1 SV=4	0.376667	0	0.323333	0.12	0.09	0	0.13	0	0.683333	0.36	0	0	0.243333	0.18	0.233333	0.883333	0	0.07
tr|G3V1A1|G3V1A1_HUMAN	RPL8	tr|G3V1A1|G3V1A1_HUMAN 60S ribosomal protein L8 OS=Homo sapiens GN=RPL8 PE=1 SV=1	0.716667	0	0	0.28	0.58	0.256667	0	0	0	0	0	0	0	0	0	0.716667	0	0.366667
tr|A0A0A0MRL6|A0A0A0MRL6_HUMAN	ABLIM1	tr|A0A0A0MRL6|A0A0A0MRL6_HUMAN Actin-binding LIM protein 1 OS=Homo sapiens GN=ABLIM1 PE=1 SV=1	0.1	0	0.256667	0	0	0	0.513333	0.213333	0	0	0.28	0.28	0	0.14	0.0933333	0.16	0.536667	0
tr|D6RDA2|D6RDA2_HUMAN	DEK	tr|D6RDA2|D6RDA2_HUMAN Protein DEK (Fragment) OS=Homo sapiens GN=DEK PE=1 SV=1	0.94	0	0	0	0	0	0	0	0	0	0	0	0	0	0	0	0	0
tr|V9HW04|V9HW04_HUMAN	HEL-S-80p	tr|V9HW04|V9HW04_HUMAN Serine/threonine-protein phosphatase OS=Homo sapiens GN=HEL-S-80p PE=2 SV=1	0.686667	2.43667	0.133333	1.28667	1.55667	1.36333	0.453333	1.11333	0.133333	0.436667	0.306667	0.453333	0.456667	0.3	0.456667	0.36	0.756667	0.96
tr|B4DE91|B4DE91_HUMAN	tr|B4DE91|B4DE91_HUMAN	tr|B4DE91|B4DE91_HUMAN cDNA FLJ55534	533.26	3.36	0.253333	1.3	2.76333	4.89333	2.97333	3.56333	2.46333	1.33667	1.13667	0.583333	1.88667	1.91667	1.05333	1.40667	2.65	3.09333
sp|P00738-2|HPT_HUMAN	HP	sp|P00738-2|HPT_HUMAN Isoform 2 of Haptoglobin OS=Homo sapiens GN=HP	0.606667	0	0.08	0	0	0	0	0	0	0	0	0	0	0	0	0	0	0
tr|A0A140VK41|A0A140VK41_HUMAN	tr|A0A140VK41|A0A140VK41_HUMAN	tr|A0A140VK41|A0A140VK41_HUMAN Testicular secretory protein Li 41 OS=Homo sapiens PE=2 SV=1	0.55	0.913333	0	0.346667	0.143333	0.55	0	0.18	0.116667	0.0433333	0	0.0433333	0.0566667	0	0.18	0.133333	0.436667	0.61
sp|Q9H853|TBA4B_HUMAN	TUBA4B	sp|Q9H853|TBA4B_HUMAN Putative tubulin-like protein alpha-4B OS=Homo sapiens GN=TUBA4B PE=5 SV=2	0.35	0.16	0.113333	0.223333	0.286667	0.223333	0.143333	0.35	0.106667	0.106667	0.0533333	0	0.0533333	0	0.246667	0.16	0.16	0.16
tr|Q6IAT9|Q6IAT9_HUMAN	PSMB6	tr|Q6IAT9|Q6IAT9_HUMAN Proteasome subunit beta type OS=Homo sapiens GN=PSMB6 PE=2 SV=1	0.403333	0.39	0.25	0.39	0.39	0.39	0.116667	0.32	0.32	0.25	0.39	0.276667	0.25	0.39	0.25	0.32	0.25	0.39
tr|V9HWG1|V9HWG1_HUMAN	HEL-S-134P	tr|V9HWG1|V9HWG1_HUMAN Epididymis secretory sperm binding protein Li 134P OS=Homo sapiens GN=HEL-S-134P PE=2 SV=1	0.76	1.85333	0.17	1.13667	1.51667	2.18333	0.713333	1.77667	0.713333	0.806667	0.76	0.806667	0.82	0.813333	0.966667	0.54	1.24	1.64667
tr|A0A024R0L6|A0A024R0L6_HUMAN	PAFAH1B3	tr|A0A024R0L6|A0A024R0L6_HUMAN Platelet-activating factor acetylhydrolase	364.333	0.63	1.41333	0.0966667	1.84667	1.87	0.92	0.823333	1.52667	0.19	0.743333	0.92	0.4	0.233333	0.19	0.33	0.743333	0.823333
tr|J3KTE4|J3KTE4_HUMAN	RPL19	tr|J3KTE4|J3KTE4_HUMAN Ribosomal protein L19 OS=Homo sapiens GN=RPL19 PE=1 SV=1	0.44	0	0	0.133333	0.2	0	0	0	0	0	0	0	0	0	0	0.28	0	0.136667
tr|A0A0S2Z4H2|A0A0S2Z4H2_HUMAN	S100A1	tr|A0A0S2Z4H2|A0A0S2Z4H2_HUMAN Protein S100 (Fragment) OS=Homo sapiens GN=S100A1 PE=2 SV=1	2.23	0.946667	0.223333	0.48	0.48	0.336667	0.123333	0.713333	0.716667	0.323333	0.25	0.553333	0.32	0.173333	0.16	0.16	0.713333	0.186667
tr|A8K651|A8K651_HUMAN	tr|A8K651|A8K651_HUMAN	tr|A8K651|A8K651_HUMAN cDNA FLJ75700	34.3333	34.54	0.103333	0	0.236667	0.43	0.0933333	0	0.0466667	0.0466667	0	0	0	0	0	0	0	0.0466667
tr|A0A024RB99|A0A024RB99_HUMAN	SHMT2	tr|A0A024RB99|A0A024RB99_HUMAN Serine hydroxymethyltransferase OS=Homo sapiens GN=SHMT2 PE=3 SV=1	0.336667	0.143333	0.12	0.0566667	0.11	0.0266667	0	0.0266667	0.0266667	0	0	0.0266667	0.0266667	0	0	0.206667	0.0266667	0.0466667
sp|Q9UI15|TAGL3_HUMAN	TAGLN3	sp|Q9UI15|TAGL3_HUMAN Transgelin-3 OS=Homo sapiens GN=TAGLN3 PE=1 SV=2	4.03	20.1833	1.38667	7.35667	11.8233	17.51	11.7567	20.1833	5.50667	5.5	5.86667	2.93	5.47667	4.83333	6.74	1.70333	10.3567	21.7933
tr|B2RDX5|B2RDX5_HUMAN	tr|B2RDX5|B2RDX5_HUMAN	tr|B2RDX5|B2RDX5_HUMAN cDNA	283	0.17	0.36	0.03	0.173333	0.276667	0.483333	0	0.253333	0.03	0.0166667	0.0166667	0	0.0166667	0.0333333	0.0166667	0.0733333	0.13
tr|Q8N274|Q8N274_HUMAN	tr|Q8N274|Q8N274_HUMAN	tr|Q8N274|Q8N274_HUMAN cDNA FLJ33834 fis	0.116667	0.28	0.0733333	0.513333	0.806667	1.49333	0.61	0	0	0	0.163333	0	0	0	0	0	0	0.513333
tr|A0A024R7U6|A0A024R7U6_HUMAN	MCM4	tr|A0A024R7U6|A0A024R7U6_HUMAN DNA helicase OS=Homo sapiens GN=MCM4 PE=3 SV=1	0.19	0	0	0.02	0.0633333	0	0	0	0	0	0	0	0	0	0	0.0466667	0	0.193333
tr|V9HW71|V9HW71_HUMAN	HEL-S-107	tr|V9HW71|V9HW71_HUMAN Endoplasmic reticulum resident protein 29 OS=Homo sapiens GN=HEL-S-107 PE=2 SV=1	0.34	1.64333	0	1.21	0.99	1.77	0.63	1.41	0.63	0.55	0.35	0.48	0.883333	0.896667	0.64	0.896667	1.07	1.64333
tr|Q53Y06|Q53Y06_HUMAN	ATP6V1E1	tr|Q53Y06|Q53Y06_HUMAN ATPase	1203	0.91	4.69333	0.923333	1.98667	2.33	3.05667	0.813333	1.96667	0.716667	0.923333	0.773333	0.5	0.746667	0.746667	0.636667	0.46	3.37
tr|A0A0B4J1Z1|A0A0B4J1Z1_HUMAN	SRSF7	tr|A0A0B4J1Z1|A0A0B4J1Z1_HUMAN Serine/arginine-rich-splicing factor 7 OS=Homo sapiens GN=SRSF7 PE=1 SV=1	1.02333	0	0	0.1	0.126667	0	0	0	0	0	0	0	0	0	0	0.726667	0	0
sp|Q9Y3F4-2|STRAP_HUMAN	STRAP	sp|Q9Y3F4-2|STRAP_HUMAN Isoform 2 of Serine-threonine kinase receptor-associated protein OS=Homo sapiens GN=STRAP	0.423333	2.83667	0	0.743333	1.36333	0.976667	0	1.53	0	0	0	0	0	0	0	0	0.233333	1.19
tr|Q6FIE9|Q6FIE9_HUMAN	TOLLIP	tr|Q6FIE9|Q6FIE9_HUMAN TOLLIP protein OS=Homo sapiens GN=TOLLIP PE=1 SV=1	0.666667	2.50333	0.1	2.8	2.42333	1.83667	0.52	2.65333	0	0	0.506667	0.246667	0	0	0.106667	0.106667	1.54333	2.48
tr|A0A024R8U9|A0A024R8U9_HUMAN	PYCR1	tr|A0A024R8U9|A0A024R8U9_HUMAN Pyrroline-5-carboxylate reductase OS=Homo sapiens GN=PYCR1 PE=3 SV=1	0.46	0	0	0	0.00666667	0	0	0	0.0266667	0.0233333	0.03	0.28	0	0	0	0.223333	0	0.01
tr|M0QZC5|M0QZC5_HUMAN	RPS11	tr|M0QZC5|M0QZC5_HUMAN 40S ribosomal protein S11 OS=Homo sapiens GN=RPS11 PE=1 SV=1	1.43	0	0	0	0.113333	0	0	0	0.226667	0.113333	0	0	0	0	0	1.22333	0	0
tr|H7BY57|H7BY57_HUMAN	NFASC	tr|H7BY57|H7BY57_HUMAN Neurofascin (Fragment) OS=Homo sapiens GN=NFASC PE=1 SV=1	0.356667	0.383333	0	0.41	0	0	0	1.09667	0.183333	0	0	0.183333	0.203333	0	0.386667	0	0.183333	0
tr|A0A024RBE8|A0A024RBE8_HUMAN	SLC25A3	tr|A0A024RBE8|A0A024RBE8_HUMAN Solute carrier family 25 (Mitochondrial carrier phosphate carrier)	238.37	0.11	0.156667	0.0366667	0.0733333	0.11	0.0733333	0	0.123333	0	0	0.11	0.08	0.0666667	0.14	0.2	0.11	0.156667
tr|D3DUW5|D3DUW5_HUMAN	DNM1L	tr|D3DUW5|D3DUW5_HUMAN Dynamin 1-like	334.16	0.916667	0.386667	0.166667	0.76	0.18	0.09	0	0	0	0	0.14	0	0.0666667	0	0.106667	0.0533333	0
tr|B2R7P8|B2R7P8_HUMAN	tr|B2R7P8|B2R7P8_HUMAN	tr|B2R7P8|B2R7P8_HUMAN cDNA	374.333	0.1	1.20333	0.123333	0.97	1.11	0.39	0.0466667	0.963333	0.0233333	0.123333	0.22	0.116667	0.1	0.173333	0.0833333	0.196667	1.14667
tr|B7Z8W8|B7Z8W8_HUMAN	tr|B7Z8W8|B7Z8W8_HUMAN	tr|B7Z8W8|B7Z8W8_HUMAN Reticulon OS=Homo sapiens PE=2 SV=1	0.41	0.856667	0.17	0.626667	0.53	0.48	0	0.863333	0.17	0.323333	0.236667	0.3	0.14	0.04	0.08	0.11	0.35	0.6
sp|O95886|DLGP3_HUMAN	DLGAP3	sp|O95886|DLGP3_HUMAN Disks large-associated protein 3 OS=Homo sapiens GN=DLGAP3 PE=1 SV=3	0.13	0.08	0.17	0.0966667	0.08	0.11	0.0533333	0.113333	0.113333	0.14	0.1	0.0966667	0.0833333	0.0533333	0.0666667	0.0966667	0.13	0.08
tr|A0A024R4Z6|A0A024R4Z6_HUMAN	SSRP1	tr|A0A024R4Z6|A0A024R4Z6_HUMAN Structure specific recognition protein 1	0.133333	0.0566667	0	0.0233333	0	0.0233333	0	0	0	0	0	0	0	0	0	0.0333333	0.0366667	0
tr|E9PHY5|E9PHY5_HUMAN	EPB41L2	tr|E9PHY5|E9PHY5_HUMAN Band 4.1-like protein 2 OS=Homo sapiens GN=EPB41L2 PE=1 SV=1	0.163333	0.453333	0.333333	0.77	0.536667	0.793333	0.386667	1.37	0.276667	0.613333	0.406667	0.336667	0.223333	0.263333	0.266667	0	1.14333	0.926667
tr|A0A140VJJ2|A0A140VJJ2_HUMAN	ESD	tr|A0A140VJJ2|A0A140VJJ2_HUMAN S-formylglutathione hydrolase OS=Homo sapiens GN=ESD PE=2 SV=1	0.496667	0.94	0.256667	0.64	0.88	1.65	0.7	1.53	0.86	0.8	0.646667	0.496667	0.78	0.73	0.7	0.363333	0.78	0.94
sp|O00231-2|PSD11_HUMAN	PSMD11	sp|O00231-2|PSD11_HUMAN Isoform 2 of 26S proteasome non-ATPase regulatory subunit 11 OS=Homo sapiens GN=PSMD11	0.71	0.92	0.03	0.196667	0.393333	0	0	0	0	0	0	0	0	0	0	0.196667	0.35	0.126667
tr|A0A090N7V5|A0A090N7V5_HUMAN	C7orf24	tr|A0A090N7V5|A0A090N7V5_HUMAN Chromosome 7 open reading frame 24 OS=Homo sapiens GN=C7orf24 PE=4 SV=1	0.81	4.39	0.256667	1.97333	3.01	4.31	1.89667	5.39667	1.07667	1.09	0.893333	1.37333	0.943333	1.21	1.10667	1.93	2.33333	5.57333
sp|O95782-2|AP2A1_HUMAN	AP2A1	sp|O95782-2|AP2A1_HUMAN Isoform B of AP-2 complex subunit alpha-1 OS=Homo sapiens GN=AP2A1	0.31	2.12667	0.273333	1.03667	1.29	1.42333	0.46	1.3	0.42	0.52	0.333333	0.24	0.31	0.206667	0.28	0.363333	1.18333	1.62667
tr|A0A140VJW5|A0A140VJW5_HUMAN	tr|A0A140VJW5|A0A140VJW5_HUMAN	tr|A0A140VJW5|A0A140VJW5_HUMAN Testicular tissue protein Li 192 OS=Homo sapiens PE=2 SV=1	0.386667	1.27667	0.0933333	0.606667	1.25333	0.233333	0.08	0.32	0.2	0.196667	0.106667	0.19	0.11	0.08	0.233333	0	0.643333	0.863333
tr|Q6NVW7|Q6NVW7_HUMAN	KPNA2	tr|Q6NVW7|Q6NVW7_HUMAN Importin subunit alpha OS=Homo sapiens GN=KPNA2 PE=2 SV=1	0.373333	0	0	0.0466667	0.206667	0.23	0	0	0	0	0	0	0	0	0	0.106667	0	0
tr|E7EPC8|E7EPC8_HUMAN	CTNND2	tr|E7EPC8|E7EPC8_HUMAN Catenin delta-2 OS=Homo sapiens GN=CTNND2 PE=1 SV=1	0.136667	0.38	0	0.0633333	0.09	0.106667	0	0	0.24	0	0.136667	0.12	0.326667	0.153333	0.09	0.11	0.12	0.106667
tr|I3L0A0|I3L0A0_HUMAN	TMEM189-UBE2V1	tr|I3L0A0|I3L0A0_HUMAN HCG2044781 OS=Homo sapiens GN=TMEM189-UBE2V1 PE=3 SV=1	0.493333	2.95	0.49	2.52667	2.68333	2.52667	1.22	2.65667	1.09333	1.37333	1.22667	1.08667	0.82	1.02667	1.15	0.76	1.31	3.45
tr|A0A1B0GTX7|A0A1B0GTX7_HUMAN	KIAA1107	tr|A0A1B0GTX7|A0A1B0GTX7_HUMAN Uncharacterized protein KIAA1107 OS=Homo sapiens GN=KIAA1107 PE=4 SV=1	0.02	0	0	0.163333	0	0.163333	0.09	0.11	0.17	0	0.14	0.146667	0.05	0.0633333	0.163333	0	0.136667	0
tr|A0A140VK27|A0A140VK27_HUMAN	tr|A0A140VK27|A0A140VK27_HUMAN	tr|A0A140VK27|A0A140VK27_HUMAN Leukotriene A(4) hydrolase OS=Homo sapiens PE=2 SV=1	0.333333	1.71667	0.106667	0.86	0.85	1.67	0.63	1.95333	0.816667	0.76	0.6	0.676667	0.74	0.776667	0.85	0.476667	1.55667	1.60667
tr|B7Z670|B7Z670_HUMAN	tr|B7Z670|B7Z670_HUMAN	tr|B7Z670|B7Z670_HUMAN cDNA FLJ61703	0.19	0.55	0.273333	0.313333	0.546667	0.55	0.39	0.52	0.436667	0.323333	0.353333	0.323333	0.31	0.443333	0.133333	0.19	0.0733333	0.18
tr|A0A140VKE9|A0A140VKE9_HUMAN	tr|A0A140VKE9|A0A140VKE9_HUMAN	tr|A0A140VKE9|A0A140VKE9_HUMAN Testis tissue sperm-binding protein Li 66n OS=Homo sapiens PE=2 SV=1	0.13	0.09	0	0.133333	0.0666667	0.133333	0.13	0.176667	0.223333	0.11	0.13	0.0866667	0.176667	0.133333	0.176667	0.106667	0.176667	0.156667
tr|Q59EH3|Q59EH3_HUMAN	tr|Q59EH3|Q59EH3_HUMAN	tr|Q59EH3|Q59EH3_HUMAN Acid phosphatase 1 isoform c variant (Fragment) OS=Homo sapiens PE=2 SV=1	1.25	2.49333	0.653333	2	2.24667	3.66	0.93	3.04667	1.41	1.41	1.13667	0.94	1.41	1.60667	1.41	1.41	2	3.04667
tr|X5D7E3|X5D7E3_HUMAN	EIF4E	tr|X5D7E3|X5D7E3_HUMAN Eukaryotic translation initiation factor 4E isoform A (Fragment) OS=Homo sapiens GN=EIF4E PE=2 SV=1	0.36	0.6	0.17	0.296667	0.36	0.36	0.36	0.296667	0.12	0.24	0.233333	0.233333	0.19	0.233333	0.233333	0.36	0.36	0.36
tr|A0M8W4|A0M8W4_HUMAN	UBE2V2	tr|A0M8W4|A0M8W4_HUMAN Ubiquitin-conjugating enzyme E2 variant 2 OS=Homo sapiens GN=UBE2V2 PE=2 SV=1	0.986667	76.3733	2.30333	58.9867	53.3133	55.5767	10.7933	39.4533	7.40667	10.3267	17.35	7.4	6.82667	6.38333	8.88	6.82667	17.03	63.3833
sp|Q9Y266|NUDC_HUMAN	NUDC	sp|Q9Y266|NUDC_HUMAN Nuclear migration protein nudC OS=Homo sapiens GN=NUDC PE=1 SV=1	0.503333	2.04333	0.123333	1.10333	1.13	0.89	0.563333	1.61667	0.723333	1.09333	0.563333	0.526667	0.6	0.6	0.25	0.68	0.746667	1.34333
tr|Q0VGA5|Q0VGA5_HUMAN	SARS	tr|Q0VGA5|Q0VGA5_HUMAN SARS protein OS=Homo sapiens GN=SARS PE=2 SV=1	0.16	1.27667	0.08	0.523333	0.673333	1.06	0.273333	0.813333	0.313333	0.346667	0.286667	0.306667	0.346667	0.406667	0.22	0.306667	0.58	0
tr|V9HW55|V9HW55_HUMAN	HEL-S-275	tr|V9HW55|V9HW55_HUMAN Proteasome endopeptidase complex OS=Homo sapiens GN=HEL-S-275 PE=2 SV=1	0.386667	0	0	0	0	0	0	0	0	0	0	0	0	0	0	0	0	0
tr|B4DH37|B4DH37_HUMAN	tr|B4DH37|B4DH37_HUMAN	tr|B4DH37|B4DH37_HUMAN cDNA FLJ53760	0.273333	0.136667	0.0833333	0.0633333	0	0	0	0	0.136667	0	0	0	0.136667	0	0.41	0.263333	0.136667	0
tr|H0Y542|H0Y542_HUMAN	BCAS1	tr|H0Y542|H0Y542_HUMAN Breast carcinoma-amplified sequence 1 (Fragment) OS=Homo sapiens GN=BCAS1 PE=1 SV=1	0.2	2.12	0.06	1.72333	1.14333	3.20667	1.56	2.21667	1.89333	1.17333	1.07333	1.25667	1.98667	1.79333	1.78	1.17333	1.29667	1.87333
tr|A0A024R104|A0A024R104_HUMAN	CNTN1	tr|A0A024R104|A0A024R104_HUMAN Contactin 1	595.85	1.47333	0.743333	0.55	1.06667	1.13333	0.84	1.07667	1.02333	0.696667	0.596667	0.383333	0.78	0.766667	0.563333	0.576667	0.853333	1.25667
tr|A0A024R702|A0A024R702_HUMAN	CGI-38	tr|A0A024R702|A0A024R702_HUMAN Brain specific protein	412.113	1.80333	0.78	1.22	2.05	4.34333	3.01667	2.60333	3.21667	1.64333	1.25	1.41	2	2.91	1.41	1.60667	2.91	3.73333
tr|A0A024QZK8|A0A024QZK8_HUMAN	HNRPH3	tr|A0A024QZK8|A0A024QZK8_HUMAN Heterogeneous nuclear ribonucleoprotein H3 (2H9)	0.273333	0.216667	0.08	0.12	0.26	0.04	0	0	0.04	0.08	0	0	0	0	0	0.08	0.04	0.07
sp|P41091|IF2G_HUMAN	EIF2S3	sp|P41091|IF2G_HUMAN Eukaryotic translation initiation factor 2 subunit 3 OS=Homo sapiens GN=EIF2S3 PE=1 SV=3	0.39	0.513333	0	0.153333	0.19	0.43	0	0	0.13	0	0	0	0.03	0	0	0.353333	0.06	0.51
tr|H0YFA4|H0YFA4_HUMAN	CRIP2	tr|H0YFA4|H0YFA4_HUMAN Cysteine-rich protein 2 (Fragment) OS=Homo sapiens GN=CRIP2 PE=1 SV=1	0.94	1.07	0.163333	0.94	1.07	1.07	0.7	0.7	1.07	1.07	0.613333	0.83	0.81	0.873333	0.873333	0.81	1.07	1.2
tr|E5KS55|E5KS55_HUMAN	tr|E5KS55|E5KS55_HUMAN	tr|E5KS55|E5KS55_HUMAN Succinate--CoA ligase [ADP-forming] subunit beta	0.233333	1.01667	0.44	0.32	1.25667	0	0	0	0	0	0	0	0	0	0	0	0.54	0.266667
sp|O43236-2|SEPT4_HUMAN	2004-09-01	sp|O43236-2|SEPT4_HUMAN Isoform 2 of Septin-4 OS=Homo sapiens GN=SEPT4	0.203333	0.27	0.206667	0.273333	0.306667	0.18	0.273333	0.203333	0.126667	0.126667	0.126667	0.253333	0.253333	0.38	0.416667	0.18	0.533333	0.216667
tr|Q6NTA2|Q6NTA2_HUMAN	HNRNPL	tr|Q6NTA2|Q6NTA2_HUMAN HNRNPL protein (Fragment) OS=Homo sapiens GN=HNRNPL PE=2 SV=2	0.376667	0	0	0	0	0	0	0	0	0	0	0	0	0	0	0	0	0
tr|B2RDY9|B2RDY9_HUMAN	tr|B2RDY9|B2RDY9_HUMAN	tr|B2RDY9|B2RDY9_HUMAN Adenylyl cyclase-associated protein OS=Homo sapiens PE=2 SV=1	0.246667	1.15667	0.176667	0.833333	1.06	1.40333	0.246667	0.733333	0.43	0.47	0.283333	0.4	0.45	0.25	0.486667	0.51	0.79	1.03667
tr|A0A024R8U5|A0A024R8U5_HUMAN	SFRS2	tr|A0A024R8U5|A0A024R8U5_HUMAN Splicing factor	0.13	0.26	0.13	0	0.06	0	0.12	0.0233333	0.06	0.06	0	0	0	0	0	0	0.06	0.06
sp|Q7Z2K8|GRIN1_HUMAN	GPRIN1	sp|Q7Z2K8|GRIN1_HUMAN G protein-regulated inducer of neurite outgrowth 1 OS=Homo sapiens GN=GPRIN1 PE=1 SV=2	0.286667	1.82667	0.493333	0.836667	0.983333	1.32667	0.64	1.95	0.89	1.26667	0.576667	0.916667	0.63	0.356667	0.826667	0.283333	0.863333	1.63667
sp|O95989|NUDT3_HUMAN	NUDT3	sp|O95989|NUDT3_HUMAN Diphosphoinositol polyphosphate phosphohydrolase 1 OS=Homo sapiens GN=NUDT3 PE=1 SV=1	0.53	3.18333	0.0233333	1.05	1.26333	2.61	0.53	1.72333	0.53	0.53	0.53	0.53	0.53	0.776667	0.53	0.653333	0.53	1.91
tr|Q7Z7M4|Q7Z7M4_HUMAN	SOD2	tr|Q7Z7M4|Q7Z7M4_HUMAN Superoxide dismutase (Fragment) OS=Homo sapiens GN=SOD2 PE=2 SV=1	1.11	0	0	0	0	0	0	0	0	0	0	0	0	0	0	0	0	0
sp|Q9C0H9|SRCN1_HUMAN	SRCIN1	sp|Q9C0H9|SRCN1_HUMAN SRC kinase signaling inhibitor 1 OS=Homo sapiens GN=SRCIN1 PE=1 SV=3	0.16	0.0866667	0.133333	0.243333	0.306667	0.36	0	0.31	0.293333	0.36	0.23	0.0866667	0.123333	0.07	0	0.0666667	0.156667	0.43
tr|A0A087WT80|A0A087WT80_HUMAN	PLCB1	tr|A0A087WT80|A0A087WT80_HUMAN Phosphoinositide phospholipase C OS=Homo sapiens GN=PLCB1 PE=1 SV=1	0.246667	0	0.0733333	0	0.146667	0	0.26	0	0.243333	0.13	0.146667	0.106667	0.146667	0.14	0.0733333	0.26	0.16	0
tr|V9HW21|V9HW21_HUMAN	HEL-76	tr|V9HW21|V9HW21_HUMAN Epididymis luminal protein 76 OS=Homo sapiens GN=HEL-76 PE=2 SV=1	0.62	2.05667	0.26	1.52	1.42667	2.69333	2.05667	1.8	2.01667	1.53667	1.1	1.61	2.19667	2.03	2.05667	0.873333	2.05667	2.33667
tr|A0A024QZL0|A0A024QZL0_HUMAN	C10orf35	tr|A0A024QZL0|A0A024QZL0_HUMAN Chromosome 10 open reading frame 35	0.586667	0.293333	0	0	1.27333	0	0	0	0.84	0	0	0.84	0	0.816667	0.293333	0.293333	0.123333	0
tr|C9J0K6|C9J0K6_HUMAN	SRI	tr|C9J0K6|C9J0K6_HUMAN Sorcin OS=Homo sapiens GN=SRI PE=1 SV=1	3.8	27.9967	1.19667	7.97667	11.8333	35.66	9.62333	30.3433	7.52	8.70333	7.40333	9.62333	15.67	9.97	11.7033	4.25667	17.14	14.51
tr|A0A024RCN6|A0A024RCN6_HUMAN	VARS	tr|A0A024RCN6|A0A024RCN6_HUMAN Valyl-tRNA synthetase	223.717	0.566667	0.296667	0.106667	0.603333	0.12	0.05	0.196667	0.13	0.0966667	0.04	0.05	0.02	0.04	0.02	0.07	0.226667	0.263333
tr|A0A023QZ25|A0A023QZ25_HUMAN	COX2	tr|A0A023QZ25|A0A023QZ25_HUMAN Cytochrome c oxidase subunit 2 OS=Homo sapiens GN=COX2 PE=3 SV=1	0.18	0	0.18	0.12	0.18	0	0.06	0	0.06	0	0	0	0	0	0	0.18	0	0.18
tr|Q6FGM0|Q6FGM0_HUMAN	SH3GL1	tr|Q6FGM0|Q6FGM0_HUMAN SH3 domain GRB2-like 1 OS=Homo sapiens GN=SH3GL1 PE=2 SV=1	0.15	2.01	0.516667	0.566667	0.846667	0.12	0.36	1.53667	0.506667	0.726667	0.553333	0.28	0.28	0.12	0.24	0.0766667	1.53	1.42
tr|A0A140VJM4|A0A140VJM4_HUMAN	KCTD12	tr|A0A140VJM4|A0A140VJM4_HUMAN Potassium channel tetramerisation domain containing 12 OS=Homo sapiens GN=KCTD12 PE=2 SV=1	1.11333	0.383333	0	0.42	0.43	0.673333	0.0666667	0.49	0.12	0.0566667	0.0433333	0.00333333	0	0	0.06	0.176667	0.606667	0.37
sp|P04259|K2C6B_HUMAN	KRT6B	sp|P04259|K2C6B_HUMAN Keratin	101.553	0.426667	0.19	0.59	0.68	0.603333	0.99	0.71	0.606667	0.39	0.643333	0.576667	0.726667	0.68	0.683333	0.763333	0.75	0.533333
sp|Q6U841-2|S4A10_HUMAN	SLC4A10	sp|Q6U841-2|S4A10_HUMAN Isoform 2 of Sodium-driven chloride bicarbonate exchanger OS=Homo sapiens GN=SLC4A10	0.06	0.07	0.136667	0.203333	0.203333	0.15	0.0266667	0.0833333	0.123333	0.123333	0.136667	0.136667	0.0833333	0.0866667	0.11	0.06	0.136667	0.163333
tr|A0A024R2P0|A0A024R2P0_HUMAN	RPSA	tr|A0A024R2P0|A0A024R2P0_HUMAN 40S ribosomal protein SA OS=Homo sapiens GN=RPSA PE=3 SV=1	0.91	0.29	0.14	0.283333	0.35	0.19	0	0.0966667	0	0	0	0	0.0466667	0.0466667	0.0466667	0.416667	0.0466667	0.476667
sp|Q92599|SEPT8_HUMAN	2008-09-01	sp|Q92599|SEPT8_HUMAN Septin-8 OS=Homo sapiens GN=SEPT8 PE=1 SV=4	0.32	1.54667	0.326667	0.98	0.93	1.24667	0.17	1.30333	0.713333	0.796667	0.583333	0.886667	0.706667	0.503333	0.636667	0.27	1.32	0.98
tr|A0A024RBB7|A0A024RBB7_HUMAN	NAP1L1	tr|A0A024RBB7|A0A024RBB7_HUMAN Nucleosome assembly protein 1-like 1	44.9233	0.406667	0.106667	0.103333	0.256667	0.136667	0.0333333	0.3	0.106667	0	0	0	0	0	0	0.246667	0.106667	0.283333
sp|P05787-2|K2C8_HUMAN	KRT8	sp|P05787-2|K2C8_HUMAN Isoform 2 of Keratin	0.273333	0.0833333	0	0	0	0	0	0	0	0	0	0	0	0	0	0.11	0.0533333	0
sp|Q8N6N7|ACBD7_HUMAN	ACBD7	sp|Q8N6N7|ACBD7_HUMAN Acyl-CoA-binding domain-containing protein 7 OS=Homo sapiens GN=ACBD7 PE=1 SV=1	1.69333	0.78	0.15	1.69333	1.69333	1.3	1.3	1.3	0.78	1.43333	0.52	1.04	1.04	0.52	1.04	0.52	1.69333	2.08667
tr|A0A024RC16|A0A024RC16_HUMAN	CD99L2	tr|A0A024RC16|A0A024RC16_HUMAN CD99 antigen-like 2	0.17	0.0533333	0.106667	0.26	0.19	0.433333	0.106667	0.233333	0.243333	0.306667	0.223333	0.16	0.116667	0.16	0.16	0.16	0.106667	0.17
tr|A0A024R9I1|A0A024R9I1_HUMAN	SGNE1	tr|A0A024R9I1|A0A024R9I1_HUMAN Secretory granule	294.14	0.513333	0.513333	0.513333	0.606667	0.606667	0.513333	0.513333	0.513333	0.42	0.42	0.606667	0.81	0.546667	0.513333	0.606667	0.606667	0.513333
tr|B4DUL5|B4DUL5_HUMAN	tr|B4DUL5|B4DUL5_HUMAN	tr|B4DUL5|B4DUL5_HUMAN cDNA FLJ51625	92.41	0.153333	0	0.0366667	0.153333	0.0766667	0	0	0.0366667	0	0	0.03	0.0366667	0	0.0533333	0.0366667	0.23	0.15
tr|A0A024R5P0|A0A024R5P0_HUMAN	PAK1	tr|A0A024R5P0|A0A024R5P0_HUMAN p21/Cdc42/Rac1-activated kinase 1 (STE20 homolog	878.773	1.37667	3.05667	0.39	1.28667	1.38	1.35667	0.35	0.77	0.353333	0.84	0.263333	0.293333	0.29	0.206667	0.323333	0.686667	1.65333
tr|H3BRG4|H3BRG4_HUMAN	UQCRC2	tr|H3BRG4|H3BRG4_HUMAN Cytochrome b-c1 complex subunit 2	0.14	0.11	0.11	0.453333	0.1	0.1	0.0666667	0.0666667	0.0666667	0.0666667	0	0	0.0333333	0	0	0.0666667	0.0333333	0
sp|P78527-2|PRKDC_HUMAN	PRKDC	sp|P78527-2|PRKDC_HUMAN Isoform 2 of DNA-dependent protein kinase catalytic subunit OS=Homo sapiens GN=PRKDC	0.03	0.0166667	0.0766667	0.00666667	0.0133333	0.27	0.03	0.0233333	0.01	0.0133333	0.00666667	0.00333333	0.00333333	0.0966667	0	0.14	0.01	0.05
tr|A0A024RDR0|A0A024RDR0_HUMAN	HMGB1	tr|A0A024RDR0|A0A024RDR0_HUMAN High-mobility group box 1	273.773	2.62667	1.24333	0.88	3.31333	4.54333	3.17667	2.45	2.08	2.08	1.32	0.326667	2.20333	2.27667	1.2	0.9	1.65	3.05333
sp|Q8TEA8|DTD1_HUMAN	DTD1	sp|Q8TEA8|DTD1_HUMAN D-tyrosyl-tRNA(Tyr) deacylase 1 OS=Homo sapiens GN=DTD1 PE=1 SV=2	0.43	0.43	0.193333	0.276667	0.43	0.43	0.2	0.353333	0.2	0.353333	0.276667	0.2	0.276667	0.2	0.2	0.43	0.43	0.353333
tr|A0A024RCC9|A0A024RCC9_HUMAN	NAP1L4	tr|A0A024RCC9|A0A024RCC9_HUMAN Nucleosome assembly protein 1-like 4	178.813	0.746667	0.523333	0.433333	0.55	0.766667	0.31	0.58	0.636667	0.353333	0.613333	0.306667	0.32	0.266667	0.14	0.0666667	0.36	1
tr|A0A024R3W7|A0A024R3W7_HUMAN	EEF1B2	tr|A0A024R3W7|A0A024R3W7_HUMAN Eukaryotic translation elongation factor 1 beta 2	41.6	0.573333	0.34	0.353333	0.763333	0.18	0.163333	0.12	0.383333	0.12	0.106667	0	0	0.0766667	0	0.12	0.4	0.4
tr|Q59F90|Q59F90_HUMAN	tr|Q59F90|Q59F90_HUMAN	tr|Q59F90|Q59F90_HUMAN Brevican isoform 1 variant (Fragment) OS=Homo sapiens PE=2 SV=1	0.37	0	0	0	0	0	0.38	1.04	0	0.166667	0.103333	0	0.383333	0.536667	0.363333	0	0.89	0
tr|B4DKQ5|B4DKQ5_HUMAN	tr|B4DKQ5|B4DKQ5_HUMAN	tr|B4DKQ5|B4DKQ5_HUMAN cDNA FLJ54710	110.477	0.293333	0.27	0.326667	0.36	0.206667	0	0.473333	0.12	0.12	0.363333	0.36	0	0	0.0866667	0	0	0.113333
tr|A0A024R821|A0A024R821_HUMAN	EIF3S9	tr|A0A024R821|A0A024R821_HUMAN Eukaryotic translation initiation factor 3 subunit B OS=Homo sapiens GN=EIF3S9 PE=3 SV=1	0.183333	0.17	0	0.0466667	0.123333	0	0	0.0933333	0	0.0166667	0	0	0	0	0	0.0866667	0	0.0666667
tr|A0A024RB32|A0A024RB32_HUMAN	PTGES3	tr|A0A024RB32|A0A024RB32_HUMAN Prostaglandin E synthase 3 (Cytosolic)	45.7067	0.94	0.313333	0.166667	0.94	0.313333	0	0.166667	0.0833333	0	0	0.14	0	0	0.01	0.166667	0.25	0.25
tr|B4DF61|B4DF61_HUMAN	tr|B4DF61|B4DF61_HUMAN	tr|B4DF61|B4DF61_HUMAN cDNA FLJ53309	0.103333	0.0633333	0	0	0.123333	0	0	0	0	0	0	0	0	0	0	0.06	0.04	0.02
tr|H3BMG5|H3BMG5_HUMAN	NDRG4	tr|H3BMG5|H3BMG5_HUMAN Protein NDRG4 OS=Homo sapiens GN=NDRG4 PE=1 SV=1	0.85	0	0	0	0	0	0	0	0	0	0	0	0	0	0	0	0	0
sp|Q9UBB6-2|NCDN_HUMAN	NCDN	sp|Q9UBB6-2|NCDN_HUMAN Isoform 2 of Neurochondrin OS=Homo sapiens GN=NCDN	0.22	0	0.0766667	0.42	0.426667	0.466667	0.286667	0.576667	0.0366667	0.196667	0.223333	0.243333	0.12	0.16	0.133333	0.116667	0.58	0.436667
tr|A0A024QZK4|A0A024QZK4_HUMAN	PHYHIPL	tr|A0A024QZK4|A0A024QZK4_HUMAN Phytanoyl-CoA 2-hydroxylase interacting protein-like	315.66	2.28667	1.18	0.923333	2.62	1.14333	0.76	1.05333	0.71	0.466667	0.893333	0.586667	0.3	0.18	0.346667	0.18	1.42	2.06333
tr|G3V132|G3V132_HUMAN	IPCEF1	tr|G3V132|G3V132_HUMAN Interactor protein for cytohesin exchange factors 1 OS=Homo sapiens GN=IPCEF1 PE=1 SV=1	0.24	0.303333	0.1	0.15	0.346667	0.59	0.45	0.7	0.25	0.406667	0.496667	0.366667	0.206667	0.363333	0.406667	0.28	0.256667	0.15
tr|B4DM33|B4DM33_HUMAN	tr|B4DM33|B4DM33_HUMAN	tr|B4DM33|B4DM33_HUMAN cDNA FLJ52068	146.167	1.68	0.966667	0.79	1.61	1.21	0.79	1.20333	0.95	0.383333	0.236667	0.17	0.623333	0.53	0.17	0.37	1.01	1.33667
sp|O00425|IF2B3_HUMAN	IGF2BP3	sp|O00425|IF2B3_HUMAN Insulin-like growth factor 2 mRNA-binding protein 3 OS=Homo sapiens GN=IGF2BP3 PE=1 SV=2	0.166667	0	0	0	0	0	0	0	0	0	0	0	0	0	0	0	0	0
sp|P49418|AMPH_HUMAN	AMPH	sp|P49418|AMPH_HUMAN Amphiphysin OS=Homo sapiens GN=AMPH PE=1 SV=1	0.4	1.19333	0	0.763333	0.866667	1.23667	0	1.19	0.346667	0.543333	0.293333	0.426667	0.403333	0.133333	0.466667	0	0.89	0.96
sp|P27824-2|CALX_HUMAN	CANX	sp|P27824-2|CALX_HUMAN Isoform 2 of Calnexin OS=Homo sapiens GN=CANX	0.0633333	0.213333	0	0.0433333	0.226667	0.04	0.0433333	0.126667	0.15	0.04	0.133333	0.0333333	0	0	0	0	0.106667	0.246667
tr|H0Y8E6|H0Y8E6_HUMAN	MCM2	tr|H0Y8E6|H0Y8E6_HUMAN DNA helicase (Fragment) OS=Homo sapiens GN=MCM2 PE=1 SV=1	0.246667	0	0	0.08	0.0566667	0	0	0	0	0	0	0	0	0	0	0.123333	0	0.03
tr|A0A024R331|A0A024R331_HUMAN	CAMKV	tr|A0A024R331|A0A024R331_HUMAN CaM kinase-like vesicle-associated	224.453	0.733333	0.43	0.476667	0.686667	0.603333	0.323333	0.663333	0.693333	0.596667	0.443333	0.283333	0.47	0.18	0.153333	0.293333	0.503333	0.896667
tr|A8K517|A8K517_HUMAN	RPS23	tr|A8K517|A8K517_HUMAN Ribosomal protein S23	8.2	0.1	0	0.1	0.14	0.1	0	0	0	0	0	0	0	0	0	0.2	0.1	0.1
tr|Q5SRT3|Q5SRT3_HUMAN	CLIC1	tr|Q5SRT3|Q5SRT3_HUMAN Chloride intracellular channel protein OS=Homo sapiens GN=CLIC1 PE=2 SV=2	0.513333	0.603333	0	0.233333	0.36	0.513333	0.233333	0.873333	0.236667	0.233333	0.36	0.36	0.296667	0.17	0.36	0.36	0.77	0.513333
sp|Q9UNZ2-5|NSF1C_HUMAN	NSFL1C	sp|Q9UNZ2-5|NSF1C_HUMAN Isoform 3 of NSFL1 cofactor p47 OS=Homo sapiens GN=NSFL1C	0.573333	2.75333	0.123333	1.74667	1.76333	2.15	1.02	1.75667	0.94	1.01	0.966667	0.586667	0.69	0.523333	0.586667	0.95	1.22667	1.94333
tr|M0QYS1|M0QYS1_HUMAN	RPL13A	tr|M0QYS1|M0QYS1_HUMAN 60S ribosomal protein L13a (Fragment) OS=Homo sapiens GN=RPL13A PE=1 SV=2	0.68	0	0	0.126667	0.243333	0	0	0	0	0	0	0	0	0	0	0.426667	0	0.243333
tr|Q6FHQ0|Q6FHQ0_HUMAN	RBBP7	tr|Q6FHQ0|Q6FHQ0_HUMAN RBBP7 protein (Fragment) OS=Homo sapiens GN=RBBP7 PE=2 SV=1	0.513333	0	0	0.186667	0.286667	0	0	0.1	0.0933333	0.0633333	0	0	0	0	0	0	0	0
tr|Q53XM7|Q53XM7_HUMAN	VAPB	tr|Q53XM7|Q53XM7_HUMAN VAMP (Vesicle-associated membrane protein)-associated protein B and C OS=Homo sapiens GN=VAPB PE=1 SV=1	0.36	0.953333	0.85	0.85	0.763333	0.85	0.763333	1.52	0.866667	0.866667	0.866667	0.78	0.676667	0.513333	0.676667	0.296667	0.85	1.16
sp|Q9H009|NACA2_HUMAN	NACA2	sp|Q9H009|NACA2_HUMAN Nascent polypeptide-associated complex subunit alpha-2 OS=Homo sapiens GN=NACA2 PE=1 SV=1	0.2	0.133333	0.206667	0.133333	0.0666667	0.2	0.2	0.133333	0.2	0.286667	0	0.0666667	0.2	0.2	0.133333	0.2	0.2	0.2
sp|Q96F85|CNRP1_HUMAN	CNRIP1	sp|Q96F85|CNRP1_HUMAN CB1 cannabinoid receptor-interacting protein 1 OS=Homo sapiens GN=CNRIP1 PE=1 SV=1	0.686667	3.47	0	0.483333	0.686667	3.47	0	0.483333	0.186667	1.17	0.966667	1.15333	0.99	0.506667	0.483333	0	2.11333	1.88667
tr|A0A024RB09|A0A024RB09_HUMAN	RAB5B	tr|A0A024RB09|A0A024RB09_HUMAN RAB5B	171.01	0.466667	0.233333	0	0.373333	0	0.14	0.233333	0.483333	0	0	0	0	0	0	0.0633333	0.0633333	0.373333
tr|F8W930|F8W930_HUMAN	IGF2BP2	tr|F8W930|F8W930_HUMAN Insulin-like growth factor 2 mRNA-binding protein 2 OS=Homo sapiens GN=IGF2BP2 PE=1 SV=1	0.116667	0	0	0	0	0	0	0	0	0	0	0	0	0	0	0.0466667	0	0
tr|D3YTA9|D3YTA9_HUMAN	PPP3R1	tr|D3YTA9|D3YTA9_HUMAN Calcineurin subunit B type 1 OS=Homo sapiens GN=PPP3R1 PE=1 SV=1	1.47667	2.46667	0.09	0.7	1.34667	5.26667	0.14	2.52333	0.576667	0.683333	0.296667	0.21	0.21	0.296667	0.403333	0.21	1.81667	2.32
tr|A8K6A2|A8K6A2_HUMAN	tr|A8K6A2|A8K6A2_HUMAN	tr|A8K6A2|A8K6A2_HUMAN cDNA FLJ77317	0.186667	0.24	0.28	0	0.24	0.216667	0.06	0.0733333	0.126667	0.0633333	0	0.03	0	0	0.03	0.0466667	0.1	0.0933333
tr|A0A024R4G1|A0A024R4G1_HUMAN	LRRC47	tr|A0A024R4G1|A0A024R4G1_HUMAN Leucine rich repeat containing 47	66.15	0.466667	0.46	0.253333	0.43	0.193333	0.193333	0.2	0.403333	0.4	0.43	0.166667	0.383333	0.193333	0.28	0.193333	0.25	0.433333
sp|P17812|PYRG1_HUMAN	CTPS1	sp|P17812|PYRG1_HUMAN CTP synthase 1 OS=Homo sapiens GN=CTPS1 PE=1 SV=2	0.266667	0	0	0	0.07	0	0	0	0	0	0	0	0	0	0	0.116667	0	0
tr|S4R3E9|S4R3E9_HUMAN	NEDD8-MDP1	tr|S4R3E9|S4R3E9_HUMAN Protein NEDD8-MDP1 OS=Homo sapiens GN=NEDD8-MDP1 PE=4 SV=1	0.52	0	0.356667	0	0	2.53	1.32	1.32	0.613333	0.613333	0.786667	0.786667	1.05333	0.906667	1.05333	1.05333	0.52	0.44
tr|G3V1V0|G3V1V0_HUMAN	MYL6	tr|G3V1V0|G3V1V0_HUMAN Myosin light polypeptide 6 OS=Homo sapiens GN=MYL6 PE=1 SV=1	1.5	3.02	0.99	2.41	1.21333	4.39333	1.71333	5.55	1.16	1.81333	1.71333	2.14	1.75667	2.68	1.92667	1.16	2.53667	2.41
sp|Q13151|ROA0_HUMAN	HNRNPA0	sp|Q13151|ROA0_HUMAN Heterogeneous nuclear ribonucleoprotein A0 OS=Homo sapiens GN=HNRNPA0 PE=1 SV=1	0.376667	0.15	0	0.203333	0.203333	0	0	0.15	0.0733333	0.1	0.05	0.0133333	0.05	0	0	0.31	0	0
tr|A0A024RDM2|A0A024RDM2_HUMAN	CRYL1	tr|A0A024RDM2|A0A024RDM2_HUMAN Crystallin	537.43	0.84	1.32	0.41	1.15667	1.26333	1.82667	0.903333	1.24667	0.87	0.586667	0.586667	0.97	1.04333	0.796667	0.733333	0.883333	1.51667
sp|P49006|MRP_HUMAN	MARCKSL1	sp|P49006|MRP_HUMAN MARCKS-related protein OS=Homo sapiens GN=MARCKSL1 PE=1 SV=2	0.54	1.06	0.24	1.55	1.93	2.39667	0.91	1.59	0.563333	0.663333	0.663333	0.44	0.836667	1.4	0.836667	0.663333	1.08667	0.786667
tr|A0A024R5U3|A0A024R5U3_HUMAN	ARPP-19	tr|A0A024R5U3|A0A024R5U3_HUMAN Cyclic AMP phosphoprotein	359.247	2.10667	2.04	0.453333	2.10667	1.84667	1.52667	1.46	1.85	0.96	1.74	0.32	1.52667	0.64	0.64	0.64	0	0.64
tr|C9J8T6|C9J8T6_HUMAN	COX17	tr|C9J8T6|C9J8T6_HUMAN Cytochrome c oxidase copper chaperone OS=Homo sapiens GN=COX17 PE=1 SV=1	0.45	0.3	0.45	0.3	0.15	0	0.45	0.3	0.45	0.45	0.45	0.3	0.45	0.45	0.45	0.45	0.45	0.45
sp|P09382|LEG1_HUMAN	LGALS1	sp|P09382|LEG1_HUMAN Galectin-1 OS=Homo sapiens GN=LGALS1 PE=1 SV=2	3.08333	9.09	1.77333	6.65333	5.92	6.65333	4.38333	8.12	4.25333	4.25	3.64	3.96	4.38333	4.80667	4.62	3.82667	5.36333	6.65333
tr|Q4ZG57|Q4ZG57_HUMAN	MCM6	tr|Q4ZG57|Q4ZG57_HUMAN DNA helicase (Fragment) OS=Homo sapiens GN=MCM6 PE=3 SV=1	0.19	0	0	0	0.0266667	0.46	0	0	0	0	0	0	0	0	0	0.136667	0	0.0166667
tr|A0A024R2U9|A0A024R2U9_HUMAN	APEH	tr|A0A024R2U9|A0A024R2U9_HUMAN N-acylaminoacyl-peptide hydrolase	495.8	0.703333	0.31	0.283333	0.656667	0.77	0.49	0.636667	0.526667	0.443333	0.393333	0.3	0.42	0.416667	0.393333	0.303333	0.47	0.71
tr|A0A024RBE9|A0A024RBE9_HUMAN	SYT1	tr|A0A024RBE9|A0A024RBE9_HUMAN Synaptotagmin I	233.04	1.11333	0.38	0.143333	0	0.726667	0.246667	1.25	0.34	0.493333	0.636667	0.66	0.666667	0.27	0.433333	0.36	1.50667	1.66667
tr|A4D158|A4D158_HUMAN	NPY	tr|A4D158|A4D158_HUMAN Neuropeptide Y OS=Homo sapiens GN=NPY PE=2 SV=1	1.14	0.46	0.08	0.46	0.913333	1.46667	0.37	0.686667	0.46	0.686667	0.686667	0.686667	0.46	0.46	0.333333	0.7	0.186667	0.913333
tr|H0YJM8|H0YJM8_HUMAN	PSMB5	tr|H0YJM8|H0YJM8_HUMAN Proteasome subunit beta type-5 (Fragment) OS=Homo sapiens GN=PSMB5 PE=1 SV=1	0.726667	0	0	0	0	0	0	0	0	0	0	0.126667	0	0	0	0	0	0
tr|B2R9T9|B2R9T9_HUMAN	tr|B2R9T9|B2R9T9_HUMAN	tr|B2R9T9|B2R9T9_HUMAN cDNA	23.1133	0.0566667	0.0266667	0.0566667	0.17	0.0566667	0	0	0	0	0	0	0	0	0	0.113333	0.0566667	0.113333
tr|C1PHA2|C1PHA2_HUMAN	KIF5B-ALK	tr|C1PHA2|C1PHA2_HUMAN Tyrosine-protein kinase receptor OS=Homo sapiens GN=KIF5B-ALK PE=2 SV=1	0.1	0	0	0.106667	0.15	0	0	0	0.01	0.01	0.0266667	0	0.01	0.02	0.04	0	0	0
sp|Q9H0B6-2|KLC2_HUMAN	KLC2	sp|Q9H0B6-2|KLC2_HUMAN Isoform 2 of Kinesin light chain 2 OS=Homo sapiens GN=KLC2	0.07	0.533333	0.27	0.366667	0.33	0.24	0.24	0.396667	0.36	0.42	0.24	0.3	0.27	0.27	0.18	0.24	0.493333	0.213333
tr|B5MCX3|B5MCX3_HUMAN	2002-09-01	tr|B5MCX3|B5MCX3_HUMAN Septin-2 OS=Homo sapiens GN=SEPT2 PE=1 SV=1	0.656667	2.01667	0.12	2.38333	2.38333	4.18667	0.98	2.38333	1.31333	1.23	0.5	0.553333	0.926667	0.56	1.04	0.706667	1.33	2.65
tr|M0R117|M0R117_HUMAN	RPL18A	tr|M0R117|M0R117_HUMAN 60S ribosomal protein L18a OS=Homo sapiens GN=RPL18A PE=1 SV=1	0.99	0	0	0	0.0866667	0	0	0	0	0	0	0	0	0	0	0.853333	0	0
tr|I3L397|I3L397_HUMAN	EIF5A	tr|I3L397|I3L397_HUMAN Eukaryotic translation initiation factor 5A (Fragment) OS=Homo sapiens GN=EIF5A PE=1 SV=8	2.35667	2.98667	0.29	1.49333	2.56333	0.29	0.55	1.87	2.08333	2.08333	1.22	1.22	0.926667	0.843333	0.583333	0.713333	1.87	1.30333
tr|A2RUM7|A2RUM7_HUMAN	RPL5	tr|A2RUM7|A2RUM7_HUMAN Ribosomal protein L5 OS=Homo sapiens GN=RPL5 PE=2 SV=1	0.336667	0	0	0.126667	0.13	0.04	0	0	0	0	0	0	0	0	0	0.18	0	0.146667
tr|C7DJS2|C7DJS2_HUMAN	GSTP1	tr|C7DJS2|C7DJS2_HUMAN Glutathione S-transferase pi (Fragment) OS=Homo sapiens GN=GSTP1 PE=2 SV=1	1.11	0	0	0.37	0.433333	1.31	0	0	0.216667	0	0.0933333	0.37	0.0933333	0.0933333	0.0933333	0.186667	0.28	0.213333
tr|A0A087WTL4|A0A087WTL4_HUMAN	BCL2L13	tr|A0A087WTL4|A0A087WTL4_HUMAN Bcl-2-like protein 13 OS=Homo sapiens GN=BCL2L13 PE=1 SV=1	0.19	0.19	0.09	0.123333	0.19	0.126667	0.09	0.19	0.19	0.156667	0.123333	0.123333	0.0933333	0.156667	0.19	0.19	0.123333	0.156667
tr|B4DH47|B4DH47_HUMAN	tr|B4DH47|B4DH47_HUMAN	tr|B4DH47|B4DH47_HUMAN cDNA FLJ53769	0	0.233333	0.393333	0.24	0	0	0	0.36	0	0.113333	0.0566667	0	0	0.196667	0	0.316667	0.296667	0
sp|Q9UQB8-6|BAIP2_HUMAN	BAIAP2	sp|Q9UQB8-6|BAIP2_HUMAN Isoform 6 of Brain-specific angiogenesis inhibitor 1-associated protein 2 OS=Homo sapiens GN=BAIAP2	0.376667	0.953333	0	0	0	0.723333	0	0.413333	0.373333	0	0	0.186667	0	0	0	0	0	0.77
sp|P35580-2|MYH10_HUMAN	MYH10	sp|P35580-2|MYH10_HUMAN Isoform 2 of Myosin-10 OS=Homo sapiens GN=MYH10	0.0666667	0.04	0.0633333	0.0466667	0.0533333	0.02	0.14	0.02	0.0333333	0.0466667	0.15	0.17	0.0666667	0.02	0.02	0.0966667	0.02	0.0533333
tr|B2R825|B2R825_HUMAN	tr|B2R825|B2R825_HUMAN	tr|B2R825|B2R825_HUMAN Alpha-1	0.0433333	0.33	0.183333	0.0466667	0.14	0.1	0.196667	0.13	0.0833333	0	0	0	0	0.0466667	0.0466667	0	0.13	0.193333
tr|A0A024R896|A0A024R896_HUMAN	SH3GLB2	tr|A0A024R896|A0A024R896_HUMAN SH3-domain GRB2-like endophilin B2	0.22	0.11	0.07	0	0	0.156667	0	0	0.523333	0.156667	0.19	0.376667	0.19	0.116667	0.25	0.07	0.466667	0.26
tr|A8K2H9|A8K2H9_HUMAN	tr|A8K2H9|A8K2H9_HUMAN	tr|A8K2H9|A8K2H9_HUMAN cDNA FLJ78503	369	0.29	0.623333	0.593333	0.946667	1.10333	0.773333	1.16	0.496667	0.72	0.773333	0.696667	0.536667	0.723333	0.626667	0.683333	1.31	0.97
tr|A0A0G2JLD8|A0A0G2JLD8_HUMAN	SSBP1	tr|A0A0G2JLD8|A0A0G2JLD8_HUMAN Single-stranded DNA-binding protein	150.473	5.49667	2.52667	1.34667	2.92333	1.98	0.983333	0.103333	0.34	0.443333	0.443333	0.71	0.576667	0.31	0.71	0.71	1.29333	1.29333
tr|E7ERY9|E7ERY9_HUMAN	ATP2B1	tr|E7ERY9|E7ERY9_HUMAN Calcium-transporting ATPase OS=Homo sapiens GN=ATP2B1 PE=1 SV=2	0.0566667	0	0	0.106667	0.0733333	0	0	0	0	0	0.0433333	0.1	0	0	0	0	0	0
tr|A0A024R1N1|A0A024R1N1_HUMAN	MYH9	tr|A0A024R1N1|A0A024R1N1_HUMAN Myosin	82.3333	0.1	0.0466667	0.0133333	0.0833333	0.02	0.0266667	0	0.0466667	0.0466667	0.0133333	0	0.00666667	0.0166667	0.00666667	0.08	0.00666667	0.00666667
tr|G3V3M6|G3V3M6_HUMAN	APEX1	tr|G3V3M6|G3V3M6_HUMAN DNA-(apurinic or apyrimidinic site) lyase (Fragment) OS=Homo sapiens GN=APEX1 PE=1 SV=1	0.63	0	0	0	0	0	0	0	0	0	0	0	0	0	0	0	0	0
tr|J3QLE5|J3QLE5_HUMAN	SNRPN	tr|J3QLE5|J3QLE5_HUMAN Small nuclear ribonucleoprotein-associated protein N (Fragment) OS=Homo sapiens GN=SNRPN PE=1 SV=1	0.6	0	0	0.2	0.18	0	0	0	0	0	0	0	0	0	0	0.6	0	0.38
tr|A0A024R1Z6|A0A024R1Z6_HUMAN	VAT1	tr|A0A024R1Z6|A0A024R1Z6_HUMAN Vesicle amine transport protein 1 homolog (T californica)	171.813	0.83	0.413333	0.183333	0.663333	1.15	0.97	0.75	1.18667	0.763333	0.466667	0.22	1.17	1.03333	0.356667	0.56	0.716667	0.896667
tr|Q53F35|Q53F35_HUMAN	tr|Q53F35|Q53F35_HUMAN	tr|Q53F35|Q53F35_HUMAN Acidic (Leucine-rich) nuclear phosphoprotein 32 family	33.2267	0.646667	0.183333	0.113333	0.28	0.22	0.0533333	0.163333	0.113333	0.28	0.0266667	0	0.07	0	0	0.326667	0.22	0.22
tr|A0A024RB87|A0A024RB87_HUMAN	RAP1B	tr|A0A024RB87|A0A024RB87_HUMAN RAP1B	137.94	0.71	1.20667	0.376667	0.733333	0.546667	1.25	1.25	1.50333	0.82	0.68	0.643333	0.51	1.54667	0.436667	0.976667	1.20667	1.74667
sp|Q13907-2|IDI1_HUMAN	IDI1	sp|Q13907-2|IDI1_HUMAN Isoform 2 of Isopentenyl-diphosphate Delta-isomerase 1 OS=Homo sapiens GN=IDI1	0.476667	0.603333	0	0.536667	0.603333	0.67	0.41	0.35	0.143333	0.3	0.143333	0.0433333	0.0466667	0	0.0933333	0.19	0.313333	0.823333
tr|A0A0U1RQH7|A0A0U1RQH7_HUMAN	RBM39	tr|A0A0U1RQH7|A0A0U1RQH7_HUMAN RNA-binding protein 39 (Fragment) OS=Homo sapiens GN=RBM39 PE=1 SV=1	0.786667	0	0	0.03	0.316667	0	0	0	0.113333	0.0566667	0.0566667	0	0.0566667	0	0	0.446667	0	0.296667
tr|B4DHD9|B4DHD9_HUMAN	tr|B4DHD9|B4DHD9_HUMAN	tr|B4DHD9|B4DHD9_HUMAN cDNA FLJ54294 OS=Homo sapiens PE=2 SV=1	0.06	0	0.18	0	0	0	0	0	0	0	0	0	0	0	0	0	0	0
sp|Q6DN03|H2B2C_HUMAN	HIST2H2BC	sp|Q6DN03|H2B2C_HUMAN Putative histone H2B type 2-C OS=Homo sapiens GN=HIST2H2BC PE=5 SV=3	0.47	0	0	0.17	0.34	0	0	0	0	0	0	0	0	0	0	0.47	0	0.0466667
tr|A0A024R4X0|A0A024R4X0_HUMAN	CYB5R3	tr|A0A024R4X0|A0A024R4X0_HUMAN NADH-cytochrome b5 reductase OS=Homo sapiens GN=CYB5R3 PE=3 SV=1	0.46	0.316667	0	0.116667	0.21	0.973333	0	0.526667	0.316667	0.26	0.0466667	0.0466667	0.296667	0.0933333	0.44	0.0966667	0.24	0.526667
tr|Q53XC0|Q53XC0_HUMAN	EIF2S1	tr|Q53XC0|Q53XC0_HUMAN Eukaryotic translation initiation factor 2	195.333	0.166667	0.796667	0	0.366667	0.366667	0.28	0.166667	0.213333	0.173333	0.126667	0.0866667	0	0.04	0.08	0	0.196667	0
tr|I3L0N3|I3L0N3_HUMAN	NSF	tr|I3L0N3|I3L0N3_HUMAN Vesicle-fusing ATPase OS=Homo sapiens GN=NSF PE=1 SV=1	0.21	0.896667	0.316667	0.556667	0.76	0.516667	0.296667	0.513333	0.396667	0.323333	0.256667	0.343333	0.296667	0.15	0.256667	0.44	0.486667	0.65
tr|B7Z9M9|B7Z9M9_HUMAN	tr|B7Z9M9|B7Z9M9_HUMAN	tr|B7Z9M9|B7Z9M9_HUMAN cDNA	322.363	2.94333	3.59667	0.456667	3.07333	3.63333	2.30333	1.38667	2.5	0.0666667	1.58333	1.12	1.70667	0.02	0.0933333	0.143333	1.23667	3.07
tr|B1AKZ4|B1AKZ4_HUMAN	PEA15	tr|B1AKZ4|B1AKZ4_HUMAN Phosphoprotein enriched in astrocytes 15	211.667	2.98	1.85333	2.52	2.34	3.08	3.40333	4.38333	2.83333	0.923333	1.10667	1.77667	2.41667	0.74	1.10667	0.783333	2.65667	2.98
tr|A0A024R7W5|A0A024R7W5_HUMAN	YTHDF3	tr|A0A024R7W5|A0A024R7W5_HUMAN YTH domain family	271.36	0.236667	0.446667	0.286667	0.44	0.373333	0.373333	0.246667	0.34	0.306667	0.34	0.186667	0.273333	0.16	0.24	0.16	0.273333	0.22
tr|Q05DK5|Q05DK5_HUMAN	ADD2	tr|Q05DK5|Q05DK5_HUMAN ADD2 protein (Fragment) OS=Homo sapiens GN=ADD2 PE=2 SV=1	0.263333	2.23	0.466667	1.70333	1.64	2.15667	1.18333	2.45	0.95	1.13	0.943333	0.82	0.72	0.593333	0.753333	0.816667	1.34333	2.34
tr|G5E972|G5E972_HUMAN	TMPO	tr|G5E972|G5E972_HUMAN Lamina-associated polypeptide 2	0.173333	0	0	0	0	0	0	0	0	0	0	0	0	0	0	0	0	0
tr|B1AHB0|B1AHB0_HUMAN	MCM5	tr|B1AHB0|B1AHB0_HUMAN DNA helicase OS=Homo sapiens GN=MCM5 PE=2 SV=1	0.19	0	0	0.0166667	0.0233333	0	0	0	0	0	0	0	0	0	0	0.05	0	0
tr|A0A0A0MSX9|A0A0A0MSX9_HUMAN	IARS	tr|A0A0A0MSX9|A0A0A0MSX9_HUMAN Isoleucine--tRNA ligase	18.3733	0.136667	0.0533333	0.0566667	0.103333	0.01	0	0	0.07	0.02	0.01	0	0	0	0.01	0.03	0.0766667	0.15
tr|H0YMA0|H0YMA0_HUMAN	SNRPA1	tr|H0YMA0|H0YMA0_HUMAN U2 small nuclear ribonucleoprotein A~ (Fragment) OS=Homo sapiens GN=SNRPA1 PE=1 SV=1	0.56	0	0	0	0	0	0	0.2	0	0.63	0.23	0.1	0.1	0	0	0.43	0	0
tr|Q5T5H1|Q5T5H1_HUMAN	ENSA	tr|Q5T5H1|Q5T5H1_HUMAN Alpha-endosulfine OS=Homo sapiens GN=ENSA PE=1 SV=1	0.49	3.59667	0.343333	1.84	2.77	4.15	0.49	1.37333	1.07667	1.21	0.836667	0.703333	0.703333	0.943333	0.596667	0.943333	0.943333	1.53667
tr|A6PVN5|A6PVN5_HUMAN	PTPA	tr|A6PVN5|A6PVN5_HUMAN Serine/threonine-protein phosphatase 2A activator OS=Homo sapiens GN=PTPA PE=1 SV=1	0.25	0.323333	0	0.456667	0.506667	0.38	0	0.633333	0	0.266667	0.216667	0.04	0.04	0	0.0833333	0	0.35	0.633333
tr|A0A024RAD8|A0A024RAD8_HUMAN	ALDH4A1	tr|A0A024RAD8|A0A024RAD8_HUMAN Aldehyde dehydrogenase 4 family	891.717	0.503333	0.843333	0.596667	0.99	1.01667	1.04333	0.653333	0.913333	0.38	0.693333	0.513333	0.863333	0.77	0.693333	0.75	0.556667	1.24333
sp|P13647|K2C5_HUMAN	KRT5	sp|P13647|K2C5_HUMAN Keratin	0.206667	0.473333	0.29	0.803333	0.813333	0.813333	1.07667	0.566667	0.203333	0	0.283333	0.566667	0.806667	0.213333	0.443333	0.66	0.42	0.136667
tr|J3KQ32|J3KQ32_HUMAN	OLA1	tr|J3KQ32|J3KQ32_HUMAN Obg-like ATPase 1 OS=Homo sapiens GN=OLA1 PE=1 SV=1	0.43	1	0.0433333	0.733333	0.773333	0.35	0.193333	0.676667	0.09	0.276667	0.2	0.163333	0.03	0.09	0.12	0.163333	0.72	0.776667
tr|A0A024R6G4|A0A024R6G4_HUMAN	ALDH6A1	tr|A0A024R6G4|A0A024R6G4_HUMAN Aldehyde dehydrogenase 6 family	1213.42	1.10667	1.82667	0.79	1.65333	1.79	1.59	1.27333	1.59667	0.673333	1.18667	0.766667	1.08	1.00667	0.63	1.10667	1.22	1.79
tr|Q59FU1|Q59FU1_HUMAN	tr|Q59FU1|Q59FU1_HUMAN	tr|Q59FU1|Q59FU1_HUMAN Protein tyrosine phosphatase	388.35	0.14	0.143333	0.176667	0.29	0.273333	0.29	0.31	0.27	0.29	0.25	0.1	0.193333	0.12	0.12	0.176667	0.14	0.156667
tr|Q0D2I8|Q0D2I8_HUMAN	GSTM2	tr|Q0D2I8|Q0D2I8_HUMAN Glutathione S-transferase OS=Homo sapiens GN=GSTM2 PE=2 SV=1	0.726667	3.60667	0.32	1.84667	1.98	1.61	1.55333	3.94333	0.84	1.07	0.84	0.856667	1.28	1.07	1.39333	1.28	3.46667	5.07667
tr|V9HW90|V9HW90_HUMAN	HEL-75	tr|V9HW90|V9HW90_HUMAN Epididymis luminal protein 75 OS=Homo sapiens GN=HEL-75 PE=2 SV=1	0.25	0.416667	0.03	0.32	0.39	1.02	0.25	0.53	0.22	0.253333	0.193333	0.196667	0.286667	0.316667	0.283333	0.25	0.456667	0.45
tr|B4DSI9|B4DSI9_HUMAN	tr|B4DSI9|B4DSI9_HUMAN	tr|B4DSI9|B4DSI9_HUMAN cDNA FLJ56483	0.0533333	0.0266667	0.11	0.0733333	0.0833333	0.0533333	0.0433333	0.01	0	0.0433333	0.0466667	0.01	0	0	0.01	0.02	0.0266667	0.0933333
sp|Q08J23-2|NSUN2_HUMAN	NSUN2	sp|Q08J23-2|NSUN2_HUMAN Isoform 2 of tRNA (cytosine(34)-C(5))-methyltransferase OS=Homo sapiens GN=NSUN2	0.05	0	0	0.0333333	0.05	0	0	0	0	0	0	0	0	0	0	0.05	0	0.24
sp|O94819|KBTBB_HUMAN	KBTBD11	sp|O94819|KBTBB_HUMAN Kelch repeat and BTB domain-containing protein 11 OS=Homo sapiens GN=KBTBD11 PE=1 SV=1	0.14	1.45	0.35	0.426667	0.71	1.2	0.21	0.98	0.19	0.41	0.323333	0.263333	0.41	0.35	0.44	0.0466667	1.15667	1.07333
sp|P43034|LIS1_HUMAN	PAFAH1B1	sp|P43034|LIS1_HUMAN Platelet-activating factor acetylhydrolase IB subunit alpha OS=Homo sapiens GN=PAFAH1B1 PE=1 SV=2	0.623333	3.64333	0.35	2.42667	3.13333	2.35	1.42	3.39	0.373333	0.906667	0.996667	0.72	0.723333	0.723333	0.43	0.353333	2.23	2.99
tr|Q53Y51|Q53Y51_HUMAN	DDT	tr|Q53Y51|Q53Y51_HUMAN D-dopachrome tautomerase OS=Homo sapiens GN=DDT PE=2 SV=1	3.14	0.38	0	1.74667	2.08667	1.65	1.40667	0.92	0.306667	0.306667	0	0.126667	0.126667	0	0	0	0.74	1.16333
sp|P62851|RS25_HUMAN	RPS25	sp|P62851|RS25_HUMAN 40S ribosomal protein S25 OS=Homo sapiens GN=RPS25 PE=1 SV=1	0.83	0.51	0.35	0.393333	0.51	0.423333	0.35	0.233333	0.51	0.233333	0.116667	0.116667	0.233333	0.233333	0.233333	0.67	0	0.67
tr|E9PB61|E9PB61_HUMAN	ALYREF	tr|E9PB61|E9PB61_HUMAN THO complex subunit 4 OS=Homo sapiens GN=ALYREF PE=1 SV=1	0.17	0	0.17	0.233333	0.17	0.17	0.17	0.36	0.436667	0.233333	0.113333	0.31	0.17	0.173333	0.113333	0.17	0.17	0.17
tr|A0A0S2Z4J1|A0A0S2Z4J1_HUMAN	HSD17B4	tr|A0A0S2Z4J1|A0A0S2Z4J1_HUMAN Hydroxysteroid (17-beta) dehydrogenase 4	0.206667	0.11	0.0166667	0.0366667	0.25	0.07	0.0333333	0	0	0.0166667	0	0.0166667	0	0.0333333	0	0.0533333	0.0566667	0.05
tr|B4DFE6|B4DFE6_HUMAN	tr|B4DFE6|B4DFE6_HUMAN	tr|B4DFE6|B4DFE6_HUMAN cDNA FLJ59861	0.233333	0.333333	0.13	0.333333	0.2	0.1	0.2	0.433333	0.2	0	0.333333	0.1	0.233333	0.176667	0.216667	0	0.566667	0.126667
sp|P01023|A2MG_HUMAN	A2M	sp|P01023|A2MG_HUMAN Alpha-2-macroglobulin OS=Homo sapiens GN=A2M PE=1 SV=3	0.08	0.546667	0.1	0.336667	0.38	0.743333	0.22	0.546667	0.356667	0.286667	0.223333	0.15	0.22	0.253333	0.26	0.333333	0.43	0.493333
tr|B0YJA4|B0YJA4_HUMAN	THY1	tr|B0YJA4|B0YJA4_HUMAN Thy-1 cell surface antigen	263.333	0.863333	0.616667	0.203333	1	1.09333	0.506667	0.506667	0.616667	0.26	0.26	0.26	0.37	0.26	0.26	0.26	0.753333	1
sp|Q6ZVM7-2|TM1L2_HUMAN	TOM1L2	sp|Q6ZVM7-2|TM1L2_HUMAN Isoform 2 of TOM1-like protein 2 OS=Homo sapiens GN=TOM1L2	0.06	0	0.45	0.22	0	0	0.66	0	0.49	0.586667	0.573333	0.66	0.573333	0.573333	0.573333	0.4	0	0
tr|A0A0B4J2A4|A0A0B4J2A4_HUMAN	ACAA2	tr|A0A0B4J2A4|A0A0B4J2A4_HUMAN 3-ketoacyl-CoA thiolase	231.11	1.10333	0.523333	0.806667	1.25	1.42	0.653333	1.24	0.343333	0.283333	0.386667	0.343333	0	0.996667	0	0.853333	0.166667	0.926667
tr|B7Z2N5|B7Z2N5_HUMAN	tr|B7Z2N5|B7Z2N5_HUMAN	tr|B7Z2N5|B7Z2N5_HUMAN cDNA FLJ51840	214.433	0.0333333	0.156667	0.136667	0.106667	0.3	0	0	0	0.0866667	0	0	0.0166667	0.0666667	0.0333333	0.1	0.203333	0.34
sp|P54136-2|SYRC_HUMAN	RARS	sp|P54136-2|SYRC_HUMAN Isoform Monomeric of Arginine--tRNA ligase	42.14	0.51	0.293333	0.113333	0.263333	0.07	0.0233333	0.283333	0	0	0.0433333	0	0	0	0	0.0833333	0.0366667	0.113333
tr|A4D177|A4D177_HUMAN	CBX3	tr|A4D177|A4D177_HUMAN Chromobox homolog 3 (HP1 gamma homolog	90.1033	1.71667	0.573333	0.436667	1.25667	1.31	0.656667	1.5	0.643333	0.0366667	0.34	0	0.236667	0.146667	0.01	0.236667	0.4	0.646667
sp|P62263|RS14_HUMAN	RPS14	sp|P62263|RS14_HUMAN 40S ribosomal protein S14 OS=Homo sapiens GN=RPS14 PE=1 SV=3	0.7	0.193333	0	0.133333	0.29	0	0	0	0	0	0	0	0	0	0	0.536667	0	0.04
sp|Q5XKE5|K2C79_HUMAN	KRT79	sp|Q5XKE5|K2C79_HUMAN Keratin	0.166667	0.0833333	0	0	0	0	0	0.166667	0.0833333	0.0266667	0	0	0	0	0	0	0.113333	0.0533333
tr|B3KNU0|B3KNU0_HUMAN	tr|B3KNU0|B3KNU0_HUMAN	tr|B3KNU0|B3KNU0_HUMAN cDNA FLJ30470 fis	0.07	0.14	0.07	0.24	0.153333	0.276667	0.436667	0.423333	0.45	0.163333	0.6	0.186667	0.236667	0.116667	0.186667	0.16	0.07	0
tr|A0A024RAS8|A0A024RAS8_HUMAN	HEBP1	tr|A0A024RAS8|A0A024RAS8_HUMAN Heme binding protein 1	222.993	0.97	0.476667	0.433333	0.596667	1.6	0.893333	0.836667	0.613333	0.4	0.4	0.49	0.81	0.703333	0.31	0.596667	0.506667	0.97
tr|A0A024R1Q8|A0A024R1Q8_HUMAN	RPL23	tr|A0A024R1Q8|A0A024R1Q8_HUMAN Ribosomal protein L23	11.16	0.246667	0.213333	0.32	0	0.46	0.32	0.32	0.32	0.32	0.32	0.32	0.32	0.32	0.213333	0.32	0.106667	0.213333
tr|B0I1S7|B0I1S7_HUMAN	tr|B0I1S7|B0I1S7_HUMAN	tr|B0I1S7|B0I1S7_HUMAN KIF5A variant protein OS=Homo sapiens PE=2 SV=1	0.173333	0.373333	0.283333	0.17	0.17	0.0666667	0	0	0.04	0.0133333	0.0133333	0	0.04	0.0266667	0.0533333	0.08	0.0266667	0
tr|B4DYY5|B4DYY5_HUMAN	tr|B4DYY5|B4DYY5_HUMAN	tr|B4DYY5|B4DYY5_HUMAN cDNA FLJ55671	209.427	0.29	0.116667	0.17	0.333333	0.283333	0.19	0.276667	0.166667	0.14	0.04	0.12	0.163333	0.136667	0.133333	0.0933333	0.12	0.236667
tr|A0A087WW55|A0A087WW55_HUMAN	PRSS1	tr|A0A087WW55|A0A087WW55_HUMAN Trypsin-1 OS=Homo sapiens GN=PRSS1 PE=1 SV=1	0.233333	0.31	0.513333	0.513333	0.603333	0.436667	0.176667	0.59	0.41	0.436667	0.36	0.176667	0.45	0.603333	0.296667	0.196667	0.296667	0.86
tr|A0A087WXN9|A0A087WXN9_HUMAN	MTSS1L	tr|A0A087WXN9|A0A087WXN9_HUMAN MTSS1-like protein OS=Homo sapiens GN=MTSS1L PE=1 SV=1	0.09	0.326667	0.0333333	0.193333	0.17	0.28	0.11	0.24	0.193333	0.193333	0.17	0.216667	0.193333	0.193333	0.193333	0.13	0.15	0.13
tr|H0Y9V9|H0Y9V9_HUMAN	RPL9	tr|H0Y9V9|H0Y9V9_HUMAN 60S ribosomal protein L9 (Fragment) OS=Homo sapiens GN=RPL9 PE=1 SV=1	0.816667	0	0	0	0	0	0	0	0	0	0	0	0	0	0	0	0	0
sp|P50897|PPT1_HUMAN	PPT1	sp|P50897|PPT1_HUMAN Palmitoyl-protein thioesterase 1 OS=Homo sapiens GN=PPT1 PE=1 SV=1	0.0433333	0	0	0	0	0	0	0	0	0	0	0	0	0	0	0	0	0
tr|A0A024RAI1|A0A024RAI1_HUMAN	ACTR3	tr|A0A024RAI1|A0A024RAI1_HUMAN ARP3 actin-related protein 3 homolog (Yeast)	348.917	1.42667	0.803333	0.393333	1.24	1.47667	1.06	1.83667	1.53	0.573333	0.586667	0.31	0.86	0.566667	0.33	0.71	1.44	2.09
tr|A0A075B7C0|A0A075B7C0_HUMAN	CAPNS1	tr|A0A075B7C0|A0A075B7C0_HUMAN Calpain small subunit 1 (Fragment) OS=Homo sapiens GN=CAPNS1 PE=1 SV=1	0.223333	0.893333	0.293333	0.666667	1.04333	0.893333	0.563333	1.31667	1.02	1.16667	0.913333	1.01667	1.14	0.913333	0.913333	0.77	1.59	1.01667
sp|O15020-2|SPTN2_HUMAN	SPTBN2	sp|O15020-2|SPTN2_HUMAN Isoform 2 of Spectrin beta chain	0.02	0.00666667	0	0	0	0.0666667	0.0466667	0.00666667	0.0533333	0.0666667	0	0.0266667	0.0366667	0.00666667	0.02	0.0233333	0.13	0.07
sp|P67809|YBOX1_HUMAN	YBX1	sp|P67809|YBOX1_HUMAN Nuclease-sensitive element-binding protein 1 OS=Homo sapiens GN=YBX1 PE=1 SV=3	0.676667	0.233333	0	0.413333	0	0.54	0.0433333	0.773333	0.293333	0.203333	0	0.143333	0.286667	0.293333	0	0.386667	0	0.09
tr|A0A087X1A9|A0A087X1A9_HUMAN	SEC22B	tr|A0A087X1A9|A0A087X1A9_HUMAN Vesicle-trafficking protein SEC22b (Fragment) OS=Homo sapiens GN=SEC22B PE=1 SV=1	0.58	0	0	1.38	0.386667	0	0	0	0	0	0	0	0	0	0	0	0.503333	0
tr|H0YJ30|H0YJ30_HUMAN	GPHN	tr|H0YJ30|H0YJ30_HUMAN Gephyrin (Fragment) OS=Homo sapiens GN=GPHN PE=1 SV=1	0.263333	0	0	0	0	0	0	0	0	0	0.106667	0.213333	0	0.156667	0.106667	0	0	0
sp|Q15645|PCH2_HUMAN	TRIP13	sp|Q15645|PCH2_HUMAN Pachytene checkpoint protein 2 homolog OS=Homo sapiens GN=TRIP13 PE=1 SV=2	0.16	0	0	0.03	0.03	0.0166667	0	0	0	0	0	0	0	0	0	0.123333	0	0.0466667
tr|K7EQA1|K7EQA1_HUMAN	PDCD5	tr|K7EQA1|K7EQA1_HUMAN Programmed cell death protein 5 OS=Homo sapiens GN=PDCD5 PE=1 SV=1	4.48667	14.8233	1.02333	12.8167	14.8233	16.83	8.15667	16.83	5.07333	4.48667	2.25	1.99333	4.1	6.69333	2.25	3.90333	5.07	10.81
tr|Q6FGJ9|Q6FGJ9_HUMAN	GSTM3	tr|Q6FGJ9|Q6FGJ9_HUMAN Glutathione S-transferase OS=Homo sapiens GN=GSTM3 PE=2 SV=1	0.523333	7.96	0.636667	3.36	2.93	1.70333	0.87	3.56	0.413333	1.86	0.663333	0.29	0.323333	0	0.29	0.536667	3.6	2.7
tr|Q4KMQ8|Q4KMQ8_HUMAN	CTBP1	tr|Q4KMQ8|Q4KMQ8_HUMAN C-terminal binding protein 1 OS=Homo sapiens GN=CTBP1 PE=2 SV=1	0.27	0.56	0.09	0.233333	0.286667	0.286667	0.35	0.35	0.35	0.103333	0.206667	0.286667	0.166667	0.353333	0.316667	0.39	0	0.653333
sp|P63215|GBG3_HUMAN	GNG3	sp|P63215|GBG3_HUMAN Guanine nucleotide-binding protein G(I)/G(S)/G(O) subunit gamma-3 OS=Homo sapiens GN=GNG3 PE=1 SV=1	1.27	38.8467	6.27667	13.46	17.9133	331	33.0733	38.8467	331.517	96.6567	42.35	106.21	132.123	141.627	189.933	102.43	20.1333	42.35
tr|B4DEA6|B4DEA6_HUMAN	tr|B4DEA6|B4DEA6_HUMAN	tr|B4DEA6|B4DEA6_HUMAN cDNA FLJ56566	89.4267	0.82	0.43	0.263333	0.78	0.426667	0.433333	0.463333	0.233333	0.0466667	0.2	0.0933333	0.0466667	0.0466667	0.0466667	0.146667	0.38	0.883333
tr|A0A024R9H2|A0A024R9H2_HUMAN	HRSP12	tr|A0A024R9H2|A0A024R9H2_HUMAN Heat-responsive protein 12	191.17	1.16333	0.966667	1.28	1.36	1.36	1.36	1.36	1.16333	0.966667	0.966667	1.36	1.36	1.36	1.36	1.16333	1.16333	1.36
tr|A0A024R994|A0A024R994_HUMAN	CPNE3	tr|A0A024R994|A0A024R994_HUMAN Copine III	52.69	0.303333	0.173333	0.0766667	0.176667	0.126667	0.14	0.183333	0.15	0.0233333	0.0233333	0	0.0733333	0.1	0.0333333	0.176667	0.176667	0.176667
tr|A0A0A0MSD7|A0A0A0MSD7_HUMAN	PTPRN2	tr|A0A0A0MSD7|A0A0A0MSD7_HUMAN Receptor-type tyrosine-protein phosphatase N2 OS=Homo sapiens GN=PTPRN2 PE=1 SV=1	0.126667	0	0	0	0	0	0	0	0	0.1	0.1	0	0.0633333	0	0	0	0	0
tr|Q05BK6|Q05BK6_HUMAN	TFG	tr|Q05BK6|Q05BK6_HUMAN TFG protein OS=Homo sapiens GN=TFG PE=1 SV=1	0.0766667	0.876667	0.0366667	0.426667	0.576667	0.626667	0.11	0.94	0.236667	0.15	0.11	0.236667	0.213333	0.19	0.19	0.11	0.236667	0.37
tr|I3L1P8|I3L1P8_HUMAN	SLC25A11	tr|I3L1P8|I3L1P8_HUMAN Mitochondrial 2-oxoglutarate/malate carrier protein (Fragment) OS=Homo sapiens GN=SLC25A11 PE=1 SV=1	0.55	0.0933333	0.13	0.0433333	0	0.0466667	0.07	0.0466667	0.106667	0.0933333	0	0.0466667	0.0933333	0.0466667	0.0933333	0.11	0	0.136667
tr|B4DEA3|B4DEA3_HUMAN	tr|B4DEA3|B4DEA3_HUMAN	tr|B4DEA3|B4DEA3_HUMAN cDNA FLJ56531	349.327	0.913333	0.68	0.683333	1.09	0.833333	0.843333	1.25667	1.04667	0.773333	0.77	0.896667	1.02	1.16	0.893333	0.646667	1.28333	1.31
sp|A6NHQ2|FBLL1_HUMAN	FBLL1	sp|A6NHQ2|FBLL1_HUMAN rRNA/tRNA 2~-O-methyltransferase fibrillarin-like protein 1 OS=Homo sapiens GN=FBLL1 PE=3 SV=2	0.28	0	0	0.0666667	0.206667	0	0	0	0	0	0	0	0	0	0	0.23	0	0.126667
sp|Q99946|PRRT1_HUMAN	PRRT1	sp|Q99946|PRRT1_HUMAN Proline-rich transmembrane protein 1 OS=Homo sapiens GN=PRRT1 PE=2 SV=2	0.43	0.49	0.37	0.49	0.49	0.49	0.49	0.37	0.43	0.37	0.49	0.49	0.49	0.49	0.49	0.49	0.43	0.49
tr|A0A075B716|A0A075B716_HUMAN	RPS17	tr|A0A075B716|A0A075B716_HUMAN 40S ribosomal protein S17 OS=Homo sapiens GN=RPS17 PE=1 SV=1	0.21	0	0	0.0766667	0.21	0	0	0	0	0	0	0	0	0	0	0.21	0	0.04
sp|Q8N7J2|AMER2_HUMAN	AMER2	sp|Q8N7J2|AMER2_HUMAN APC membrane recruitment protein 2 OS=Homo sapiens GN=AMER2 PE=1 SV=3	0.106667	0.253333	0.153333	0.13	0.13	0.386667	0.333333	0.28	0.333333	0.203333	0.176667	0.256667	0.256667	0.42	0.28	0.13	0.253333	0.333333
sp|Q9NR45|SIAS_HUMAN	NANS	sp|Q9NR45|SIAS_HUMAN Sialic acid synthase OS=Homo sapiens GN=NANS PE=1 SV=2	0.23	1.47333	0.426667	0.576667	0.42	0.323333	0.15	0.69	0.11	0.286667	0.426667	0.276667	0.0733333	0.23	0.17	0.15	0.37	0.68
tr|G0XQ39|G0XQ39_HUMAN	STIM1	tr|G0XQ39|G0XQ39_HUMAN STIM1L OS=Homo sapiens GN=STIM1 PE=1 SV=1	0.05	0.27	0.0866667	0.16	0.2	0	0	0	0	0	0.0166667	0	0.0333333	0.05	0.0533333	0.12	0.0166667	0
tr|B2R4P9|B2R4P9_HUMAN	H3F3A	tr|B2R4P9|B2R4P9_HUMAN Histone H3 OS=Homo sapiens GN=H3F3A PE=2 SV=1	0.72	0	0	0.206667	0.31	0.0666667	0.103333	0	0	0	0.103333	0	0.103333	0.31	0.206667	0.72	0	0.31
sp|P56537|IF6_HUMAN	EIF6	sp|P56537|IF6_HUMAN Eukaryotic translation initiation factor 6 OS=Homo sapiens GN=EIF6 PE=1 SV=1	0.256667	0.87	0	0.523333	0.38	0.4	0.323333	0.49	0	0	0	0	0.123333	0	0	0	0.4	0.613333
sp|Q9NR30-2|DDX21_HUMAN	DDX21	sp|Q9NR30-2|DDX21_HUMAN Isoform 2 of Nucleolar RNA helicase 2 OS=Homo sapiens GN=DDX21	0.13	0	0	0	0	0	0	0	0	0	0	0	0	0	0	0.0333333	0	0.0566667
sp|Q2M2I8|AAK1_HUMAN	AAK1	sp|Q2M2I8|AAK1_HUMAN AP2-associated protein kinase 1 OS=Homo sapiens GN=AAK1 PE=1 SV=3	0.213333	1.27	0.163333	0.596667	0.593333	0.49	0.213333	0.616667	0.353333	0.413333	0.353333	0.313333	0.246667	0.296667	0.316667	0.23	0.47	0.636667
tr|Q6IBA2|Q6IBA2_HUMAN	PC4	tr|Q6IBA2|Q6IBA2_HUMAN PC4 protein OS=Homo sapiens GN=PC4 PE=2 SV=1	0.98	1.64333	0	0.63	1.18	1.18	0	0.856667	0.223333	0.37	0.63	0.52	0.26	0.22	0.52	0.37	1.03	1.29333
tr|Q5JPE4|Q5JPE4_HUMAN	DKFZp667O202	tr|Q5JPE4|Q5JPE4_HUMAN Vacuolar protein sorting-associated protein 29 OS=Homo sapiens GN=DKFZp667O202 PE=3 SV=1	0.736667	0.736667	0.416667	0.736667	0.736667	0.51	0.323333	0.623333	0.223333	0.34	0.51	0.623333	0.153333	0.246667	0.17	0.0766667	0.736667	0.85
tr|D3DRG7|D3DRG7_HUMAN	DPYSL4	tr|D3DRG7|D3DRG7_HUMAN Dihydropyrimidinase-like 4	0.193333	0.12	0.313333	0.156667	2.99667	0	0.566667	0.236667	0.156667	0.276667	0	0	0	0.52	0	0	0	0
tr|A0A087WY71|A0A087WY71_HUMAN	AP2M1	tr|A0A087WY71|A0A087WY71_HUMAN AP-2 complex subunit mu OS=Homo sapiens GN=AP2M1 PE=1 SV=1	0.296667	2.43667	0.1	0.626667	0.423333	0.37	0.0733333	0.986667	0	0.16	0.126667	0.173333	0.03	0.06	0.0766667	0.123333	0.45	0.623333
tr|Q2TNI1|Q2TNI1_HUMAN	CAV1	tr|Q2TNI1|Q2TNI1_HUMAN Caveolin OS=Homo sapiens GN=CAV1 PE=2 SV=1	0.23	0.23	0.23	0.23	0.23	0.23	0.153333	0.0766667	0.23	0.23	0.23	0.23	0.23	0.23	0.23	0.0766667	0.23	0.23
tr|H9ZYJ2|H9ZYJ2_HUMAN	TXN	tr|H9ZYJ2|H9ZYJ2_HUMAN Thioredoxin OS=Homo sapiens GN=TXN PE=2 SV=1	1.07667	1.27333	0.41	2.48	3.41333	1.82	2.20667	3.52667	1	1.54667	1.07667	1.27333	1	1	0.803333	1.27333	1.54667	3.14
tr|A0A024R904|A0A024R904_HUMAN	CACYBP	tr|A0A024R904|A0A024R904_HUMAN Calcyclin binding protein	49.4133	1.77	0.54	0.506667	0.823333	0.656667	0.183333	0.243333	0.17	0.24	0.183333	0	0.113333	0.113333	0.343333	0.46	0.32	0.39
tr|A0A0A0MTG2|A0A0A0MTG2_HUMAN	DYNC1I1	tr|A0A0A0MTG2|A0A0A0MTG2_HUMAN Cytoplasmic dynein 1 intermediate chain 1 OS=Homo sapiens GN=DYNC1I1 PE=1 SV=1	0.07	0.0733333	0.0466667	0.106667	0.106667	0.1	0.15	0.293333	0.15	0.15	0.0966667	0.15	0.1	0.0233333	0.15	0.15	0.123333	0.1
tr|B4DTX5|B4DTX5_HUMAN	tr|B4DTX5|B4DTX5_HUMAN	tr|B4DTX5|B4DTX5_HUMAN cDNA FLJ60072	1035.33	0.05	1.00667	0.196667	0.89	0.783333	1.63	0.0766667	1.04	0.94	0.53	0.48	0.593333	0.38	0.66	0.336667	0.0966667	0
tr|A0A140VJN8|A0A140VJN8_HUMAN	tr|A0A140VJN8|A0A140VJN8_HUMAN	tr|A0A140VJN8|A0A140VJN8_HUMAN Perilipin OS=Homo sapiens PE=2 SV=1	0.2	0.24	0.273333	0.38	0.19	0	0.31	0.48	0	0.293333	0.17	0.293333	0	0	0	0.44	0.336667	0
tr|A0A024R4N8|A0A024R4N8_HUMAN	SYT5	tr|A0A024R4N8|A0A024R4N8_HUMAN Synaptotagmin V	77.7733	0.373333	0.303333	0.406667	0.34	0.44	0.18	0.22	0.326667	0.226667	0.186667	0.3	0.106667	0.106667	0.18	0.18	0.426667	0.44
sp|Q9UBB4-2|ATX10_HUMAN	ATXN10	sp|Q9UBB4-2|ATX10_HUMAN Isoform 2 of Ataxin-10 OS=Homo sapiens GN=ATXN10	0.2	0	0	0.146667	0.17	0.316667	0	0.146667	0.633333	0.486667	0.213333	0.213333	0.146667	0	0	0.25	0.293333	0.26
tr|A0A024R4T4|A0A024R4T4_HUMAN	UBE2M	tr|A0A024R4T4|A0A024R4T4_HUMAN Ubiquitin-conjugating enzyme E2M (UBC12 homolog	184.83	0.596667	0.613333	0.49	0.613333	0.49	0.596667	0.97	0.836667	0.836667	0.836667	0.343333	0.31	0.506667	0.31	0.596667	0.4	1.07667
tr|A0A0S2Z5K8|A0A0S2Z5K8_HUMAN	STRBP	tr|A0A0S2Z5K8|A0A0S2Z5K8_HUMAN Spermatid perinuclear RNA binding protein isoform 2 (Fragment) OS=Homo sapiens GN=STRBP PE=2 SV=1	0.12	0.0233333	0	0	0.06	0.123333	0	0.03	0.08	0.08	0.0833333	0	0.02	0	0.04	0.103333	0.0666667	0.08
sp|O95373|IPO7_HUMAN	IPO7	sp|O95373|IPO7_HUMAN Importin-7 OS=Homo sapiens GN=IPO7 PE=1 SV=1	0.0833333	0.176667	0	0.0633333	0	0	0	0.0366667	0	0	0	0	0	0	0	0.16	0.123333	0
sp|P02533|K1C14_HUMAN	KRT14	sp|P02533|K1C14_HUMAN Keratin	150.223	0.863333	0.52	1.41667	1.70333	1.29	2.32333	1.54333	1.27667	1.11333	1.50667	1.26	1.27667	1.47333	1.41333	2.18	1.77	1.23333
tr|B3KXN4|B3KXN4_HUMAN	tr|B3KXN4|B3KXN4_HUMAN	tr|B3KXN4|B3KXN4_HUMAN cDNA FLJ45763 fis	0.103333	0.18	0.0233333	0	0	0	0	0	0	0	0	0	0	0	0	0	0.543333	0
tr|B1AK87|B1AK87_HUMAN	CAPZB	tr|B1AK87|B1AK87_HUMAN Capping protein (Actin filament) muscle Z-line	1108.18	5.04667	8.56667	0.983333	4.91667	5.77	4.31	3.66667	7.38	1.15333	2.39333	0.606667	1.17	1.27667	0.943333	0.576667	2.88	10.3633
tr|Q8WYJ5|Q8WYJ5_HUMAN	tr|Q8WYJ5|Q8WYJ5_HUMAN	tr|Q8WYJ5|Q8WYJ5_HUMAN Protein kinase C inhibitor-2 OS=Homo sapiens PE=2 SV=1	1.72333	0.656667	0.213333	0.35	0.503333	0.35	0.35	0.233333	0.35	0.35	0.35	0.35	0.35	0.233333	0.35	0.116667	0.35	0.35
sp|P36507|MP2K2_HUMAN	MAP2K2	sp|P36507|MP2K2_HUMAN Dual specificity mitogen-activated protein kinase kinase 2 OS=Homo sapiens GN=MAP2K2 PE=1 SV=1	0.25	1.44	0.0333333	0.613333	0.51	0	0.356667	0.663333	0.213333	0.343333	0.466667	0.25	0.18	0.25	0.11	0.136667	0.22	0.333333
tr|X5D7P1|X5D7P1_HUMAN	RPL10	tr|X5D7P1|X5D7P1_HUMAN Ribosomal protein L10 isoform C (Fragment) OS=Homo sapiens GN=RPL10 PE=2 SV=1	0.233333	0	0	0	0	0	0	0	0	0	0	0	0	0	0	0.116667	0	0
sp|P08247|SYPH_HUMAN	SYP	sp|P08247|SYPH_HUMAN Synaptophysin OS=Homo sapiens GN=SYP PE=1 SV=3	0.65	1.11	0.0933333	0.5	0.713333	0	0	0.213333	0	0	0	0	0	0	0	0	0	0
tr|G1AUC5|G1AUC5_HUMAN	PPP1R2P3	tr|G1AUC5|G1AUC5_HUMAN Protein phosphatase inhibitor 2-like protein OS=Homo sapiens GN=PPP1R2P3 PE=1 SV=1	0.28	0	0.0233333	1.70667	0	0	0.356667	0.953333	0.243333	0	0.386667	0.65	0.596667	0.953333	0.48	0	0.953333	1.64333
tr|A0A024R830|A0A024R830_HUMAN	IMPA1	tr|A0A024R830|A0A024R830_HUMAN Inositol(Myo)-1(Or 4)-monophosphatase 1	379.58	2.2	1.17333	1.54667	1.77	1.54333	1.9	1.31333	1.75	1.41333	1.2	0.666667	1.12667	0.913333	0.966667	1.18333	1.70667	1.77
tr|E7DVW5|E7DVW5_HUMAN	FABP5	tr|E7DVW5|E7DVW5_HUMAN Fatty acid binding protein 5 (Psoriasis-associated) OS=Homo sapiens GN=FABP5 PE=3 SV=1	1.93	24.74	0.473333	18.6733	12.8833	35.2567	3.22333	38.6333	9.79667	10.45	6.87667	9.93	9.61333	16.01	9.82	2.16333	12.5267	43.0533
tr|A0A024R5L7|A0A024R5L7_HUMAN	PICALM	tr|A0A024R5L7|A0A024R5L7_HUMAN Phosphatidylinositol binding clathrin assembly protein	33.7833	0.166667	0.21	0.14	0.293333	0.213333	0.22	0.216667	0.186667	0.163333	0.14	0.186667	0.186667	0.163333	0.116667	0.0933333	0.14	0.14
tr|A1YVW6|A1YVW6_HUMAN	PRNP	tr|A1YVW6|A1YVW6_HUMAN Major prion protein OS=Homo sapiens GN=PRNP PE=3 SV=1	0.223333	0.503333	0.16	0.35	0.35	0.58	0.35	0.35	0.353333	0.426667	0.35	0.35	0.35	0.35	0.35	0.35	0.35	0.503333
tr|K7EN20|K7EN20_HUMAN	HSPBP1	tr|K7EN20|K7EN20_HUMAN Hsp70-binding protein 1 (Fragment) OS=Homo sapiens GN=HSPBP1 PE=1 SV=1	1.24	0	0	0	0.306667	0	0	0.533333	0	0	0	0	0	0	0	0.686667	0.153333	0
sp|O43295-2|SRGP3_HUMAN	SRGAP3	sp|O43295-2|SRGP3_HUMAN Isoform 2 of SLIT-ROBO Rho GTPase-activating protein 3 OS=Homo sapiens GN=SRGAP3	0.123333	0.26	0.15	0.19	0.23	0.206667	0.07	0.123333	0.11	0.15	0.136667	0.163333	0.0833333	0.0966667	0.0966667	0.0966667	0.136667	0.136667
tr|A0A140VK45|A0A140VK45_HUMAN	tr|A0A140VK45|A0A140VK45_HUMAN	tr|A0A140VK45|A0A140VK45_HUMAN Proteasome subunit beta type OS=Homo sapiens PE=2 SV=1	0.45	2.39333	0.16	1.45333	1.32667	1.87333	1.45333	1.72667	1.09333	1.22	0.986667	0.806667	1.09333	0.62	0.986667	0.896667	1.13	1.87333
tr|A8K9L8|A8K9L8_HUMAN	tr|A8K9L8|A8K9L8_HUMAN	tr|A8K9L8|A8K9L8_HUMAN cDNA FLJ76964	613.127	1	0.993333	0.533333	1.55333	1.04667	0.953333	0.956667	1.51667	0.973333	0.99	0.44	0.716667	0.34	0.433333	0.56	0.44	0.84
tr|A0A0S2Z4Z0|A0A0S2Z4Z0_HUMAN	RBM14	tr|A0A0S2Z4Z0|A0A0S2Z4Z0_HUMAN RNA binding motif protein 14 isoform 1 (Fragment) OS=Homo sapiens GN=RBM14 PE=2 SV=1	0.226667	0.06	0.203333	0.106667	0.0833333	0.06	0.106667	0.153333	0.13	0.06	0.13	0.13	0.13	0.0833333	0.106667	0.06	0.106667	0.176667
sp|P25398|RS12_HUMAN	RPS12	sp|P25398|RS12_HUMAN 40S ribosomal protein S12 OS=Homo sapiens GN=RPS12 PE=1 SV=3	0.463333	1.38	0.75	0.606667	0.606667	0.463333	0.463333	1.57	2.15333	1.38	0.336667	0.453333	1.56667	0.69	0.88	1.57	0.463333	0.32
tr|B2RBI2|B2RBI2_HUMAN	tr|B2RBI2|B2RBI2_HUMAN	tr|B2RBI2|B2RBI2_HUMAN cDNA	434	133.637	0.776667	0.486667	0.486667	0.763333	0.49	0.293333	0.433333	0.593333	0.333333	0.38	0.48	0.206667	0.24	0.29	0.0833333	0.253333
tr|A0A024R1I3|A0A024R1I3_HUMAN	PDXP	tr|A0A024R1I3|A0A024R1I3_HUMAN Pyridoxal (Pyridoxine	485.647	1.13333	0.866667	0.36	1.31333	1.30667	1.7	1.82667	1.91	0.94	1.64	0.496667	0.78	0.78	0.566667	0.906667	0.8	1.22333
tr|Q5T9B7|Q5T9B7_HUMAN	AK1	tr|Q5T9B7|Q5T9B7_HUMAN Adenylate kinase isoenzyme 1 OS=Homo sapiens GN=AK1 PE=1 SV=1	1.04	1.30667	0.21	1.30667	1.30667	1.44	0.583333	1.04	0.716667	0.693333	0.693333	1.30667	1.44	1.19667	1.30667	0	1.30667	1.04
tr|Q13727|Q13727_HUMAN	tr|Q13727|Q13727_HUMAN	tr|Q13727|Q13727_HUMAN AHNAK-related protein (Fragment) OS=Homo sapiens PE=2 SV=1	0.413333	1.33	0.193333	0.926667	1.37333	2.91333	0	0.59	0.73	0	0	0.536667	0	0	0	0.186667	0.583333	1.61667
tr|B1AKR6|B1AKR6_HUMAN	DYNLRB1	tr|B1AKR6|B1AKR6_HUMAN Dynein light chain roadblock-type 1 OS=Homo sapiens GN=DYNLRB1 PE=1 SV=1	0.536667	0	0	0.22	0.0966667	0	0	0	0.22	0.22	0	0	0	0	0	0	0	0
tr|A0A024R7B7|A0A024R7B7_HUMAN	CDC37	tr|A0A024R7B7|A0A024R7B7_HUMAN CDC37 cell division cycle 37 homolog (S. cerevisiae)	299.4	2.66333	1.19333	0.846667	2.31667	1.45	0.92	1.33	1.11333	0.516667	0.583333	0.38	0.38	0.44	0.33	0.21	1.17	2.9
tr|A0A024R2W3|A0A024R2W3_HUMAN	PRKAR2A	tr|A0A024R2W3|A0A024R2W3_HUMAN Protein kinase cAMP-dependent regulatory type II alpha isoform 2 OS=Homo sapiens GN=PRKAR2A PE=2 SV=1	0.2	2.25667	0.166667	0.963333	1.35333	1.39667	0.596667	1.45667	0.28	0.566667	0.39	0.28	0.28	0.24	0.216667	0.41	0.75	1.54
tr|Q3BDU5|Q3BDU5_HUMAN	LMNA	tr|Q3BDU5|Q3BDU5_HUMAN Prelamin-A/C OS=Homo sapiens GN=LMNA PE=1 SV=1	0.23	0	0	0	0	0	0	0.03	0	0	0	0	0	0	0	0	0.0266667	0
sp|Q9NQH7-2|XPP3_HUMAN	XPNPEP3	sp|Q9NQH7-2|XPP3_HUMAN Isoform 2 of Probable Xaa-Pro aminopeptidase 3 OS=Homo sapiens GN=XPNPEP3	0.09	0.156667	0.06	0.123333	0.123333	0.156667	0.09	0.123333	0.06	0.06	0.09	0.06	0.06	0.09	0.0933333	0.09	0.09	0.123333
sp|P63096|GNAI1_HUMAN	GNAI1	sp|P63096|GNAI1_HUMAN Guanine nucleotide-binding protein G(i) subunit alpha-1 OS=Homo sapiens GN=GNAI1 PE=1 SV=2	0.17	1.49667	0.396667	1.14667	1.15	2.02667	1	1.38333	0.52	0.743333	0.51	0.696667	0.576667	0.59	0.696667	0.566667	1.15667	0.93
tr|A0A024QZV0|A0A024QZV0_HUMAN	hCG_1811539	tr|A0A024QZV0|A0A024QZV0_HUMAN HCG1811539	85.84	0.373333	0.216667	0.166667	0.53	0.12	0.12	0.213333	0.12	0.12	0.08	0.12	0.08	0.0166667	0	0.08	0.166667	0.12
sp|Q14204|DYHC1_HUMAN	DYNC1H1	sp|Q14204|DYHC1_HUMAN Cytoplasmic dynein 1 heavy chain 1 OS=Homo sapiens GN=DYNC1H1 PE=1 SV=5	0.0233333	0.393333	0.0433333	0.256667	0.323333	0.0466667	0.0333333	0.0933333	0.0966667	0.07	0.03	0.0433333	0.0833333	0.0266667	0.0233333	0.03	0.16	0.08
tr|Q53GY1|Q53GY1_HUMAN	tr|Q53GY1|Q53GY1_HUMAN	tr|Q53GY1|Q53GY1_HUMAN BCL2-associated athanogene 3 variant (Fragment) OS=Homo sapiens PE=2 SV=1	0.15	0.35	0.0233333	0.483333	0.546667	0.493333	0.123333	0.913333	0	0.49	0.416667	0.306667	0.306667	0.326667	0.416667	0.41	0.55	0.546667
tr|A0A140VJS6|A0A140VJS6_HUMAN	tr|A0A140VJS6|A0A140VJS6_HUMAN	tr|A0A140VJS6|A0A140VJS6_HUMAN Proteasome subunit beta type OS=Homo sapiens PE=2 SV=1	1.08	2.44667	0.28	0.89	1.61333	2.20333	0.516667	2.28	0.28	0.37	0.333333	0.36	0.633333	0.866667	0.536667	1.00667	1.52667	2.03667
tr|A0A024R3Z5|A0A024R3Z5_HUMAN	LANCL1	tr|A0A024R3Z5|A0A024R3Z5_HUMAN LanC lantibiotic synthetase component C-like 1 (Bacterial)	289.393	0.41	0.446667	0.31	0.48	0	0.52	0.56	0.463333	0.31	0.133333	0.163333	0.293333	0.143333	0.133333	0.273333	0.573333	0.883333
sp|Q92526-2|TCPW_HUMAN	CCT6B	sp|Q92526-2|TCPW_HUMAN Isoform 2 of T-complex protein 1 subunit zeta-2 OS=Homo sapiens GN=CCT6B	0.0566667	0.27	0	0.0833333	0.0566667	0	0.0533333	0.236667	0.0566667	0	0.0266667	0	0.0266667	0	0	0	0	0
tr|A8K4W5|A8K4W5_HUMAN	tr|A8K4W5|A8K4W5_HUMAN	tr|A8K4W5|A8K4W5_HUMAN cDNA FLJ76813	70.12	0.463333	0.19	0.28	0.483333	0.46	0.276667	0.24	0.28	0.273333	0.15	0.19	0.23	0.11	0.11	0.11	0.233333	0.19
tr|A0A024R611|A0A024R611_HUMAN	CORO1A	tr|A0A024R611|A0A024R611_HUMAN Coronin OS=Homo sapiens GN=CORO1A PE=3 SV=1	0.316667	2.17667	0.553333	1.43333	1.22	0.556667	0.596667	1.92	0.213333	0.856667	0.796667	0.63	0.18	0.15	0.18	0.07	1.92	1.47
sp|O94772-2|LY6H_HUMAN	LY6H	sp|O94772-2|LY6H_HUMAN Isoform 2 of Lymphocyte antigen 6H OS=Homo sapiens GN=LY6H	0.27	1.6	0.386667	0.27	0.27	0.61	0.383333	1.05	0.53	0.496667	0.53	0.27	0.903333	0.643333	0.496667	0.27	1.05	0.61
tr|A0A0K1JRJ6|A0A0K1JRJ6_HUMAN	MAP7D2	tr|A0A0K1JRJ6|A0A0K1JRJ6_HUMAN MAP7 domain containing 2 brain transcript variant 1 OS=Homo sapiens GN=MAP7D2 PE=2 SV=1	0.11	0.243333	0.09	0.286667	0.213333	0.116667	0	0.33	0.17	0.17	0.126667	0.163333	0.0366667	0.09	0.106667	0.0733333	0.0533333	0.14
tr|B3KML1|B3KML1_HUMAN	tr|B3KML1|B3KML1_HUMAN	tr|B3KML1|B3KML1_HUMAN cDNA FLJ11308 fis	143.387	0.463333	0.89	0.08	0.336667	0.236667	0.136667	0.14	0.186667	0.08	0.16	0.0533333	0.08	0.08	0.0533333	0.0533333	0.166667	0.08
tr|A0A087WUQ6|A0A087WUQ6_HUMAN	GPX1	tr|A0A087WUQ6|A0A087WUQ6_HUMAN Glutathione peroxidase OS=Homo sapiens GN=GPX1 PE=1 SV=1	0.563333	1.94	0.0333333	1.58	1.83	2.42	2.27333	2.63667	2.42	1.61333	1.34333	1.28667	1.31	1.14	1.24	1.61333	1.58	3.61333
tr|V9HW48|V9HW48_HUMAN	HEL-S-115	tr|V9HW48|V9HW48_HUMAN SH3 domain-binding glutamic acid-rich-like protein OS=Homo sapiens GN=HEL-S-115 PE=2 SV=1	4.91	4.73	0.613333	3.14	2.67	4.26	3.61	2.67	2.67333	2.67	2.33	1.99	2.67	3.14	2.67	2.33	2.67	2.67
sp|Q9H3N1|TMX1_HUMAN	TMX1	sp|Q9H3N1|TMX1_HUMAN Thioredoxin-related transmembrane protein 1 OS=Homo sapiens GN=TMX1 PE=1 SV=1	0.3	0	0	0	0	0	0	0	0	0	0	0	0	0	0	0	0	0
tr|A0A024R7S3|A0A024R7S3_HUMAN	CLTB	tr|A0A024R7S3|A0A024R7S3_HUMAN Clathrin	147.48	0.703333	1.29	0.74	1.06	0.74	0.626667	0.97	1.08333	0.626667	1.06	0.756667	0.833333	0.36	0.453333	0.44	0.646667	1.33333
tr|A0A024R712|A0A024R712_HUMAN	PRKAR2B	tr|A0A024R712|A0A024R712_HUMAN Protein kinase	818.667	813.86	1.59	2.24	0.29	2.44	2.06333	1.48333	1.21	1.56	0.1	0.633333	0.326667	0.213333	0.11	0.0666667	0.133333	0.593333
sp|Q9BPU6|DPYL5_HUMAN	DPYSL5	sp|Q9BPU6|DPYL5_HUMAN Dihydropyrimidinase-related protein 5 OS=Homo sapiens GN=DPYSL5 PE=1 SV=1	0.32	2.71333	0.126667	1.6	1.63333	2.01	0.7	2.54333	1.00333	1.19	0.796667	0.7	1.29667	1.56	1.23	0.87	2.22667	2.38
tr|A0A0A0MS08|A0A0A0MS08_HUMAN	IGHG1	tr|A0A0A0MS08|A0A0A0MS08_HUMAN Ig gamma-1 chain C region (Fragment) OS=Homo sapiens GN=IGHG1 PE=1 SV=1	0.423333	0	0.156667	0	0	0	0	0	0.203333	0	0.256667	0	0	0.203333	0	0	0	0
tr|K7ES02|K7ES02_HUMAN	BLMH	tr|K7ES02|K7ES02_HUMAN Bleomycin hydrolase (Fragment) OS=Homo sapiens GN=BLMH PE=1 SV=1	0.163333	0	0	0	0	0.19	0	0.04	0	0	0	0	0	0	0	0.04	0.04	0
tr|B7Z438|B7Z438_HUMAN	tr|B7Z438|B7Z438_HUMAN	tr|B7Z438|B7Z438_HUMAN cDNA FLJ56352	0.123333	0.326667	0.0566667	0	0.326667	0.293333	0	0	0	0	0	0	0	0	0	0	0	0
tr|A1L306|A1L306_HUMAN	TNR	tr|A1L306|A1L306_HUMAN TNR protein OS=Homo sapiens GN=TNR PE=1 SV=1	0.13	0.486667	0.11	0.24	0.316667	0.4	0.05	0.293333	0.0766667	0.12	0.03	0.06	0.11	0.126667	0.196667	0.0766667	0.226667	0.266667
tr|A8K4H7|A8K4H7_HUMAN	PPAT	tr|A8K4H7|A8K4H7_HUMAN Amidophosphoribosyltransferase OS=Homo sapiens GN=PPAT PE=2 SV=1	0.25	1.14	0	0.31	0.41	0.716667	0.25	0.63	0.22	0.25	0.14	0.136667	0.22	0.19	0.106667	0.346667	0.28	0.636667
tr|A0A024R0A8|A0A024R0A8_HUMAN	AHCYL1	tr|A0A024R0A8|A0A024R0A8_HUMAN Adenosylhomocysteinase OS=Homo sapiens GN=AHCYL1 PE=3 SV=1	0.336667	2.22	0.24	2.21	1.98	2.68	0.32	1.58	0.533333	0.716667	0.65	0.57	0.5	0.546667	0.553333	0.223333	0.9	2.27
tr|V9HW44|V9HW44_HUMAN	HEL-S-303	tr|V9HW44|V9HW44_HUMAN Epididymis secretory protein Li 303 OS=Homo sapiens GN=HEL-S-303 PE=2 SV=1	0.473333	0.39	0	0.473333	0.556667	0.39	0.556667	0.736667	0.333333	0.486667	0.25	0.473333	0.403333	0.32	0.32	0.26	0.64	0.39
tr|A0A0S2Z4R1|A0A0S2Z4R1_HUMAN	YARS	tr|A0A0S2Z4R1|A0A0S2Z4R1_HUMAN Tyrosine--tRNA ligase (Fragment) OS=Homo sapiens GN=YARS PE=2 SV=1	0.153333	2.73333	0.1	0.523333	1.14	0.37	0.503333	1.15	0.27	0.333333	0.266667	0.27	0.24	0.15	0.21	0.18	1.44333	1.20333
tr|B3KUJ5|B3KUJ5_HUMAN	tr|B3KUJ5|B3KUJ5_HUMAN	tr|B3KUJ5|B3KUJ5_HUMAN Histone deacetylase OS=Homo sapiens PE=2 SV=1	0.08	0.08	0	0.03	0.0166667	0.0533333	0	0.0433333	0	0.0533333	0.0266667	0	0	0	0	0.113333	0.0466667	0.113333
sp|Q00688|FKBP3_HUMAN	FKBP3	sp|Q00688|FKBP3_HUMAN Peptidyl-prolyl cis-trans isomerase FKBP3 OS=Homo sapiens GN=FKBP3 PE=1 SV=1	0.266667	1.80333	0	0.583333	0.766667	1.73	0.326667	1.01	0.436667	1.09333	0.41	0	0.193333	0.35	0.666667	0.713333	0.483333	1.80333
tr|B4DT31|B4DT31_HUMAN	tr|B4DT31|B4DT31_HUMAN	tr|B4DT31|B4DT31_HUMAN cDNA FLJ53425	194.52	0.83	0.513333	0.64	1	1.17333	0.616667	0.856667	0.736667	0.73	0.576667	0.28	0.47	0.566667	0.333333	0.576667	0.733333	1.13333
tr|A0A140T974|A0A140T974_HUMAN	FLOT1	tr|A0A140T974|A0A140T974_HUMAN Flotillin-1 (Fragment) OS=Homo sapiens GN=FLOT1 PE=1 SV=1	0.18	0	0	0	0	0	0.18	0	0	0	0	0	0.18	0	0	1.08667	0	0
tr|A0A024R6Y2|A0A024R6Y2_HUMAN	NUTF2	tr|A0A024R6Y2|A0A024R6Y2_HUMAN Nuclear transport factor 2	197.297	2.46333	1.41667	0.476667	2.91667	3.72333	1.87	3.87	2.21	0.963333	0.623333	0.77	1.15667	0.476667	0.596667	0.77	0.24	2.01333
sp|Q8WXD9|CSKI1_HUMAN	CASKIN1	sp|Q8WXD9|CSKI1_HUMAN Caskin-1 OS=Homo sapiens GN=CASKIN1 PE=1 SV=1	0.07	0.256667	0.153333	0.186667	0.176667	0	0	0.183333	0	0.0966667	0.233333	0.153333	0.04	0.11	0.05	0.02	0.1	0.11
tr|Q53XJ5|Q53XJ5_HUMAN	FKBP2	tr|Q53XJ5|Q53XJ5_HUMAN Peptidylprolyl isomerase OS=Homo sapiens GN=FKBP2 PE=2 SV=1	0.3	1.89	0	1.09667	1.26667	0.906667	0.7	2.47	0.606667	0.566667	0.7	0.87	0.603333	0.566667	0.3	0.3	0.433333	1.04
sp|Q99622|C10_HUMAN	C12orf57	sp|Q99622|C10_HUMAN Protein C10 OS=Homo sapiens GN=C12orf57 PE=1 SV=1	1.86	0	0	0	0	0	0	0	0	0	0	0	0	0	0	0	0	0
tr|B3KTX4|B3KTX4_HUMAN	tr|B3KTX4|B3KTX4_HUMAN	tr|B3KTX4|B3KTX4_HUMAN cDNA FLJ38923 fis	0.166667	0.243333	0	0	0	0	0	0	0	0	0	0	0	0	0	0.22	0	0
sp|Q9UK22|FBX2_HUMAN	FBXO2	sp|Q9UK22|FBX2_HUMAN F-box only protein 2 OS=Homo sapiens GN=FBXO2 PE=1 SV=2	0.66	1.13667	0.1	0.66	0.97	0	0.41	0.723333	0.0433333	0.433333	0.41	0.193333	0.193333	0.29	0.24	0	0.523333	0.723333
tr|A0A140VKF2|A0A140VKF2_HUMAN	tr|A0A140VKF2|A0A140VKF2_HUMAN	tr|A0A140VKF2|A0A140VKF2_HUMAN Testis tissue sperm-binding protein Li 69n OS=Homo sapiens PE=2 SV=1	0.13	0.23	0.206667	0.18	0.23	0.73	0	0.1	0	0	0	0	0	0	0	0.13	0.0866667	0.13
tr|A0A1B0GUL7|A0A1B0GUL7_HUMAN	tr|A0A1B0GUL7|A0A1B0GUL7_HUMAN	tr|A0A1B0GUL7|A0A1B0GUL7_HUMAN Uncharacterized protein OS=Homo sapiens PE=1 SV=1	0.173333	0.876667	0.103333	0.556667	0.413333	0.21	0.15	0.5	0.103333	0.176667	0.213333	0.14	0	0.07	0.103333	0.173333	0.283333	0.283333
tr|B2R4W8|B2R4W8_HUMAN	hCG_1994130	tr|B2R4W8|B2R4W8_HUMAN HCG1994130	0.493333	0.433333	0	0.106667	0.106667	0.106667	0	0	0	0	0	0	0	0	0	0.213333	0.246667	0
tr|A0A024R525|A0A024R525_HUMAN	FTH1	tr|A0A024R525|A0A024R525_HUMAN Ferritin OS=Homo sapiens GN=FTH1 PE=3 SV=1	1.19	0.5	0.146667	0.48	0.48	0.93	0.693333	0.586667	0.586667	0.48	0.63	0.306667	0.48	0.693333	0.716667	0.393333	6.74	0.48
tr|B3KX75|B3KX75_HUMAN	tr|B3KX75|B3KX75_HUMAN	tr|B3KX75|B3KX75_HUMAN cDNA FLJ44930 fis	1251.04	0.52	0.79	0	0.483333	0.543333	0.653333	0.283333	0.65	0.0633333	0.3	0	0	0	0	0	0.223333	0.766667
tr|A0A024R9G4|A0A024R9G4_HUMAN	FAM49B	tr|A0A024R9G4|A0A024R9G4_HUMAN Family with sequence similarity 49	690.47	1.07	1.8	0.203333	1.33667	1.84667	1.83	1.04667	1.63333	0.783333	0.646667	0	1	0.26	0.223333	0.523333	0.61	1.71
tr|Q5XTR9|Q5XTR9_HUMAN	HBD/HBB	tr|Q5XTR9|Q5XTR9_HUMAN Hemoglobin delta-beta fusion protein (Fragment) OS=Homo sapiens GN=HBD/HBB PE=3 SV=1	14.4833	40.75	1.7	18.59	18.59	18.59	0	18.59	12.3933	0	0	0	0	0	94.28	8.85333	17.2767	51.83
sp|Q8N461|FXL16_HUMAN	FBXL16	sp|Q8N461|FXL16_HUMAN F-box/LRR-repeat protein 16 OS=Homo sapiens GN=FBXL16 PE=2 SV=2	0.08	0.913333	0.21	0.383333	0.473333	0.313333	0.176667	0.316667	0.146667	0.206667	0.113333	0.143333	0.146667	0.08	0.113333	0.08	0.38	0.38
tr|M0R181|M0R181_HUMAN	RPL21	tr|M0R181|M0R181_HUMAN 60S ribosomal protein L21 (Fragment) OS=Homo sapiens GN=RPL21 PE=1 SV=1	0.34	0	0	0.113333	0.14	0	0	0	0	0	0	0	0	0	0	0.34	0	0.08
tr|A0A140VJW0|A0A140VJW0_HUMAN	STK32C	tr|A0A140VJW0|A0A140VJW0_HUMAN Serine/threonine kinase 32C	0.0533333	0.0266667	0.0266667	0.113333	0.0266667	0	0	0	0.0266667	0.0266667	0.0266667	0.08	0	0.08	0.0266667	0.08	0.0533333	0.0533333
tr|A0A024R1U0|A0A024R1U0_HUMAN	RANGAP1	tr|A0A024R1U0|A0A024R1U0_HUMAN Ran GTPase activating protein 1	0.0466667	0.26	0.166667	0.0666667	0.0933333	0.0466667	0.1	0.116667	0.0466667	0.0233333	0.0466667	0.0466667	0.07	0	0.0233333	0.05	0.0233333	0.0466667
tr|A0A087WTV6|A0A087WTV6_HUMAN	PYCR2	tr|A0A087WTV6|A0A087WTV6_HUMAN Pyrroline-5-carboxylate reductase 2 OS=Homo sapiens GN=PYCR2 PE=1 SV=1	0.246667	0	0	0	0	0	0	0	0	0	0	0	0	0	0	0	0	0
sp|Q8TBB6|S7A14_HUMAN	SLC7A14	sp|Q8TBB6|S7A14_HUMAN Probable cationic amino acid transporter OS=Homo sapiens GN=SLC7A14 PE=2 SV=3	0.05	0.16	0.113333	0.163333	0.163333	0.09	0.0333333	0.16	0.0866667	0.143333	0.106667	0.16	0.0866667	0.0833333	0.07	0.05	0.07	0.11
tr|Q6FHM2|Q6FHM2_HUMAN	GNB2	tr|Q6FHM2|Q6FHM2_HUMAN GNB2 protein OS=Homo sapiens GN=GNB2 PE=2 SV=1	0.516667	1.44	0.216667	0.61	0.973333	1.18	0.506667	0.96	0	0.216667	0.4	0.4	0.4	0.453333	0.166667	0	1.02667	0.883333
tr|B4DDD6|B4DDD6_HUMAN	DBNL	tr|B4DDD6|B4DDD6_HUMAN Drebrin-like protein OS=Homo sapiens GN=DBNL PE=1 SV=1	0.15	0	0.593333	0.5	0.563333	0.69	0.406667	0.94	0.363333	0.606667	0.3	0.643333	0.55	0.256667	0	0.213333	0.91	0.8
tr|A0A024R4Q8|A0A024R4Q8_HUMAN	RPS5	tr|A0A024R4Q8|A0A024R4Q8_HUMAN Ribosomal protein S5	0.486667	0.146667	0	0	0	0	0	0	0	0	0	0	0	0	0	0.0766667	0.146667	0
sp|Q15417-2|CNN3_HUMAN	CNN3	sp|Q15417-2|CNN3_HUMAN Isoform 2 of Calponin-3 OS=Homo sapiens GN=CNN3	0.63	0.233333	0.233333	0.0466667	0.0466667	0.49	0	0	0.0466667	0.106667	0	0	0	0	0	0	0	0
tr|J3KT51|J3KT51_HUMAN	HN1	tr|J3KT51|J3KT51_HUMAN Hematological and neurological-expressed 1 protein OS=Homo sapiens GN=HN1 PE=1 SV=1	2.23333	6.53333	0	3.01	3.69333	12.86	0	7.52667	1.16667	0	0	1.16333	0	1.16333	0.373333	0	0	0
tr|A0A024R573|A0A024R573_HUMAN	ASRGL1	tr|A0A024R573|A0A024R573_HUMAN Asparaginase like 1	153.927	1.1	0.543333	0.776667	1.61667	0.863333	0.506667	1.52667	1.00667	0.56	0.42	0.36	0.48	0.366667	0.43	0.55	0.996667	0.843333
tr|A0A087X201|A0A087X201_HUMAN	SLC12A5	tr|A0A087X201|A0A087X201_HUMAN Solute carrier family 12 member 5 OS=Homo sapiens GN=SLC12A5 PE=1 SV=1	0.09	0.03	0.07	0	0	0.06	0.09	0.12	0.183333	0.0966667	0.06	0	0.03	0.09	0.12	0.15	0	0.06
sp|Q92522|H1X_HUMAN	H1FX	sp|Q92522|H1X_HUMAN Histone H1x OS=Homo sapiens GN=H1FX PE=1 SV=1	0.293333	0	0	0	0	0	0	0	0	0	0	0	0	0	0	0.0933333	0	0
tr|S4R435|S4R435_HUMAN	RPS10-NUDT3	tr|S4R435|S4R435_HUMAN Protein RPS10-NUDT3 (Fragment) OS=Homo sapiens GN=RPS10-NUDT3 PE=4 SV=1	0.36	0	0.206667	0	0	0	0	0	0	0	0	0	0	0	0.0933333	0	0.0466667	0
tr|A0A024R983|A0A024R983_HUMAN	TROVE2	tr|A0A024R983|A0A024R983_HUMAN TROVE domain family	45.69	0.123333	0.0733333	0.0233333	0.06	0.123333	0.123333	0.0233333	0.166667	0	0.0233333	0	0.0466667	0	0	0.0233333	0.0633333	0.0966667
tr|B3KNN7|B3KNN7_HUMAN	tr|B3KNN7|B3KNN7_HUMAN	tr|B3KNN7|B3KNN7_HUMAN cDNA FLJ30049 fis	57.4167	0.453333	0.42	0.0266667	0.32	0.136667	0.08	0.146667	0.2	0.0866667	0	0	0	0.0266667	0.07	0.08	0.21	0.32
tr|A0A024R8G3|A0A024R8G3_HUMAN	PTGDS	tr|A0A024R8G3|A0A024R8G3_HUMAN Prostaglandin D2 synthase 21kDa (Brain)	243.207	0.81	0.27	0.386667	0.596667	0.506667	0.323333	0.703333	0.836667	0.31	0.486667	0.4	0.49	0.4	0.4	0.49	0.613333	0.81
tr|A0A0S2Z5H6|A0A0S2Z5H6_HUMAN	FAM54B	tr|A0A0S2Z5H6|A0A0S2Z5H6_HUMAN Family with sequence similarity 54 member B isoform 1 (Fragment) OS=Homo sapiens GN=FAM54B PE=2 SV=1	0.14	0.14	0.156667	0.366667	0.36	0.14	0.246667	0.193333	0.0466667	0.2	0.14	0.14	0.193333	0.14	0.14	0.0466667	0.14	0.0933333
tr|A8K9K4|A8K9K4_HUMAN	tr|A8K9K4|A8K9K4_HUMAN	tr|A8K9K4|A8K9K4_HUMAN cDNA FLJ75504	0.0233333	0.0466667	0	0	0	0	0	0	0	0	0	0	0	0	0	0.0633333	0.0333333	0
tr|B7Z1C5|B7Z1C5_HUMAN	tr|B7Z1C5|B7Z1C5_HUMAN	tr|B7Z1C5|B7Z1C5_HUMAN Glutathione synthetase OS=Homo sapiens PE=2 SV=1	0.25	0	0.06	0	0.376667	0	0	1.35	0.153333	0.2	0.296667	0.0333333	0.153333	0.11	0.31	0	0	0
tr|A0PJ92|A0PJ92_HUMAN	NOP56	tr|A0PJ92|A0PJ92_HUMAN NOP56 protein (Fragment) OS=Homo sapiens GN=NOP56 PE=2 SV=1	0.136667	0	0	0	0	0	0	0	0	0	0	0	0	0	0	0.0666667	0	0
tr|Q53HB3|Q53HB3_HUMAN	tr|Q53HB3|Q53HB3_HUMAN	tr|Q53HB3|Q53HB3_HUMAN Proteasome 26S ATPase subunit 1 variant (Fragment) OS=Homo sapiens PE=1 SV=1	0.156667	0.416667	0.146667	0.353333	0.543333	0	0.123333	0.193333	0.03	0.03	0.13	0.06	0.03	0	0	0.09	0.3	0.123333
sp|Q5JTJ3-2|COA6_HUMAN	COA6	sp|Q5JTJ3-2|COA6_HUMAN Isoform 2 of Cytochrome c oxidase assembly factor 6 homolog OS=Homo sapiens GN=COA6	0.713333	2.17667	0.26	2.12	2.12	2.12	1.91	2.12	1.7	1.7	1.32	1.15	1.53	1.74	1.53	2.12	1.91	1.68
tr|B2R4D5|B2R4D5_HUMAN	tr|B2R4D5|B2R4D5_HUMAN	tr|B2R4D5|B2R4D5_HUMAN Actin-related protein 2/3 complex subunit 3 OS=Homo sapiens PE=2 SV=1	0.726667	0.613333	0.84	0.313333	0.313333	0.22	0.143333	0.313333	0.0733333	0.146667	0.22	0.22	0.22	0.313333	0.173333	0.5	0.406667	0.726667
tr|H0Y2W2|H0Y2W2_HUMAN	ATAD3A	tr|H0Y2W2|H0Y2W2_HUMAN ATPase family AAA domain-containing protein 3A (Fragment) OS=Homo sapiens GN=ATAD3A PE=1 SV=1	0.166667	0	0	0	0	0	0	0	0	0	0	0	0	0	0	0.0933333	0	0
sp|Q12962|TAF10_HUMAN	TAF10	sp|Q12962|TAF10_HUMAN Transcription initiation factor TFIID subunit 10 OS=Homo sapiens GN=TAF10 PE=1 SV=1	0.21	0.21	0	0.21	0.21	0.21	0.21	0.21	0.21	0.21	0.21	0.21	0.21	0.21	0.14	0	0	0.21
tr|F8WCF6|F8WCF6_HUMAN	ARPC4-TTLL3	tr|F8WCF6|F8WCF6_HUMAN Actin-related protein 2/3 complex subunit 4 OS=Homo sapiens GN=ARPC4-TTLL3 PE=3 SV=1	0.54	1.89667	0.81	0.673333	1.07667	1.21	1.21	1.37333	0.27	0.54	0	0.27	0.943333	0.806667	0.54	1.07667	1.21	1.21
sp|Q9Y3I0|RTCB_HUMAN	RTCB	sp|Q9Y3I0|RTCB_HUMAN tRNA-splicing ligase RtcB homolog OS=Homo sapiens GN=RTCB PE=1 SV=1	0.08	0.753333	0	0.176667	0.276667	0.14	0	0	0.143333	0.113333	0.0566667	0.0266667	0.14	0.08	0.0566667	0.176667	0.0833333	0.2
tr|B1AHR1|B1AHR1_HUMAN	2003-09-01	tr|B1AHR1|B1AHR1_HUMAN Neuronal-specific septin-3 OS=Homo sapiens GN=SEPT3 PE=1 SV=1	0.796667	0	0.523333	0	0	0	0.88	0	0.153333	0.506667	0.476667	0.4	0.663333	0.523333	0.0933333	0.66	0.696667	0
tr|F8WF69|F8WF69_HUMAN	CLTA	tr|F8WF69|F8WF69_HUMAN Clathrin light chain A OS=Homo sapiens GN=CLTA PE=1 SV=1	0.35	0	0	0.17	0	0	0.0533333	0.116667	0.0533333	0.0133333	0	0	0	0	0	0.16	0	0
tr|A0A0S2Z4Y5|A0A0S2Z4Y5_HUMAN	DPM1	tr|A0A0S2Z4Y5|A0A0S2Z4Y5_HUMAN Dolichyl-phosphate mannosyltransferase polypeptide 1 catalytic subunit isoform 1 (Fragment) OS=Homo sapiens GN=DPM1 PE=2 SV=1	0.15	0	0	0	0.1	0	0	0	0	0	0	0	0	0	0	0.15	0	0
tr|A0A140VJK6|A0A140VJK6_HUMAN	tr|A0A140VJK6|A0A140VJK6_HUMAN	tr|A0A140VJK6|A0A140VJK6_HUMAN Testicular tissue protein Li 82 OS=Homo sapiens PE=2 SV=1	0.12	0.393333	0	0.17	0.276667	0.18	0.0666667	0.12	0.04	0.04	0.1	0.02	0.02	0.06	0.04	0.0666667	0.12	0.273333
tr|Q8N6I2|Q8N6I2_HUMAN	ICAM5	tr|Q8N6I2|Q8N6I2_HUMAN ICAM5 protein (Fragment) OS=Homo sapiens GN=ICAM5 PE=2 SV=2	0.14	0	0	0.0333333	0.206667	0	0.0833333	0.303333	0.22	0.106667	0.0166667	0.12	0.14	0.2	0.0533333	0.12	0.166667	0.0933333
tr|A0A024R7F7|A0A024R7F7_HUMAN	TNPO2	tr|A0A024R7F7|A0A024R7F7_HUMAN Transportin 2 (Importin 3	0.0133333	0.07	0	0	0	0.0133333	0	0	0	0	0	0	0	0	0	0	0.04	0
tr|A0A024QZ30|A0A024QZ30_HUMAN	SDHA	tr|A0A024QZ30|A0A024QZ30_HUMAN Succinate dehydrogenase [ubiquinone] flavoprotein subunit	182.747	0.403333	0.38	0.3	0.446667	0.473333	0.246667	0.266667	0.133333	0.1	0.1	0.06	0.06	0.08	0.08	0.08	0.143333	0.403333
tr|H0YI08|H0YI08_HUMAN	MRVI1	tr|H0YI08|H0YI08_HUMAN Protein MRVI1 OS=Homo sapiens GN=MRVI1 PE=1 SV=1	0.05	0.153333	0.05	0.0666667	0.1	0.0833333	0.1	0.153333	0.07	0	0	0.23	0.15	0.05	0.05	0.0666667	0.05	0.1
tr|A0A087WUS0|A0A087WUS0_HUMAN	RPS24	tr|A0A087WUS0|A0A087WUS0_HUMAN 40S ribosomal protein S24 OS=Homo sapiens GN=RPS24 PE=1 SV=1	0.31	0	0	0	0	0	0	0	0	0	0	0	0	0	0	0.246667	0	0
tr|Q59ES3|Q59ES3_HUMAN	tr|Q59ES3|Q59ES3_HUMAN	tr|Q59ES3|Q59ES3_HUMAN Amino acid transporter (Fragment) OS=Homo sapiens PE=2 SV=1	0.106667	0	0	0	0	0	0	0	0	0	0	0	0	0	0	0.0533333	0	0
tr|E5KNY5|E5KNY5_HUMAN	LRPPRC	tr|E5KNY5|E5KNY5_HUMAN Leucine-rich PPR-motif containing OS=Homo sapiens GN=LRPPRC PE=4 SV=1	0.103333	0.423333	0	0.126667	0.23	0	0	0	0	0.03	0.02	0	0.0733333	0.0366667	0	0.0366667	0.176667	0
tr|B4DP80|B4DP80_HUMAN	APOA1BP	tr|B4DP80|B4DP80_HUMAN NAD(P)H-hydrate epimerase OS=Homo sapiens GN=APOA1BP PE=2 SV=1	0.45	0.516667	0.04	0.15	0.13	0.46	0.173333	0.13	0.0866667	0.226667	0.116667	0.09	0.183333	0.223333	0.193333	0.19	0.236667	0.13
sp|Q3KQU3-2|MA7D1_HUMAN	MAP7D1	sp|Q3KQU3-2|MA7D1_HUMAN Isoform 2 of MAP7 domain-containing protein 1 OS=Homo sapiens GN=MAP7D1	0.12	0.313333	0	0.103333	0.193333	0.29	0	0.133333	0	0.0333333	0	0	0.0333333	0	0	0.0533333	0.14	0.25
tr|H0Y5E8|H0Y5E8_HUMAN	SAR1A	tr|H0Y5E8|H0Y5E8_HUMAN GTP-binding protein SAR1a (Fragment) OS=Homo sapiens GN=SAR1A PE=1 SV=1	0.246667	0	0	0	0	0	0	0	0	0.123333	0.123333	0	0	0	0	0.0333333	0	0
tr|B4DDF5|B4DDF5_HUMAN	tr|B4DDF5|B4DDF5_HUMAN	tr|B4DDF5|B4DDF5_HUMAN cDNA FLJ55929	0.126667	0	0	0	0	0	0	0	0	0	0	0	0	0	0	0	0	0
sp|Q9NSD9|SYFB_HUMAN	FARSB	sp|Q9NSD9|SYFB_HUMAN Phenylalanine--tRNA ligase beta subunit OS=Homo sapiens GN=FARSB PE=1 SV=3	0.163333	1.06333	0	0.283333	0.34	0.52	0	0.783333	0	0.166667	0.0466667	0.0233333	0	0	0	0.07	0	0.446667
tr|F8VSD4|F8VSD4_HUMAN	UBE2N	tr|F8VSD4|F8VSD4_HUMAN Ubiquitin-conjugating enzyme E2 N OS=Homo sapiens GN=UBE2N PE=1 SV=1	0.273333	0	0	0	0	0	0	0	0	0	0	0	0	0	0	0	0	0
tr|B4DGA8|B4DGA8_HUMAN	tr|B4DGA8|B4DGA8_HUMAN	tr|B4DGA8|B4DGA8_HUMAN cDNA FLJ59823	168.333	0.18	0.28	0.0866667	0.18	0.276667	0.246667	0	0.18	0.12	0.08	0.213333	0.213333	0.12	0.113333	0.0533333	0.0266667	0.113333
tr|A0A024R458|A0A024R458_HUMAN	HRB	tr|A0A024R458|A0A024R458_HUMAN HIV-1 Rev binding protein	76.4233	0.366667	0.293333	0.29	0.216667	0.326667	0.186667	0.216667	0.18	0.18	0.18	0.18	0.223333	0.18	0.15	0.09	0.223333	0.18
tr|B4DDF8|B4DDF8_HUMAN	tr|B4DDF8|B4DDF8_HUMAN	tr|B4DDF8|B4DDF8_HUMAN cDNA FLJ51786	0.213333	0.0666667	0.0666667	0	0	0.36	0.3	0	0	0.5	0	0.543333	0.426667	0.36	0.3	0.506667	0.243333	0
tr|B4DTY7|B4DTY7_HUMAN	tr|B4DTY7|B4DTY7_HUMAN	tr|B4DTY7|B4DTY7_HUMAN cDNA FLJ57813	0.0333333	0.0466667	0	0	0	0.0266667	0.0666667	0.213333	0.0266667	0	0.01	0.0166667	0.0266667	0.0433333	0.0166667	0.02	0.06	0.01
tr|Q59EG8|Q59EG8_HUMAN	tr|Q59EG8|Q59EG8_HUMAN	tr|Q59EG8|Q59EG8_HUMAN Proteasome 26S non-ATPase subunit 2 variant (Fragment) OS=Homo sapiens PE=2 SV=1	0.03	0.133333	0	0.0966667	0.173333	0	0	0	0	0	0	0	0	0	0	0	0	0.12
tr|J3QRD1|J3QRD1_HUMAN	ALDH3A2	tr|J3QRD1|J3QRD1_HUMAN Fatty aldehyde dehydrogenase OS=Homo sapiens GN=ALDH3A2 PE=1 SV=1	0.0333333	0.0333333	0	0	0	0	0	0	0.0333333	0.0333333	0	0	0	0	0	0	0	0
tr|B2R4R9|B2R4R9_HUMAN	RPS28	tr|B2R4R9|B2R4R9_HUMAN HCG26477 OS=Homo sapiens GN=RPS28 PE=2 SV=1	0.67	1.05	0	0.67	0.67	0.446667	0.293333	1.43	0.673333	0.67	0.446667	0.253333	0.523333	0.446667	0.67	0.67	1.05	0.67
tr|Q5VZY9|Q5VZY9_HUMAN	DCLK1	tr|Q5VZY9|Q5VZY9_HUMAN Serine/threonine-protein kinase DCLK1 OS=Homo sapiens GN=DCLK1 PE=1 SV=1	0.153333	0	0	0.52	0.52	0	0.373333	1.78667	0.76	0.173333	0	0.433333	0.533333	0	0.586667	0.2	0	0
sp|P62906|RL10A_HUMAN	RPL10A	sp|P62906|RL10A_HUMAN 60S ribosomal protein L10a OS=Homo sapiens GN=RPL10A PE=1 SV=2	0.326667	0	0	0.0166667	0	0	0	0	0	0	0	0	0	0	0	0.226667	0	0.0133333
tr|R4GMR5|R4GMR5_HUMAN	PSMD8	tr|R4GMR5|R4GMR5_HUMAN 26S proteasome non-ATPase regulatory subunit 8 OS=Homo sapiens GN=PSMD8 PE=1 SV=1	0.14	0.25	0.06	0.203333	0	0	0.0466667	0.05	0.14	0.0933333	0.0466667	0.0466667	0.0933333	0.2	0.0933333	0.3	0.0933333	0.0933333
sp|O14654|IRS4_HUMAN	IRS4	sp|O14654|IRS4_HUMAN Insulin receptor substrate 4 OS=Homo sapiens GN=IRS4 PE=1 SV=1	0.0433333	0	0	0.0133333	0.313333	0	0	0	0	0	0	0	0	0	0	0.15	0	0.153333
tr|G3V3E6|G3V3E6_HUMAN	ERO1A	tr|G3V3E6|G3V3E6_HUMAN ERO1-like protein alpha OS=Homo sapiens GN=ERO1A PE=1 SV=1	0.1	0	0.136667	0.106667	0.106667	0	0	0	0.213333	0.05	0.1	0.05	0.1	0.156667	0.213333	0.173333	0	0
tr|D6REL0|D6REL0_HUMAN	CDC42SE2	tr|D6REL0|D6REL0_HUMAN CDC42 small effector protein 2 OS=Homo sapiens GN=CDC42SE2 PE=1 SV=1	0.97	6.66	1.60667	5.4	6.66	6.66	4.14	6.66	3.19667	4.76333	4.14	4.14	4.14	5.4	5.4	0.98	6.66	6.66
tr|A0A024QZS4|A0A024QZS4_HUMAN	PPIF	tr|A0A024QZS4|A0A024QZS4_HUMAN Peptidyl-prolyl cis-trans isomerase OS=Homo sapiens GN=PPIF PE=3 SV=1	0.406667	1.73667	0.46	2.12333	2.3	1.56	0.78	3.02333	0.56	0.376667	0.293333	0.393333	0.476667	0.66	0.56	0.21	0.88	1.26667
tr|M0QXH4|M0QXH4_HUMAN	HAS1	tr|M0QXH4|M0QXH4_HUMAN Hyaluronan synthase 1 OS=Homo sapiens GN=HAS1 PE=1 SV=1	0.19	0	0	0.126667	0.0633333	0.19	0.0633333	0.126667	0.19	0.126667	0.0633333	0.126667	0.0633333	0	0.126667	0.126667	0.0633333	0.0633333
tr|A6NP24|A6NP24_HUMAN	CRYZ	tr|A6NP24|A6NP24_HUMAN Quinone oxidoreductase (Fragment) OS=Homo sapiens GN=CRYZ PE=1 SV=1	0.18	1.79667	0	0.89	1.37667	1.8	0.18	0.606667	0.546667	0.836667	0.423333	0.33	0.396667	0.313333	0.463333	0.546667	0.626667	0.91
tr|B0LPF3|B0LPF3_HUMAN	GRB2	tr|B0LPF3|B0LPF3_HUMAN Growth factor receptor-bound protein 2 OS=Homo sapiens GN=GRB2 PE=2 SV=1	0.4	2.47333	0.253333	0.966667	1.18333	1.74333	0.566667	1.46333	0.85	1.32333	1.10667	0.95	0.966667	0.65	0.75	0.666667	2.24333	1.32333
sp|Q9UKY7-2|CDV3_HUMAN	CDV3	sp|Q9UKY7-2|CDV3_HUMAN Isoform 2 of Protein CDV3 homolog OS=Homo sapiens GN=CDV3	0.46	0	0	0	0	0	0	0	0	0	0	0	0	0	0	0	0	0
tr|B0YIW5|B0YIW5_HUMAN	ARCN1	tr|B0YIW5|B0YIW5_HUMAN Archain 1	0.08	0.193333	0.0833333	0.25	0.08	0.0233333	0	0	0	0	0	0	0	0	0	0.01	0.02	0.0633333
sp|Q7L5Y6-2|DET1_HUMAN	DET1	sp|Q7L5Y6-2|DET1_HUMAN Isoform 2 of DET1 homolog OS=Homo sapiens GN=DET1	0.07	0.07	0.0233333	0.0233333	0.0233333	0	0	0	0	0	0	0	0	0	0	0.07	0	0
tr|A0A0S2Z4T1|A0A0S2Z4T1_HUMAN	MCM3	tr|A0A0S2Z4T1|A0A0S2Z4T1_HUMAN DNA helicase (Fragment) OS=Homo sapiens GN=MCM3 PE=2 SV=1	0.21	0	0	0.246667	0.0166667	0	0	0	0	0	0	0	0	0	0	0.0766667	0	0
tr|A0A140VJF3|A0A140VJF3_HUMAN	tr|A0A140VJF3|A0A140VJF3_HUMAN	tr|A0A140VJF3|A0A140VJF3_HUMAN Testicular tissue protein Li 27 OS=Homo sapiens PE=2 SV=1	0.36	0.99	0.0933333	0.77	0.91	0.706667	0.213333	0.77	0.426667	0.586667	0.32	0.166667	0.586667	0.416667	0.473333	0.416667	0.84	0.643333
tr|A0A087X2I1|A0A087X2I1_HUMAN	PSMC6	tr|A0A087X2I1|A0A087X2I1_HUMAN 26S protease regulatory subunit 10B OS=Homo sapiens GN=PSMC6 PE=1 SV=1	0.206667	0.64	0.143333	0.323333	0.363333	0.0333333	0.206667	0.206667	0.1	0.0333333	0.133333	0.133333	0.166667	0.1	0.0333333	0.0666667	0.413333	0.1
tr|Q58FF4|Q58FF4_HUMAN	HSP90Bf	tr|Q58FF4|Q58FF4_HUMAN Heat shock protein 90Bf OS=Homo sapiens GN=HSP90Bf PE=2 SV=1	0.15	0.15	0.0833333	0.316667	0.23	0.08	0.19	0.23	0.19	0.23	0.15	0.19	0.11	0.11	0.11	0.11	0.23	0.23
tr|B1AQP2|B1AQP2_HUMAN	PFDN2	tr|B1AQP2|B1AQP2_HUMAN Prefoldin subunit 2 OS=Homo sapiens GN=PFDN2 PE=2 SV=1	0.806667	3.77667	0.493333	1.91667	1.96333	2.25	1.52667	3.51	0.41	0.686667	0.65	0.53	0.89	1.52667	1.16667	1.16667	2.58333	1.99
tr|A0A024R9I0|A0A024R9I0_HUMAN	ATP6V1C1	tr|A0A024R9I0|A0A024R9I0_HUMAN ATPase	589	196.14	1.48667	0.77	0.39	1.8	1.34	0.916667	1.03333	0.503333	0.31	0.353333	0.253333	0.426667	0.426667	0.126667	0.34	0.893333
tr|A0A024R897|A0A024R897_HUMAN	ARPC5L	tr|A0A024R897|A0A024R897_HUMAN Actin-related protein 2/3 complex subunit 5 OS=Homo sapiens GN=ARPC5L PE=3 SV=1	0.64	0.94	0.133333	0.82	1.01667	1.68	0.28	0.94	0.52	0.79	0.306667	0.746667	0.55	0.28	0.28	0.52	1.28667	1.09
tr|A0A0B4J2C3|A0A0B4J2C3_HUMAN	TPT1	tr|A0A0B4J2C3|A0A0B4J2C3_HUMAN Translationally-controlled tumor protein OS=Homo sapiens GN=TPT1 PE=1 SV=1	0.546667	2.44667	0.283333	1.72667	1.86667	2.27333	0.463333	2.44667	0.546667	0.366667	0.366667	0.463333	0.56	0.723333	0.546667	0.283333	1.69333	1.86667
tr|G2XKQ0|G2XKQ0_HUMAN	tr|G2XKQ0|G2XKQ0_HUMAN	tr|G2XKQ0|G2XKQ0_HUMAN Small ubiquitin-related modifier OS=Homo sapiens PE=1 SV=1	0.143333	0.286667	0.143333	0.636667	0.636667	0.43	0	0.143333	0	0.143333	0.246667	0.286667	0.286667	0.286667	0.286667	0	0.393333	0.843333
tr|E5RGN3|E5RGN3_HUMAN	ATOX1	tr|E5RGN3|E5RGN3_HUMAN Copper transport protein ATOX1 OS=Homo sapiens GN=ATOX1 PE=1 SV=1	5.32	0	0.566667	1.60667	0.803333	0	0	0	0.283333	0.0733333	0	0	0	0	0	0.85	0	0
tr|Q8WVF3|Q8WVF3_HUMAN	RAB28	tr|Q8WVF3|Q8WVF3_HUMAN RAB28 protein OS=Homo sapiens GN=RAB28 PE=1 SV=1	0.476667	0.48	0.48	0.48	0.48	0.476667	0.48	0.476667	0.48	0.48	0.48	0.476667	0.48	0.48	0.48	0.48	0.48	0.48
tr|Q3B770|Q3B770_HUMAN	EIF3A	tr|Q3B770|Q3B770_HUMAN Eukaryotic translation initiation factor 3 subunit A (Fragment) OS=Homo sapiens GN=EIF3A PE=2 SV=1	0.203333	0.06	0.12	0.02	0.04	0	0	0.04	0.06	0.04	0	0.04	0.02	0	0	0.18	0.0166667	0
tr|Q5TH30|Q5TH30_HUMAN	NDRG3	tr|Q5TH30|Q5TH30_HUMAN NDRG family member 3	41.4	0.26	0.146667	0.0866667	0.18	0.14	0	0.0733333	0.146667	0.0333333	0.0666667	0.1	0.146667	0.0333333	0.14	0.14	0.14	0.1
tr|A0A024R6Z0|A0A024R6Z0_HUMAN	DYNC1LI2	tr|A0A024R6Z0|A0A024R6Z0_HUMAN Dynein	195.333	0.11	0.643333	0.213333	0.333333	0.406667	0.333333	0.26	0.483333	0.443333	0.483333	0.37	0.37	0.443333	0.333333	0.443333	0.166667	0.52
tr|A0A0C4DGD4|A0A0C4DGD4_HUMAN	C14orf159	tr|A0A0C4DGD4|A0A0C4DGD4_HUMAN UPF0317 protein C14orf159	0.06	0.03	0.06	0.0666667	0	0	0	0	0.03	0.0533333	0	0.0666667	0	0.0666667	0	0	0	0
tr|A0A024RAD5|A0A024RAD5_HUMAN	DDOST	tr|A0A024RAD5|A0A024RAD5_HUMAN Dolichyl-diphosphooligosaccharide--protein glycosyltransferase 48 kDa subunit OS=Homo sapiens GN=DDOST PE=3 SV=1	0.15	0	0	0	0.0233333	0	0	0	0	0	0	0	0	0	0	0.0666667	0	0
sp|Q9BS26|ERP44_HUMAN	ERP44	sp|Q9BS26|ERP44_HUMAN Endoplasmic reticulum resident protein 44 OS=Homo sapiens GN=ERP44 PE=1 SV=1	0.2	0.476667	0.116667	0.273333	0.31	0.163333	0.236667	0.236667	0.09	0.09	0.2	0.09	0.09	0.09	0.09	0.2	0.31	0.163333
tr|A0A0C4DH22|A0A0C4DH22_HUMAN	EPB41L1	tr|A0A0C4DH22|A0A0C4DH22_HUMAN Band 4.1-like protein 1 OS=Homo sapiens GN=EPB41L1 PE=1 SV=1	0.11	1.66667	0.546667	1.17667	1.2	0.206667	0.11	0.86	0.263333	0.623333	0.516667	0.44	0	0.206667	0.08	0	1.06	0.523333
tr|E5RGS4|E5RGS4_HUMAN	PFDN1	tr|E5RGS4|E5RGS4_HUMAN Prefoldin subunit 1 OS=Homo sapiens GN=PFDN1 PE=1 SV=1	0.36	0.693333	0.24	0.693333	0.36	0.693333	0	0.36	0.36	0.526667	0.36	0.526667	0.36	0.36	0.36	0.36	0.36	0.36
tr|A0A024RBX9|A0A024RBX9_HUMAN	PDHA1	tr|A0A024RBX9|A0A024RBX9_HUMAN Pyruvate dehydrogenase E1 component subunit alpha OS=Homo sapiens GN=PDHA1 PE=4 SV=1	0.296667	1.55	0.206667	0.993333	1.21333	1.48667	0.34	0.976667	0.136667	0.216667	0.383333	0.296667	0.216667	0.173333	0.296667	0.34	0.526667	1.33
tr|B4DI28|B4DI28_HUMAN	tr|B4DI28|B4DI28_HUMAN	tr|B4DI28|B4DI28_HUMAN cDNA FLJ55578	0.0866667	0.0433333	0	0.0433333	0.0433333	0.0433333	0	0	0	0	0	0	0	0	0	0.0866667	0.0433333	0.06
tr|A0A096LNJ1|A0A096LNJ1_HUMAN	LOC102724023	tr|A0A096LNJ1|A0A096LNJ1_HUMAN Protein LOC102724023 (Fragment) OS=Homo sapiens GN=LOC102724023 PE=1 SV=1	0.366667	0	0	0	0	0	0	0	0	0	0	0	0	0	0	0	0	0
sp|P0DME0|SETLP_HUMAN	SETSIP	sp|P0DME0|SETLP_HUMAN Protein SETSIP OS=Homo sapiens GN=SETSIP PE=1 SV=1	0.28	0	0.146667	0.186667	0.0933333	0.13	0.23	0.28	0.0866667	0.12	0.0866667	0.0866667	0.0866667	0.0766667	0.0866667	0.28	0.0933333	0.186667
tr|A0A140VK83|A0A140VK83_HUMAN	PPP1R7	tr|A0A140VK83|A0A140VK83_HUMAN Protein phosphatase 1	750.41	1.40667	3.83	0.873333	3.18	3.50667	3.05	1.84	3.61667	0.813333	1.78667	0.526667	0.953333	0.73	1.01	0.796667	1.32	2.86333
tr|A0A024R2Q4|A0A024R2Q4_HUMAN	RPL15	tr|A0A024R2Q4|A0A024R2Q4_HUMAN Ribosomal protein L15 OS=Homo sapiens GN=RPL15 PE=3 SV=1	0.343333	0	0	0.09	0.0633333	0	0	0	0	0	0	0	0	0	0	0.343333	0	0.01
tr|A0A0S2Z5U1|A0A0S2Z5U1_HUMAN	NDUFAF2	tr|A0A0S2Z5U1|A0A0S2Z5U1_HUMAN NADH dehydrogenase 1 alpha subcomplex assembly factor 2 isoform 1 (Fragment) OS=Homo sapiens GN=NDUFAF2 PE=2 SV=1	0.24	0.146667	0.24	0.24	0.24	0.24	0.16	0.433333	0.24	0.24	0.24	0.24	0.24	0.24	0.24	0.23	0.24	0.24
tr|H0YEY4|H0YEY4_HUMAN	NUDT5	tr|H0YEY4|H0YEY4_HUMAN ADP-sugar pyrophosphatase (Fragment) OS=Homo sapiens GN=NUDT5 PE=1 SV=1	0.206667	0	0.11	0	0	0	0	0	0	0	0	0.103333	0	0	0.206667	0	0.24	0
sp|P27694|RFA1_HUMAN	RPA1	sp|P27694|RFA1_HUMAN Replication protein A 70 kDa DNA-binding subunit OS=Homo sapiens GN=RPA1 PE=1 SV=2	0.0833333	0.28	0.08	0.02	0.0433333	0	0.07	0.11	0	0.02	0	0	0	0	0	0.103333	0.0866667	0.04
sp|Q9NQR4|NIT2_HUMAN	NIT2	sp|Q9NQR4|NIT2_HUMAN Omega-amidase NIT2 OS=Homo sapiens GN=NIT2 PE=1 SV=1	0.323333	4.41	0.213333	2.61667	2.10667	7.2	1.12667	3.72	0.993333	1.28333	0.74	0.91	0.91	0.656667	0.823333	0.256667	3.33333	2.63667
tr|A0A024RAE4|A0A024RAE4_HUMAN	CDC42	tr|A0A024RAE4|A0A024RAE4_HUMAN Cell division cycle 42 (GTP binding protein	0.16	0.393333	0.0733333	0.306667	0	0.0733333	0.0733333	0.22	0.233333	0.306667	0.5	0.393333	0.48	0.233333	0.393333	0.32	0.16	0.233333
sp|Q92558|WASF1_HUMAN	WASF1	sp|Q92558|WASF1_HUMAN Wiskott-Aldrich syndrome protein family member 1 OS=Homo sapiens GN=WASF1 PE=1 SV=1	0.176667	0.41	0.15	0.233333	0.32	0.32	0.203333	0.446667	0.176667	0.176667	0.236667	0.203333	0.176667	0.123333	0.15	0.23	0.15	0.383333
sp|Q5FWE3|PRRT3_HUMAN	PRRT3	sp|Q5FWE3|PRRT3_HUMAN Proline-rich transmembrane protein 3 OS=Homo sapiens GN=PRRT3 PE=1 SV=3	0.0866667	0.213333	0	0.23	0.246667	0.18	0.146667	0.166667	0.103333	0.1	0.103333	0.18	0.0866667	0.03	0.0866667	0.06	0	0.213333
tr|B3KM42|B3KM42_HUMAN	tr|B3KM42|B3KM42_HUMAN	tr|B3KM42|B3KM42_HUMAN cDNA FLJ10219 fis	110.037	0.153333	0.01	0.126667	0.0766667	0.153333	0.273333	0.113333	0.23	0.46	0.15	0.153333	0.23	0.15	0.11	0.103333	0.11	0.13
tr|H0Y9D8|H0Y9D8_HUMAN	PPA2	tr|H0Y9D8|H0Y9D8_HUMAN Inorganic pyrophosphatase 2	0.12	0.06	0.04	0	0	0	0	0	0	0	0	0	0	0	0	0.21	0	0
sp|O15540-2|FABP7_HUMAN	FABP7	sp|O15540-2|FABP7_HUMAN Isoform 2 of Fatty acid-binding protein	258.293	3.55333	1.70333	1.14667	3.39	1.70667	1.54667	0.313333	0.473333	0.313333	2.15667	0.473333	1.14667	0	0	0	0.973333	2.78
sp|O60220|TIM8A_HUMAN	TIMM8A	sp|O60220|TIM8A_HUMAN Mitochondrial import inner membrane translocase subunit Tim8 A OS=Homo sapiens GN=TIMM8A PE=1 SV=1	0.45	0.753333	0.45	1.27333	1.94667	1.71	0.45	1.09	1.42333	0.663333	0.663333	0.973333	0.973333	0.663333	0.45	0.45	0.45	1.4
sp|Q8WXI2-2|CNKR2_HUMAN	CNKSR2	sp|Q8WXI2-2|CNKR2_HUMAN Isoform 2 of Connector enhancer of kinase suppressor of ras 2 OS=Homo sapiens GN=CNKSR2	0.04	0.04	0.153333	0	0	0	0	0	0	0.0166667	0.22	0	0	0	0	0	0	0
tr|A0A024QZP7|A0A024QZP7_HUMAN	CDC2	tr|A0A024QZP7|A0A024QZP7_HUMAN Cell division cycle 2	0.15	0.363333	0	0	0	0.01	0	0	0	0	0	0	0	0	0	0.01	0.136667	0.0433333
tr|A0A024R3M7|A0A024R3M7_HUMAN	NRGN	tr|A0A024R3M7|A0A024R3M7_HUMAN Neurogranin (Protein kinase C substrate	241.6	3.14667	2.49333	2.11	2.76333	1.07333	1.45667	1.07333	1.46	1.45667	1.84	3.14667	1.45667	2.49333	1.84	1.45667	1.07333	2.76333
tr|Q6MZZ3|Q6MZZ3_HUMAN	DKFZp686I0746	tr|Q6MZZ3|Q6MZZ3_HUMAN Putative uncharacterized protein DKFZp686I0746 OS=Homo sapiens GN=DKFZp686I0746 PE=2 SV=1	0.08	0.903333	0.103333	0.413333	0.53	0.186667	0.0333333	0.323333	0.106667	0.196667	0.176667	0.176667	0.0933333	0.05	0.07	0.01	0.406667	0.393333
tr|B3KX19|B3KX19_HUMAN	tr|B3KX19|B3KX19_HUMAN	tr|B3KX19|B3KX19_HUMAN cDNA FLJ44500 fis	0.04	0.0533333	0	0	0	0	0	0	0	0	0	0	0	0	0	0	0.0133333	0
tr|B5BU01|B5BU01_HUMAN	EIF2S2	tr|B5BU01|B5BU01_HUMAN Eukaryotic translation initiation factor 2 beta OS=Homo sapiens GN=EIF2S2 PE=2 SV=1	0.163333	0.04	0	0.08	0.12	0.163333	0	0	0.04	0.04	0.04	0	0	0	0	0.12	0	0.396667
tr|A0A087WZN1|A0A087WZN1_HUMAN	IDH3B	tr|A0A087WZN1|A0A087WZN1_HUMAN Isocitrate dehydrogenase [NAD] subunit	149.567	0.553333	0.33	0.51	0.443333	0.773333	0.553333	0.563333	0.323333	0.1	0.353333	0.22	0.0666667	0.14	0.266667	0.263333	0.453333	0.55
tr|A0A140VJF4|A0A140VJF4_HUMAN	tr|A0A140VJF4|A0A140VJF4_HUMAN	tr|A0A140VJF4|A0A140VJF4_HUMAN Biliverdin reductase A OS=Homo sapiens PE=2 SV=1	0.24	1.51667	0.11	0.46	0.523333	1.31667	0.46	0.723333	0.41	0.46	0.293333	0.293333	0.183333	0.236667	0.183333	0.403333	0.403333	1.05
tr|E5RH81|E5RH81_HUMAN	CA1	tr|E5RH81|E5RH81_HUMAN Carbonic anhydrase 1 (Fragment) OS=Homo sapiens GN=CA1 PE=1 SV=8	0.7	2.77	0.08	0	1.20667	0	0.16	0	1.32	1.78667	0.97	0	0.466667	0.366667	0	0.446667	1.4	3.31667
sp|Q9Y3U8|RL36_HUMAN	RPL36	sp|Q9Y3U8|RL36_HUMAN 60S ribosomal protein L36 OS=Homo sapiens GN=RPL36 PE=1 SV=3	0.586667	0	0	0	0	0	0	0	0	0	0	0	0	0	0	0.28	0	0
sp|Q16568|CART_HUMAN	CARTPT	sp|Q16568|CART_HUMAN Cocaine- and amphetamine-regulated transcript protein OS=Homo sapiens GN=CARTPT PE=1 SV=1	1.42667	2.20333	0.54	3.07	2.32	5.6	3.38667	2.52	4.41667	2.63667	1.80333	3	3.54667	2.67	2.23667	2.20333	2.52	2.52
sp|Q9UJZ1-2|STML2_HUMAN	STOML2	sp|Q9UJZ1-2|STML2_HUMAN Isoform 2 of Stomatin-like protein 2	0.0466667	0.0966667	0	0	0	0	0	0	0	0	0	0	0	0	0	0	0	0
tr|Q5QNZ2|Q5QNZ2_HUMAN	ATP5F1	tr|Q5QNZ2|Q5QNZ2_HUMAN ATP synthase F(0) complex subunit B1	38.14	0.0766667	0.0933333	0.07	0.21	0.21	0.07	0	0.07	0	0	0	0.0833333	0.0233333	0	0.07	0.14	0.166667
tr|A0A024R1I8|A0A024R1I8_HUMAN	SYN3	tr|A0A024R1I8|A0A024R1I8_HUMAN Synapsin III	316.147	0.63	0.373333	0.31	0.603333	0.533333	0.376667	0.54	0.413333	0.28	0.28	0.25	0.28	0.146667	0.133333	0.28	0.45	0.643333
tr|D3DW56|D3DW56_HUMAN	UBL7	tr|D3DW56|D3DW56_HUMAN Ubiquitin-like 7 (Bone marrow stromal cell-derived)	35.4	0.1	0.1	0.136667	0.136667	0.1	0.1	0.136667	0.173333	0.21	0.21	0.21	0.173333	0.21	0.173333	0.1	0.0666667	0.136667
tr|A8K588|A8K588_HUMAN	tr|A8K588|A8K588_HUMAN	tr|A8K588|A8K588_HUMAN cDNA FLJ76823	54.6667	0.24	0	0.0366667	0.0733333	0.1	0	0	0.0366667	0	0	0	0	0	0	0	0.153333	0
tr|H0YJH9|H0YJH9_HUMAN	PABPN1	tr|H0YJH9|H0YJH9_HUMAN Polyadenylate-binding protein 2 (Fragment) OS=Homo sapiens GN=PABPN1 PE=1 SV=1	0.45	0.3	0	0.3	0.45	0.45	0	0.15	0	0	0	0	0	0	0	0.166667	0.45	0.45
sp|Q96CN7|ISOC1_HUMAN	ISOC1	sp|Q96CN7|ISOC1_HUMAN Isochorismatase domain-containing protein 1 OS=Homo sapiens GN=ISOC1 PE=1 SV=3	0.3	1.01	0	0.16	0.206667	0.42	0.36	0.48	0.246667	0.0466667	0	0	0.1	0.146667	0.0433333	0.306667	0.3	0.42
tr|B7Z7P8|B7Z7P8_HUMAN	ETF1	tr|B7Z7P8|B7Z7P8_HUMAN Eukaryotic peptide chain release factor subunit 1 OS=Homo sapiens GN=ETF1 PE=1 SV=1	0.126667	0.09	0	0.03	0.0666667	0	0	0	0	0	0	0	0	0	0	0.09	0	0.0933333
tr|Q5HYM2|Q5HYM2_HUMAN	DKFZp686O2462	tr|Q5HYM2|Q5HYM2_HUMAN Putative uncharacterized protein DKFZp686O2462 (Fragment) OS=Homo sapiens GN=DKFZp686O2462 PE=4 SV=1	0.08	0	0.106667	0	0.26	0.19	0.166667	0	0	0	0.0833333	0.126667	0.02	0	0.06	0.0633333	0	0
tr|B3KM34|B3KM34_HUMAN	tr|B3KM34|B3KM34_HUMAN	tr|B3KM34|B3KM34_HUMAN cDNA FLJ10132 fis	221.333	0.08	0.473333	0.08	0.38	0.473333	0.676667	0.23	0.513333	0.11	0.14	0.17	0.17	0.17	0.2	0.14	0.0533333	0.263333
tr|B4DHC6|B4DHC6_HUMAN	tr|B4DHC6|B4DHC6_HUMAN	tr|B4DHC6|B4DHC6_HUMAN Amino acid transporter OS=Homo sapiens PE=2 SV=1	0.2	0.386667	0	0	0.38	0.62	0	0.396667	0	0	0	0	0	0	0.146667	0	0.17	0.293333
tr|C9JCJ5|C9JCJ5_HUMAN	tr|C9JCJ5|C9JCJ5_HUMAN	tr|C9JCJ5|C9JCJ5_HUMAN Uncharacterized protein (Fragment) OS=Homo sapiens PE=4 SV=10	0.28	0	0	0.0933333	0.21	0	0.0733333	0	0.28	0.28	0.28	0.28	0.28	0.28	0.28	0.0933333	0.186667	0
tr|A0A024R7U9|A0A024R7U9_HUMAN	ATP6V1H	tr|A0A024R7U9|A0A024R7U9_HUMAN ATPase	420.333	113.803	0.706667	0.6	0.226667	1.02333	0.62	0.36	0.636667	0.583333	0.296667	0.253333	0.133333	0.283333	0.253333	0.253333	0.22	0.576667
tr|B3KSH1|B3KSH1_HUMAN	EIF3F	tr|B3KSH1|B3KSH1_HUMAN Eukaryotic translation initiation factor 3 subunit F OS=Homo sapiens GN=EIF3F PE=2 SV=1	0.11	0	0	0	0	0	0	0	0.14	0	0	0	0	0	0	0	0	0
tr|A0A024R9W7|A0A024R9W7_HUMAN	TMEM33	tr|A0A024R9W7|A0A024R9W7_HUMAN Transmembrane protein 33	0.106667	0.0533333	0	0	0	0	0	0	0	0	0	0	0	0	0	0.0533333	0.0533333	0
tr|M0R0Y2|M0R0Y2_HUMAN	NAPA	tr|M0R0Y2|M0R0Y2_HUMAN Alpha-soluble NSF attachment protein OS=Homo sapiens GN=NAPA PE=1 SV=1	0.16	0	0	0	0	0	0	0	0.26	0	0.11	0.18	0	0	0.256667	0	0	0
sp|Q8NCM2|KCNH5_HUMAN	KCNH5	sp|Q8NCM2|KCNH5_HUMAN Potassium voltage-gated channel subfamily H member 5 OS=Homo sapiens GN=KCNH5 PE=1 SV=3	0.04	0.04	0.04	0.04	0.04	0.04	0.04	0.04	0.04	0.04	0.04	0.04	0.04	0.04	0.04	0.04	0.04	0.04
sp|Q5RKV6|EXOS6_HUMAN	EXOSC6	sp|Q5RKV6|EXOS6_HUMAN Exosome complex component MTR3 OS=Homo sapiens GN=EXOSC6 PE=1 SV=1	0.16	0.106667	0	0	0	0	0	0	0	0	0	0	0	0	0	0.106667	0	0
tr|A0A024R1V4|A0A024R1V4_HUMAN	RPL27	tr|A0A024R1V4|A0A024R1V4_HUMAN 60S ribosomal protein L27 OS=Homo sapiens GN=RPL27 PE=3 SV=1	1.04	0	0	0.1	0.3	0	0	0	0	0	0	0	0	0	0	0.736667	0	0.01
sp|Q03252|LMNB2_HUMAN	LMNB2	sp|Q03252|LMNB2_HUMAN Lamin-B2 OS=Homo sapiens GN=LMNB2 PE=1 SV=4	0.06	0.0433333	0.176667	0.133333	0.256667	0.176667	0	0.18	0.0633333	0.106667	0.02	0.04	0.0466667	0	0	0.13	0.02	0.153333
tr|B2RDF5|B2RDF5_HUMAN	tr|B2RDF5|B2RDF5_HUMAN	tr|B2RDF5|B2RDF5_HUMAN cDNA	7.66667	0.13	0.0666667	0	0.0766667	0.11	0	0	0	0.06	0.136667	0	0.04	0.116667	0	0.0366667	0.0966667	0.04
tr|H0YCG1|H0YCG1_HUMAN	SF3B2	tr|H0YCG1|H0YCG1_HUMAN Splicing factor 3B subunit 2 (Fragment) OS=Homo sapiens GN=SF3B2 PE=1 SV=1	0.11	0.28	0	0.116667	0.163333	0.886667	0.273333	0.163333	0.216667	0.163333	0.19	0.396667	0.363333	0.183333	0.453333	0.306667	0.27	0.496667
sp|P00739-2|HPTR_HUMAN	HPR	sp|P00739-2|HPTR_HUMAN Isoform 2 of Haptoglobin-related protein OS=Homo sapiens GN=HPR	0.07	0.62	0	0.786667	0.726667	1.38	0.57	1.63	1.18333	1.46	1.18667	0.26	1.12	1.74333	1.44667	1.16667	1.30667	0.84
tr|A0A024R674|A0A024R674_HUMAN	SPTB	tr|A0A024R674|A0A024R674_HUMAN Spectrin	371.333	108.353	0.0733333	0.04	0.0166667	0.106667	0.0833333	0.05	0.0833333	0.0666667	0.0233333	0.0566667	0.0566667	0.04	0.02	0.0333333	0.00666667	0.0666667
tr|B2R960|B2R960_HUMAN	tr|B2R960|B2R960_HUMAN	tr|B2R960|B2R960_HUMAN cDNA	660.667	0.14	3.19333	0.193333	1.39667	1.49667	1.38	0.426667	1.74333	0.756667	0.833333	0.63	0.48	0.623333	0.91	0.69	0.623333	1.09
tr|B4DHK9|B4DHK9_HUMAN	tr|B4DHK9|B4DHK9_HUMAN	tr|B4DHK9|B4DHK9_HUMAN cDNA FLJ51656	0.16	1.36	1.18667	0	0	0	0	0	1.03	0	0	0	0	0	0.08	0	0	0
tr|A0A024R866|A0A024R866_HUMAN	RPL35	tr|A0A024R866|A0A024R866_HUMAN Ribosomal protein L35	0.283333	0.196667	0	0.0866667	0.303333	0.0866667	0	0.07	0	0	0	0	0	0	0	0.283333	0.196667	0.0866667
sp|Q7Z6L1-2|TCPR1_HUMAN	TECPR1	sp|Q7Z6L1-2|TCPR1_HUMAN Isoform 2 of Tectonin beta-propeller repeat-containing protein 1 OS=Homo sapiens GN=TECPR1	0.03	0.03	0	0.03	0.0433333	0.03	0.03	0.03	0.01	0.02	0.03	0.02	0	0	0.01	0.01	0.03	0.03
tr|Q6NZ52|Q6NZ52_HUMAN	RPL27A	tr|Q6NZ52|Q6NZ52_HUMAN Ribosomal protein L27a OS=Homo sapiens GN=RPL27A PE=2 SV=1	0.29	0	0.29	0.193333	0.29	0	0.106667	0	0.29	0.29	0.193333	0.0966667	0.29	0.193333	0.0966667	0.29	0.0966667	0.29
tr|A0A024R095|A0A024R095_HUMAN	CLCC1	tr|A0A024R095|A0A024R095_HUMAN Chloride channel CLIC-like 1	41.44	0.22	0.113333	0.0833333	0.22	0.16	0.16	0.163333	0.253333	0.253333	0.163333	0.106667	0.286667	0.08	0.19	0.163333	0.17	0.106667
tr|G5EA24|G5EA24_HUMAN	MCOLN2	tr|G5EA24|G5EA24_HUMAN Mucolipin 2	59.7667	0.15	0.163333	0.156667	0.15	0.156667	0.15	0.156667	0.163333	0.163333	0.156667	0.15	0.15	0.15	0.15	0.15	0.15	0.15
tr|D6R9D2|D6R9D2_HUMAN	GPM6A	tr|D6R9D2|D6R9D2_HUMAN Neuronal membrane glycoprotein M6-a (Fragment) OS=Homo sapiens GN=GPM6A PE=1 SV=1	0.263333	0	0.31	0.773333	0.876667	0	0.35	0.653333	0.286667	0.2	0.126667	0.126667	0.136667	0.446667	0.0633333	0.41	0	0.876667
sp|P12532-2|KCRU_HUMAN	CKMT1A	sp|P12532-2|KCRU_HUMAN Isoform 2 of Creatine kinase U-type	0.06	0.06	0	0	0	0	0	0	0	0	0	0.18	0	0	0	0	0	0
sp|Q4VCS5|AMOT_HUMAN	AMOT	sp|Q4VCS5|AMOT_HUMAN Angiomotin OS=Homo sapiens GN=AMOT PE=1 SV=1	0.0733333	0.04	0.0866667	0.09	0.0133333	0.04	0.04	0.04	0.0733333	0.05	0.0266667	0.0266667	0.05	0.0833333	0.0266667	0.0733333	0.0266667	0.05
tr|H0YIB4|H0YIB4_HUMAN	SRSF9	tr|H0YIB4|H0YIB4_HUMAN Serine/arginine-rich-splicing factor 9 (Fragment) OS=Homo sapiens GN=SRSF9 PE=1 SV=8	0.38	0	0	0	0	0	0	0	0	0	0	0	0	0	0	0.516667	0	0
tr|Q5U0Q1|Q5U0Q1_HUMAN	G3BP	tr|Q5U0Q1|Q5U0Q1_HUMAN Putative uncharacterized protein DKFZp686L1159 OS=Homo sapiens GN=G3BP PE=2 SV=1	0.29	0	0	0.0166667	0	0	0	0.06	0.02	0.0233333	0.27	0.136667	0.0366667	0.426667	0.03	0.0333333	0.0966667	0.0366667
sp|Q5HYI7-5|MTX3_HUMAN	MTX3	sp|Q5HYI7-5|MTX3_HUMAN Isoform 4 of Metaxin-3 OS=Homo sapiens GN=MTX3	0.22	0.226667	0.153333	0.48	0.41	0.34	0.29	0.28	0.22	0.22	0.55	0.48	0.173333	0.0533333	0.0533333	0.34	0.16	0.16
tr|H0Y474|H0Y474_HUMAN	ATP6V1G2	tr|H0Y474|H0Y474_HUMAN V-type proton ATPase subunit G 2 (Fragment) OS=Homo sapiens GN=ATP6V1G2 PE=1 SV=1	1.13667	8.37667	0.52	9.80333	10.76	18.24	3.39	7.52	3.07	3.07	1.83333	1.73333	4.67	4.68	4.40667	2.18	13.2533	15.44
tr|A0A024R261|A0A024R261_HUMAN	hCG_24487	tr|A0A024R261|A0A024R261_HUMAN HCG24487	11.8067	0.07	0.14	0.14	0	0.00333333	0.01	0.07	0.07	0.0133333	0	0	0.14	0	0	0.17	0.07	0.0166667
tr|A0A024R599|A0A024R599_HUMAN	SLC3A2	tr|A0A024R599|A0A024R599_HUMAN Solute carrier family 3 (Activators of dibasic and neutral amino acid transport)	0.0333333	0.106667	0.0333333	0.13	0	0.113333	0.0333333	0.18	0.113333	0	0.26	0.22	0.18	0.14	0.146667	0.1	0.0666667	0.106667
tr|B4DN60|B4DN60_HUMAN	tr|B4DN60|B4DN60_HUMAN	tr|B4DN60|B4DN60_HUMAN cDNA FLJ52703	0.0433333	0.0866667	0	0.153333	0	0.09	0	0	0	0	0	0	0.113333	0	0	0.0866667	0	0
tr|F5H2U7|F5H2U7_HUMAN	NECAP1	tr|F5H2U7|F5H2U7_HUMAN Adaptin ear-binding coat-associated protein 1 (Fragment) OS=Homo sapiens GN=NECAP1 PE=1 SV=8	0.896667	0	0.0366667	0.336667	0	0	0.14	0	0.42	0.14	0.14	0.616667	0.44	0.42	0.28	0	0.673333	0
tr|Q4G154|Q4G154_HUMAN	GAD2	tr|Q4G154|Q4G154_HUMAN GAD2 protein (Fragment) OS=Homo sapiens GN=GAD2 PE=2 SV=1	0.21	0.14	0	0	0	0.07	0	0.07	0	0.0366667	0.0166667	0.14	0	0.07	0.1	0	0.07	0.21
tr|A0A087WUL2|A0A087WUL2_HUMAN	PSMB3	tr|A0A087WUL2|A0A087WUL2_HUMAN Proteasome subunit beta type-3 (Fragment) OS=Homo sapiens GN=PSMB3 PE=1 SV=1	0.47	1.15	0.193333	0.413333	0.536667	0.536667	0.193333	0.536667	0.0633333	0.0966667	0.0966667	0.03	0.106667	0	0.29	0.43	0.66	0.29
tr|A0A140VJS3|A0A140VJS3_HUMAN	tr|A0A140VJS3|A0A140VJS3_HUMAN	tr|A0A140VJS3|A0A140VJS3_HUMAN Testicular tissue protein Li 149 OS=Homo sapiens PE=2 SV=1	0.166667	0.766667	0.133333	0.59	0.496667	0.166667	0.1	0.28	0.2	0.2	0.246667	0.28	0.166667	0.1	0.0333333	0.24	0.413333	0.256667
tr|A0A140VK49|A0A140VK49_HUMAN	SND1	tr|A0A140VK49|A0A140VK49_HUMAN Staphylococcal nuclease domain containing 1	0.0433333	0.116667	0.06	0.0133333	0.0566667	0.0133333	0	0.0433333	0.113333	0.0133333	0	0	0	0	0	0.0266667	0	0.0133333
tr|A0A024R6D8|A0A024R6D8_HUMAN	SFRS5	tr|A0A024R6D8|A0A024R6D8_HUMAN Splicing factor	16.77	0.206667	0.103333	0.253333	0.116667	0.0466667	0	0	0	0.0466667	0.0466667	0	0	0	0	0	0.15	0.0466667
tr|H0Y3U0|H0Y3U0_HUMAN	PVALB	tr|H0Y3U0|H0Y3U0_HUMAN Parvalbumin alpha (Fragment) OS=Homo sapiens GN=PVALB PE=1 SV=1	0.43	2.47667	0.603333	2.47667	2.66	2.35	1.05	1.05	0.636667	0.843333	1.76333	0.843333	0.286667	0.93	1.35	0.43	1.05	1.05
tr|B4DG51|B4DG51_HUMAN	tr|B4DG51|B4DG51_HUMAN	tr|B4DG51|B4DG51_HUMAN cDNA FLJ61110	134.147	1.58667	0.72	0.706667	0.83	1.52	0.83	1.1	0.903333	0.7	1.12	0.1	0.59	0.503333	0.72	0.4	1.36	2.83667
tr|A0A087WY55|A0A087WY55_HUMAN	VTA1	tr|A0A087WY55|A0A087WY55_HUMAN Chromosome 6 open reading frame 55	65.8167	0.84	0.616667	0.323333	0.253333	0.26	0.14	0.1	0.33	0.14	0.196667	0.14	0.103333	0.123333	0.14	0.113333	0.36	0.506667
tr|M0R192|M0R192_HUMAN	BLVRB	tr|M0R192|M0R192_HUMAN Flavin reductase (NADPH) OS=Homo sapiens GN=BLVRB PE=1 SV=1	0.18	2.65667	0	1.68333	1.99	3.27	0	3.73667	0	0.356667	0.543333	0	0	0	0	0	0.543333	3.27
tr|A0A024R1W3|A0A024R1W3_HUMAN	FKBP10	tr|A0A024R1W3|A0A024R1W3_HUMAN Peptidylprolyl isomerase OS=Homo sapiens GN=FKBP10 PE=4 SV=1	0.0933333	0	0	0	0.0566667	0	0	0	0	0	0	0	0	0	0	0.06	0	0
tr|A0A0G2JQM1|A0A0G2JQM1_HUMAN	AP2A2	tr|A0A0G2JQM1|A0A0G2JQM1_HUMAN AP-2 complex subunit alpha-2 (Fragment) OS=Homo sapiens GN=AP2A2 PE=1 SV=1	0.11	0	0.0666667	0	0	0	0	0	0	0	0	0	0	0	0	0	0	0
tr|A0A024RAV5|A0A024RAV5_HUMAN	KRAS	tr|A0A024RAV5|A0A024RAV5_HUMAN V-Ki-ras2 Kirsten rat sarcoma viral oncogene homolog	150.897	1.70333	1.03667	0.856667	2.9	1.86667	1.62333	1.77667	1.23	0.39	0.493333	0.453333	0.263333	0.403333	0.97	0.92	1.35667	1.67667
sp|P08779|K1C16_HUMAN	KRT16	sp|P08779|K1C16_HUMAN Keratin	0.0933333	0.57	0.393333	0.686667	1.23	1.06333	1.59667	0.993333	0.696667	0.79	0.833333	0.59	0.89	2.03333	0.78	1.41667	1.11333	0.17
tr|A0A024R877|A0A024R877_HUMAN	ALAD	tr|A0A024R877|A0A024R877_HUMAN Delta-aminolevulinic acid dehydratase OS=Homo sapiens GN=ALAD PE=3 SV=1	0.3	1.76333	0.226667	1.33333	1.34333	2.87667	0.63	2.21667	0.633333	0.76	0.536667	0.33	0.76	1.07667	0.523333	0.35	0.82	1.28667
tr|F2Z303|F2Z303_HUMAN	UMPS	tr|F2Z303|F2Z303_HUMAN Uridine 5~-monophosphate synthase OS=Homo sapiens GN=UMPS PE=1 SV=1	0.77	0	0	0	0	0	0	0	0	0	0	0	0	0	0	0	0	0
tr|Q14400|Q14400_HUMAN	GLUD1	tr|Q14400|Q14400_HUMAN GLUD1 protein (Fragment) OS=Homo sapiens GN=GLUD1 PE=2 SV=1	0.34	1.67333	0.16	1.48667	2.10667	1.82	0.236667	2.24	1.31	1.13	0.526667	0.473333	0.78	0.296667	0.726667	0.48	1.32667	2.14
tr|A0A0G2JM12|A0A0G2JM12_HUMAN	CSNK2B	tr|A0A0G2JM12|A0A0G2JM12_HUMAN Casein kinase II subunit beta OS=Homo sapiens GN=CSNK2B PE=1 SV=1	0.13	0.0866667	0	0.13	0.13	0	0	0.0866667	0	0	0	0	0	0	0	0.0533333	0.0866667	0.13
tr|H0Y829|H0Y829_HUMAN	ADIG	tr|H0Y829|H0Y829_HUMAN Adipogenin (Fragment) OS=Homo sapiens GN=ADIG PE=4 SV=1	0.23	0.23	0.23	0.23	0.23	0.23	0.23	0.23	0.23	0.23	0.23	0.23	0.23	0.23	0.23	0.23	0.23	0.23
tr|B3KU62|B3KU62_HUMAN	tr|B3KU62|B3KU62_HUMAN	tr|B3KU62|B3KU62_HUMAN cDNA FLJ39243 fis	377.747	0.183333	0.463333	0.25	0.84	0.953333	0.89	0.64	0.93	1.22333	0.786667	0.663333	1.16667	0.926667	0.86	0.553333	0.64	0.926667
tr|Q6IB11|Q6IB11_HUMAN	PGRMC1	tr|Q6IB11|Q6IB11_HUMAN PGRMC1 protein OS=Homo sapiens GN=PGRMC1 PE=2 SV=1	0.3	1.04333	0	0.156667	0.49	0	0	0	0.07	0	0	0	0.0266667	0	0	0.18	0.363333	0.296667
tr|Q5U091|Q5U091_HUMAN	NRAS	tr|Q5U091|Q5U091_HUMAN Neuroblastoma RAS viral (V-ras) oncogene homolog OS=Homo sapiens GN=NRAS PE=2 SV=1	0.32	2.27333	0	1.51	2.35	1.50333	0.306667	1.85	0.22	0.306667	0.426667	0	0	0.16	0.32	0.34	0.606667	1.88333
sp|Q9ULR3|PPM1H_HUMAN	PPM1H	sp|Q9ULR3|PPM1H_HUMAN Protein phosphatase 1H OS=Homo sapiens GN=PPM1H PE=1 SV=2	0.08	1.12667	0.0266667	0.433333	0.506667	0.653333	0.133333	0.93	0.0266667	0.08	0.0533333	0.0533333	0.0766667	0.106667	0.0266667	0.0966667	0.383333	0.613333
sp|P10645|CMGA_HUMAN	CHGA	sp|P10645|CMGA_HUMAN Chromogranin-A OS=Homo sapiens GN=CHGA PE=1 SV=7	0.253333	1.07	0.12	0.75	0.91	1.44333	0.75	1.31667	0.75	0.75	0.7	0.75	0.7	0.75	0.75	0.566667	0.63	1.08
tr|A0A087X1E4|A0A087X1E4_HUMAN	ARFIP2	tr|A0A087X1E4|A0A087X1E4_HUMAN Arfaptin-2 OS=Homo sapiens GN=ARFIP2 PE=1 SV=1	0.23	0.906667	0.11	0.37	0.276667	0.19	0.12	0.553333	0.32	0.506667	0.376667	0.19	0.28	0.0766667	0.15	0.11	0.23	0.233333
tr|A0A024R3L9|A0A024R3L9_HUMAN	VPS26B	tr|A0A024R3L9|A0A024R3L9_HUMAN Vacuolar protein sorting 26 homolog B (Yeast)	44.0733	0.243333	0.126667	0.29	0.24	0.286667	0.153333	0.153333	0.153333	0.153333	0.196667	0.11	0.116667	0.153333	0.11	0.153333	0.196667	0.153333
tr|B3KN82|B3KN82_HUMAN	tr|B3KN82|B3KN82_HUMAN	tr|B3KN82|B3KN82_HUMAN cDNA FLJ13913 fis	6.06	0.0633333	0	0	0	0	0	0	0	0.176667	0	0	0	0	0	0	0.01	0
tr|A0A075B777|A0A075B777_HUMAN	MPPE1	tr|A0A075B777|A0A075B777_HUMAN Metallophosphoesterase 1 OS=Homo sapiens GN=MPPE1 PE=4 SV=1	2.55	2.55	0	2.55	2.55	2.6	2.65	1.76667	2.6	2.55	2.55	2.6	2.6	2.55	2.6	2.5	2.55	2.65
tr|A0A024R520|A0A024R520_HUMAN	SYT7	tr|A0A024R520|A0A024R520_HUMAN Synaptotagmin VII	0.0533333	0.0266667	0	0	0	0	0	0	0	0	0.0266667	0	0	0.06	0	0	0.06	0
tr|V9HWC3|V9HWC3_HUMAN	HEL-S-1a	tr|V9HWC3|V9HWC3_HUMAN Epididymis secretory sperm binding protein Li 1a OS=Homo sapiens GN=HEL-S-1a PE=2 SV=1	0.376667	0.493333	0	0.753333	0.82	0.356667	0	0.413333	0	0	0	0	0	0	0	0	0.9	0
sp|Q9H6K5-2|PRR36_HUMAN	PRR36	sp|Q9H6K5-2|PRR36_HUMAN Isoform 2 of Proline-rich protein 36 OS=Homo sapiens GN=PRR36	0.03	0.26	0.103333	0.126667	0.193333	0.153333	0.02	0.166667	0.08	0.103333	0.08	0.116667	0.0933333	0.08	0.0533333	0.0233333	0.0566667	0.126667
sp|O14929-2|HAT1_HUMAN	HAT1	sp|O14929-2|HAT1_HUMAN Isoform B of Histone acetyltransferase type B catalytic subunit OS=Homo sapiens GN=HAT1	0.196667	0	0	0.116667	0	0	0	0	0	0	0	0	0	0	0	0.01	0	0
tr|A0A024R326|A0A024R326_HUMAN	RPL29	tr|A0A024R326|A0A024R326_HUMAN Ribosomal protein L29	101.847	0.27	0.09	0.18	0.27	0.27	0.09	0.18	0.286667	0.253333	0.27	0.27	0.27	0.27	0.27	0.27	0.27	0.27
tr|A0A090N8G0|A0A090N8G0_HUMAN	GARS	tr|A0A090N8G0|A0A090N8G0_HUMAN Glycyl-tRNA synthetase OS=Homo sapiens GN=GARS PE=4 SV=1	0.203333	0.966667	0.17	0.356667	0.516667	0.443333	0.16	0.81	0.1	0.313333	0.256667	0.14	0.16	0.14	0.14	0.243333	0.553333	0.47
tr|D6W4Z6|D6W4Z6_HUMAN	hCG_23833	tr|D6W4Z6|D6W4Z6_HUMAN HCG23833	0.06	0	0	0	0	0	0	0.0266667	0	0	0	0	0	0	0	0	0	0
tr|A0A024R366|A0A024R366_HUMAN	FHIT	tr|A0A024R366|A0A024R366_HUMAN Fragile histidine triad gene	60.52	0.4	0.0933333	0.58	0.64	1.1	0.52	0.52	0.4	0.306667	0.58	0.306667	0.28	0.64	0.64	0.52	0.64	0.64
tr|O60382|O60382_HUMAN	KIAA0324	tr|O60382|O60382_HUMAN KIAA0324 (Fragment) OS=Homo sapiens GN=KIAA0324 PE=4 SV=1	0.0166667	0	0	0.143333	0.0933333	0.0966667	0.0933333	0.1	0.17	0.0966667	0.113333	0.196667	0.103333	0.12	0.0666667	0.0466667	0.03	0.08
tr|A0A140VJD7|A0A140VJD7_HUMAN	tr|A0A140VJD7|A0A140VJD7_HUMAN	tr|A0A140VJD7|A0A140VJD7_HUMAN Acylphosphatase OS=Homo sapiens PE=2 SV=1	0.876667	12.7867	0.663333	8.79333	4.50333	12.7867	1.18667	6.24667	4.01667	4.01667	4.01667	2.92	4.66333	4.66333	4.50333	3.11667	0.876667	11.4333
tr|B4DWN1|B4DWN1_HUMAN	tr|B4DWN1|B4DWN1_HUMAN	tr|B4DWN1|B4DWN1_HUMAN cDNA FLJ52285	0.0933333	0.143333	0	0	0	0	0	0	0	0.0466667	0	0	0	0	0	0	0.0466667	0
tr|A0A1B0GV11|A0A1B0GV11_HUMAN	SLC9A6	tr|A0A1B0GV11|A0A1B0GV11_HUMAN Sodium/hydrogen exchanger OS=Homo sapiens GN=SLC9A6 PE=1 SV=1	0.06	0	0.246667	0	0	0	0	0	0	0	0	0	0	0	0	0	0	0
tr|B4DJY5|B4DJY5_HUMAN	tr|B4DJY5|B4DJY5_HUMAN	tr|B4DJY5|B4DJY5_HUMAN cDNA FLJ61298	73.1767	0.45	0.196667	0.503333	1.05	0.763333	0.283333	0.666667	0.536667	0.24	0	0	0.6	0	0.0566667	0	0	0.393333
tr|A0PJJ9|A0PJJ9_HUMAN	GGT7	tr|A0PJJ9|A0PJJ9_HUMAN GGT7 protein (Fragment) OS=Homo sapiens GN=GGT7 PE=2 SV=1	0.123333	0.07	0.07	0.15	0.123333	0.0966667	0.07	0.123333	0.0966667	0.07	0.0566667	0.0966667	0.0966667	0.0933333	0.0466667	0.07	0.2	0.07
tr|B4DVD7|B4DVD7_HUMAN	EIF3K	tr|B4DVD7|B4DVD7_HUMAN Eukaryotic translation initiation factor 3 subunit K OS=Homo sapiens GN=EIF3K PE=2 SV=1	0.19	0.126667	0	0.19	0.126667	0.0633333	0.0633333	0	0.126667	0.126667	0.19	0.19	0.133333	0.19	0.136667	0.126667	0.13	0
tr|L7RXH5|L7RXH5_HUMAN	MAPK3	tr|L7RXH5|L7RXH5_HUMAN Mitogen-activated protein kinase OS=Homo sapiens GN=MAPK3 PE=2 SV=1	0.226667	3.07667	0.636667	1.15	1.33667	1.58667	1.27	2.15	1.26667	1.59667	1.20333	1.51333	1.27	1.31667	1.23333	1.19667	2.19667	1.85333
tr|A0A024R258|A0A024R258_HUMAN	UBQLN1	tr|A0A024R258|A0A024R258_HUMAN Ubiquilin 1	61.1333	0.3	0.13	0.126667	0.243333	0.273333	0.166667	0.246667	0.306667	0.186667	0.19	0.176667	0.103333	0.13	0.0233333	0.0233333	0.18	0.333333
tr|B2RCM2|B2RCM2_HUMAN	tr|B2RCM2|B2RCM2_HUMAN	tr|B2RCM2|B2RCM2_HUMAN cDNA	0	0.03	0.263333	0.0233333	0.156667	0.25	0	0	0	0.0333333	0.0433333	0.0233333	0	0	0	0	0.0533333	0.0666667
tr|A0A024RBI7|A0A024RBI7_HUMAN	GLTP	tr|A0A024RBI7|A0A024RBI7_HUMAN Glycolipid transfer protein	15.46	0.343333	0.27	0.17	0	0.433333	0.6	0.6	0.42	0.343333	0.266667	0.42	0.42	0.266667	0.42	0.266667	0.343333	0.42
tr|A0A1B0GVS3|A0A1B0GVS3_HUMAN	ACTR1A	tr|A0A1B0GVS3|A0A1B0GVS3_HUMAN Alpha-centractin OS=Homo sapiens GN=ACTR1A PE=1 SV=1	0.18	0	0.18	0	0	0.12	0.18	0	0.253333	0.18	0.18	0.18	0.18	0.18	0.18	0.18	0	0
tr|A0A0K0K1K7|A0A0K0K1K7_HUMAN	HEL-S-304	tr|A0A0K0K1K7|A0A0K0K1K7_HUMAN 6-phosphogluconolactonase	235.233	2	1.28333	0.89	1.75667	2.26	1.84333	1.50667	1.76	1.18667	0.953333	0.586667	1.24333	0.83	0.51	0.503333	0.85	1.61333
tr|H3BSP9|H3BSP9_HUMAN	MT2A	tr|H3BSP9|H3BSP9_HUMAN Metallothionein OS=Homo sapiens GN=MT2A PE=1 SV=1	1.63	1.29333	0.206667	0.413333	0.206667	0.413333	0.413333	1.63333	0	1.08667	1.08667	1.08667	0.543333	0.543333	1.63	0	0.413333	0.956667
sp|Q8TEH3-6|DEN1A_HUMAN	DENND1A	sp|Q8TEH3-6|DEN1A_HUMAN Isoform 6 of DENN domain-containing protein 1A OS=Homo sapiens GN=DENND1A	0.04	0.12	0.0666667	0.08	0.0533333	0.08	0.0666667	0.0666667	0.0533333	0.0933333	0.0666667	0.0933333	0.0533333	0.0666667	0.04	0.0666667	0.0866667	0.08
tr|B4DS95|B4DS95_HUMAN	tr|B4DS95|B4DS95_HUMAN	tr|B4DS95|B4DS95_HUMAN Ribonucleoside-diphosphate reductase (Fragment) OS=Homo sapiens PE=2 SV=1	0.04	0	0	0	0	0	0	0	0	0	0	0	0	0	0	0	0	0
tr|Q53H87|Q53H87_HUMAN	tr|Q53H87|Q53H87_HUMAN	tr|Q53H87|Q53H87_HUMAN Formyltetrahydrofolate dehydrogenase isoform a variant (Fragment) OS=Homo sapiens PE=2 SV=1	0.09	0.6	0	0	0	0	0	0	0.273333	0	0.296667	0.866667	0.273333	0.206667	0.33	0	0.453333	0
tr|F8WE04|F8WE04_HUMAN	HSPB1	tr|F8WE04|F8WE04_HUMAN Heat shock protein beta-1 OS=Homo sapiens GN=HSPB1 PE=1 SV=1	0.51	0	1.27	0.17	0	0	0	0	0	0.423333	0.17	0.283333	0	0.17	0	0.123333	0	0
tr|B0AZR8|B0AZR8_HUMAN	tr|B0AZR8|B0AZR8_HUMAN	tr|B0AZR8|B0AZR8_HUMAN cDNA	472.45	0.17	1.02	0.0766667	0.656667	0.683333	0.566667	0.52	0.656667	0.286667	0.36	0.233333	0.52	0.293333	0.286667	0.423333	0.38	0.19
tr|B5MCD7|B5MCD7_HUMAN	SYNGR1	tr|B5MCD7|B5MCD7_HUMAN Synaptogyrin-1 OS=Homo sapiens GN=SYNGR1 PE=1 SV=1	0.25	0.57	0.273333	0.463333	0.57	0.0833333	0.25	0.25	0.25	0.356667	0.166667	0.25	0.25	0.166667	0.166667	0.25	0.57	0.463333
tr|A0A0K0K1K1|A0A0K0K1K1_HUMAN	HEL-S-278	tr|A0A0K0K1K1|A0A0K0K1K1_HUMAN Glyceraldehyde-3-phosphate dehydrogenase OS=Homo sapiens GN=HEL-S-278 PE=2 SV=1	0.15	0.21	0.0666667	0.213333	0.173333	0.29	0	0.07	0.07	0	0.0333333	0	0	0.103333	0	0.103333	0.21	0.0333333
tr|B5BUI8|B5BUI8_HUMAN	DUSP3	tr|B5BUI8|B5BUI8_HUMAN Dual specificity phosphatase 3 (Fragment) OS=Homo sapiens GN=DUSP3 PE=2 SV=1	0.313333	1.75	0.146667	1.03	0.976667	0.5	0.22	0.84	0.0733333	0.24	0.146667	0.146667	0.636667	0.0166667	0.0733333	0.03	1.28	1.28
tr|A0A1B0GVA9|A0A1B0GVA9_HUMAN	RYR3	tr|A0A1B0GVA9|A0A1B0GVA9_HUMAN Ryanodine receptor 3 (Fragment) OS=Homo sapiens GN=RYR3 PE=4 SV=1	1.7	1.7	1.8	1.7	1.7	5.02333	1.7	1.7	4.74667	3.22333	1.7	1.7	3.22333	1.7	1.7	3.22333	3.5	10.3767
tr|A0A024R7K7|A0A024R7K7_HUMAN	GATAD2A	tr|A0A024R7K7|A0A024R7K7_HUMAN GATA zinc finger domain containing 2A	0.04	0.04	0.06	0.243333	0.02	0.02	0	0.02	0.0633333	0.0433333	0.04	0.04	0.04	0.02	0	0.02	0	0.0633333
tr|Q5H937|Q5H937_HUMAN	PKIG	tr|Q5H937|Q5H937_HUMAN cAMP-dependent protein kinase inhibitor gamma OS=Homo sapiens GN=PKIG PE=1 SV=1	0.78	0.78	0.366667	1.24333	0.78	0.78	0.78	1.70667	0.78	0.26	0.78	0.78	0.78	0.78	0.78	0.78	0.78	0.78
tr|K7ER15|K7ER15_HUMAN	HDHD2	tr|K7ER15|K7ER15_HUMAN Haloacid dehalogenase-like hydrolase domain-containing protein 2 (Fragment) OS=Homo sapiens GN=HDHD2 PE=1 SV=1	0.616667	1.24333	0	0.81	1.08667	2.05	0.45	1.1	0.2	0.146667	0.113333	0.0666667	0.2	0.133333	0.2	0.133333	0.2	1.02667
sp|Q8WW12-2|PCNP_HUMAN	PCNP	sp|Q8WW12-2|PCNP_HUMAN Isoform 2 of PEST proteolytic signal-containing nuclear protein OS=Homo sapiens GN=PCNP	0.24	0	0	0	0	0	0	0	0	0	0.283333	0	0	0	0	0	0.503333	0
tr|B7Z5K4|B7Z5K4_HUMAN	tr|B7Z5K4|B7Z5K4_HUMAN	tr|B7Z5K4|B7Z5K4_HUMAN cDNA FLJ50623	0.0633333	0.536667	0.236667	0.103333	0	0.143333	0	0	0	0.03	0.29	0.31	0	0	0	0	0	0
tr|A0A024RAK9|A0A024RAK9_HUMAN	HAPLN1	tr|A0A024RAK9|A0A024RAK9_HUMAN Hyaluronan and proteoglycan link protein 1	165.487	0.386667	0.226667	0.273333	0.37	0.64	0.94	0.946667	0.57	0.323333	0.42	0.323333	0.326667	0.423333	0.38	0.473333	0.37	0.69
tr|B2R5W6|B2R5W6_HUMAN	tr|B2R5W6|B2R5W6_HUMAN	tr|B2R5W6|B2R5W6_HUMAN cDNA	397	397.563	0.76	1.60667	0.6	1.31	1.33	0.77	1.14333	1.35	0.55	0.62	0.36	0.48	0.43	0.36	0.366667	0.66
tr|B2R7I3|B2R7I3_HUMAN	tr|B2R7I3|B2R7I3_HUMAN	tr|B2R7I3|B2R7I3_HUMAN cDNA	176	0.46	0.6	0	0.246667	0	0.74	0	0	0	0.106667	0	0	0	0	0	0.6	0
sp|O75643|U520_HUMAN	SNRNP200	sp|O75643|U520_HUMAN U5 small nuclear ribonucleoprotein 200 kDa helicase OS=Homo sapiens GN=SNRNP200 PE=1 SV=2	0.0433333	0	0	0	0	0	0	0	0	0	0	0	0	0	0	0	0	0
tr|A0A024RDY0|A0A024RDY0_HUMAN	RANBP5	tr|A0A024RDY0|A0A024RDY0_HUMAN RAN binding protein 5	164.7	0.3	0.206667	0.08	0.126667	0.113333	0.0566667	0.11	0.0966667	0.0566667	0.11	0.15	0.103333	0.0333333	0.0366667	0.116667	0.15	0.306667
tr|Q1HBJ4|Q1HBJ4_HUMAN	MAPK1	tr|Q1HBJ4|Q1HBJ4_HUMAN Mitogen-activated protein kinase OS=Homo sapiens GN=MAPK1 PE=3 SV=1	0.476667	2.17667	0.506667	1.18667	1.11333	1.35667	0.78	1.78	1.11333	1.19333	0.786667	0.706667	0.766667	1.12	1.04667	0.84	1.6	1.77
tr|H0YES2|H0YES2_HUMAN	DEPDC1	tr|H0YES2|H0YES2_HUMAN DEP domain-containing protein 1A (Fragment) OS=Homo sapiens GN=DEPDC1 PE=1 SV=1	0.213333	0.166667	0.153333	0.08	0.286667	0	0	0.12	0.0433333	0	0.263333	0.12	0.0866667	0.163333	0.0933333	0.193333	0.0866667	0.0433333
tr|H0Y4T6|H0Y4T6_HUMAN	PIN4	tr|H0Y4T6|H0Y4T6_HUMAN Peptidyl-prolyl cis-trans isomerase NIMA-interacting 4 (Fragment) OS=Homo sapiens GN=PIN4 PE=1 SV=1	0.393333	0.906667	0	1.36	1.36	0.813333	0.36	0.813333	0	0.246667	0	0	0.36	0.633333	0	1.36	0.36	0.906667
tr|A0AVP6|A0AVP6_HUMAN	UTS2	tr|A0AVP6|A0AVP6_HUMAN UTS2 protein OS=Homo sapiens GN=UTS2 PE=2 SV=1	0.45	0	0	0.45	0.45	0.45	0.45	0.45	0.15	0	0.3	0.37	0.3	0.3	0	0.45	0.3	0.45
tr|A4D1K0|A4D1K0_HUMAN	ATP6V1F	tr|A4D1K0|A4D1K0_HUMAN V-type proton ATPase subunit F OS=Homo sapiens GN=ATP6V1F PE=2 SV=1	0.87	2.28667	0.536667	2.48	2.90667	3.91333	0.87	2.90667	1.55	1.15667	1.03667	0.703333	0.64	0.703333	0.763333	1.32333	1.86	3.33333
tr|A0A024RC37|A0A024RC37_HUMAN	P15RS	tr|A0A024RC37|A0A024RC37_HUMAN Uncharacterized protein OS=Homo sapiens GN=P15RS PE=4 SV=1	0.13	0.03	0	0	0.0433333	0	0	0	0	0	0	0	0	0	0	0.0866667	0	0
sp|O60299|LZTS3_HUMAN	LZTS3	sp|O60299|LZTS3_HUMAN Leucine zipper putative tumor suppressor 3 OS=Homo sapiens GN=LZTS3 PE=2 SV=1	0.02	0	0	0	0	0	0	0	0	0	0	0	0	0	0	0	0	0
sp|Q12904-2|AIMP1_HUMAN	AIMP1	sp|Q12904-2|AIMP1_HUMAN Isoform 2 of Aminoacyl tRNA synthase complex-interacting multifunctional protein 1 OS=Homo sapiens GN=AIMP1	0.163333	0.906667	0	0.696667	0.696667	0.443333	0.11	0.633333	0	0.19	0.136667	0	0	0	0	0.0833333	0.366667	0.58
tr|A8K8N7|A8K8N7_HUMAN	PFAS	tr|A8K8N7|A8K8N7_HUMAN Phosphoribosylformylglycinamidine synthase (FGAR amidotransferase)	176.02	0.273333	0.126667	0.04	0.193333	0.27	0.16	0.156667	0.13	0.06	0.0633333	0	0.04	0.04	0.02	0.04	0.193333	0.226667
tr|A0A024RAY2|A0A024RAY2_HUMAN	KRT18	tr|A0A024RAY2|A0A024RAY2_HUMAN Keratin 18	0.2	0.17	0	0.0633333	0.03	0	0	0	0	0	0	0	0	0	0	0.126667	0.0633333	0
tr|I1SRC5|I1SRC5_HUMAN	tr|I1SRC5|I1SRC5_HUMAN	tr|I1SRC5|I1SRC5_HUMAN UBE2L3/KRAS fusion protein OS=Homo sapiens PE=2 SV=1	0.18	0	0.703333	0	0	1.18333	0	0.456667	0.0933333	0	0	0.0433333	0.186667	0.0933333	0.35	0.15	0.78	0.363333
tr|B4DEN3|B4DEN3_HUMAN	tr|B4DEN3|B4DEN3_HUMAN	tr|B4DEN3|B4DEN3_HUMAN cDNA FLJ61101	0.15	0	0	0	0	0	0	0	0	0	0	0	0	0	0	0	0	0
tr|Q6IAT2|Q6IAT2_HUMAN	GCSH	tr|Q6IAT2|Q6IAT2_HUMAN GCSH protein OS=Homo sapiens GN=GCSH PE=2 SV=1	0.343333	0.803333	0.03	0.803333	0.93	1.43667	0.343333	1.08667	0.27	0.446667	0.136667	0.383333	0.343333	0.226667	0.263333	0.446667	0.676667	0.573333
tr|D3DPK5|D3DPK5_HUMAN	SH3BGRL3	tr|D3DPK5|D3DPK5_HUMAN SH3 domain binding glutamic acid-rich protein like 3	103.78	0.17	0.176667	0.136667	0.17	0.45	0.436667	0.513333	0.31	0.17	0.17	0.17	0.296667	0.143333	0.126667	0.0666667	0.393333	0.513333
sp|Q9NSB2|KRT84_HUMAN	KRT84	sp|Q9NSB2|KRT84_HUMAN Keratin	24.4267	0.14	0.0233333	0.07	0.14	0.14	0.0933333	0.0933333	0.0466667	0.0933333	0	0.0466667	0.0933333	0.0233333	0.07	0.07	0.0933333	0.116667
tr|B1AJQ6|B1AJQ6_HUMAN	STX12	tr|B1AJQ6|B1AJQ6_HUMAN Syntaxin-12 (Fragment) OS=Homo sapiens GN=STX12 PE=1 SV=2	0.22	0.67	0.14	0.686667	0.583333	0.67	0.19	0.583333	0.423333	0.373333	0.423333	0.336667	0.27	0.216667	0.263333	0.263333	0.583333	0.773333
sp|Q5HYI8|RABL3_HUMAN	RABL3	sp|Q5HYI8|RABL3_HUMAN Rab-like protein 3 OS=Homo sapiens GN=RABL3 PE=1 SV=1	0.17	0.17	0.0566667	0.17	0.17	0.17	0.17	0.17	0.173333	0.17	0.17	0.113333	0.17	0.17	0.17	0.17	0.17	0.17
tr|B2RD79|B2RD79_HUMAN	tr|B2RD79|B2RD79_HUMAN	tr|B2RD79|B2RD79_HUMAN cDNA	595.333	0.19	1.75333	0.06	0.503333	0.626667	0.136667	0.16	0.423333	0.0533333	0.37	0.196667	0.08	0.0266667	0.08	0.08	0	0.39
tr|B3KY12|B3KY12_HUMAN	tr|B3KY12|B3KY12_HUMAN	tr|B3KY12|B3KY12_HUMAN cDNA FLJ46581 fis	60.69	0.1	0.0466667	0.0233333	0.0233333	0.113333	0.0466667	0	0.0233333	0.0366667	0	0	0	0	0	0	0.0466667	0.0233333
sp|P46109|CRKL_HUMAN	CRKL	sp|P46109|CRKL_HUMAN Crk-like protein OS=Homo sapiens GN=CRKL PE=1 SV=1	0.13	1.52	0.12	0.796667	1.4	0.34	0.34	1.05667	0.183333	0.35	0.34	0.29	0.136667	0.34	0.146667	0.08	0.796667	0.87
tr|L0R6H6|L0R6H6_HUMAN	GRINL1A	tr|L0R6H6|L0R6H6_HUMAN Alternative protein GRINL1A OS=Homo sapiens GN=GRINL1A PE=4 SV=1	0.58	1.38	0	0.89	1.00667	0.713333	0.89	1.69	1.51	1.2	0.89	0.89	1.69	2.49	2.98	0	0.58	1.69
sp|Q9NSB4|KRT82_HUMAN	KRT82	sp|Q9NSB4|KRT82_HUMAN Keratin	24.1067	0.16	0.08	0.106667	0.16	0.16	0.133333	0.133333	0.133333	0.133333	0.08	0.0533333	0.106667	0.08	0.133333	0.133333	0.106667	0.133333
sp|P42126-2|ECI1_HUMAN	ECI1	sp|P42126-2|ECI1_HUMAN Isoform 2 of Enoyl-CoA delta isomerase 1	106.433	0.663333	0.326667	0.406667	0.646667	0.893333	0.733333	0.583333	0.913333	0.5	0.5	0.31	0.913333	0.72	0.733333	0.543333	1.12	0.733333
tr|H0YN14|H0YN14_HUMAN	IPO4	tr|H0YN14|H0YN14_HUMAN Importin-4 OS=Homo sapiens GN=IPO4 PE=1 SV=1	0.04	0	0	0	0	0	0	0	0	0	0	0	0	0	0	0.04	0	0
sp|Q96S90|LYSM1_HUMAN	LYSMD1	sp|Q96S90|LYSM1_HUMAN LysM and putative peptidoglycan-binding domain-containing protein 1 OS=Homo sapiens GN=LYSMD1 PE=1 SV=1	0.12	2.08	0.266667	0.573333	0.86	1.46	0.266667	0.88	0	0.22	0.133333	0	0.06	0	0	0	0.22	1.91
tr|A0A024R9D2|A0A024R9D2_HUMAN	MTDH	tr|A0A024R9D2|A0A024R9D2_HUMAN Metadherin	133.737	0.253333	0.22	0.283333	0.34	0.43	0.283333	0.266667	0.436667	0.37	0.28	0.43	0.37	0.37	0.25	0.223333	0.12	0.31
tr|A0A140VJT2|A0A140VJT2_HUMAN	tr|A0A140VJT2|A0A140VJT2_HUMAN	tr|A0A140VJT2|A0A140VJT2_HUMAN Testicular tissue protein Li 158 OS=Homo sapiens PE=2 SV=1	0.15	0.463333	0.396667	0.15	0.33	0.396667	0.15	0.33	0.21	0.336667	0.336667	0.396667	0.1	0.05	0.21	0.15	0.33	0.463333
tr|A8KAQ3|A8KAQ3_HUMAN	tr|A8KAQ3|A8KAQ3_HUMAN	tr|A8KAQ3|A8KAQ3_HUMAN cDNA FLJ76489	167.683	0.1	0.116667	0.0333333	0.133333	0.19	0.203333	0.153333	0.133333	0.0833333	0.0333333	0.05	0.1	0.05	0.0666667	0.0833333	0.0666667	0.166667
sp|Q9GZP4-2|PITH1_HUMAN	PITHD1	sp|Q9GZP4-2|PITH1_HUMAN Isoform 2 of PITH domain-containing protein 1 OS=Homo sapiens GN=PITHD1	0.273333	0	0.273333	0	0	0	0	0	0.226667	0.46	0.0633333	0	0.333333	0	0	0	0	0
tr|A0A096LP26|A0A096LP26_HUMAN	tr|A0A096LP26|A0A096LP26_HUMAN	tr|A0A096LP26|A0A096LP26_HUMAN Uncharacterized protein OS=Homo sapiens PE=4 SV=1	0.06	0	0	0.0633333	0	0.0633333	0	0	0	0	0.03	0.0633333	0	0	0	0	0	0.163333
sp|A8K0Z3|WASH1_HUMAN	WASH1	sp|A8K0Z3|WASH1_HUMAN WAS protein family homolog 1 OS=Homo sapiens GN=WASH1 PE=1 SV=2	0.03	0	0	0	0	0	0	0	0	0	0	0	0	0	0	0	0	0
sp|Q14320|FA50A_HUMAN	FAM50A	sp|Q14320|FA50A_HUMAN Protein FAM50A OS=Homo sapiens GN=FAM50A PE=1 SV=2	0.0866667	0.0366667	0	0.0366667	0.0733333	0	0	0.0366667	0	0	0	0	0	0	0	0.1	0	0
sp|P29373|RABP2_HUMAN	CRABP2	sp|P29373|RABP2_HUMAN Cellular retinoic acid-binding protein 2 OS=Homo sapiens GN=CRABP2 PE=1 SV=2	0.0366667	0.69	0	0.56	0.3	0.3	0.0433333	0.2	0	0.1	0	0	0	0	0	0.186667	0	0.56
tr|A0A140VK42|A0A140VK42_HUMAN	tr|A0A140VK42|A0A140VK42_HUMAN	tr|A0A140VK42|A0A140VK42_HUMAN Testicular secretory protein Li 42 OS=Homo sapiens PE=2 SV=1	0.09	0.733333	0.0933333	0.37	0.666667	0.156667	0.0833333	0.256667	0.19	0.25	0.03	0.156667	0.0633333	0	0.03	0	0.37	0.156667
tr|B2RCU8|B2RCU8_HUMAN	tr|B2RCU8|B2RCU8_HUMAN	tr|B2RCU8|B2RCU8_HUMAN cDNA	0	0.206667	0	0	0	0	0	0	0	0	0	0	0	0	0	0	0	0
sp|P02671-2|FIBA_HUMAN	FGA	sp|P02671-2|FIBA_HUMAN Isoform 2 of Fibrinogen alpha chain OS=Homo sapiens GN=FGA	0.13	0.63	0.153333	0.386667	0.47	0.89	0.13	1.03333	0.836667	1.18333	0.87	0.326667	0.386667	0.536667	0.563333	0.53	0.766667	0.993333
sp|P46087-2|NOP2_HUMAN	NOP2	sp|P46087-2|NOP2_HUMAN Isoform 2 of Probable 28S rRNA (cytosine(4447)-C(5))-methyltransferase OS=Homo sapiens GN=NOP2	0.0666667	0	0.136667	0.05	0.0433333	0.01	0	0	0.05	0.23	0.0166667	0.246667	0	0	0	0.07	0	0.0266667
tr|A0A0D9SFL3|A0A0D9SFL3_HUMAN	EWSR1	tr|A0A0D9SFL3|A0A0D9SFL3_HUMAN RNA-binding protein EWS OS=Homo sapiens GN=EWSR1 PE=1 SV=1	0.106667	0.176667	0.0333333	0.15	0.07	0	0.0466667	0.123333	0	0.1	0.146667	0.0466667	0.01	0	0.0233333	0.0766667	0.0966667	0.203333
tr|Q5U5K4|Q5U5K4_HUMAN	HOMER1	tr|Q5U5K4|Q5U5K4_HUMAN Homer homolog 1 (Drosophila) OS=Homo sapiens GN=HOMER1 PE=2 SV=1	0.15	1.67333	0.323333	0.46	0.23	0	0.15	1.33	0.0933333	0.433333	0.25	0.19	0.113333	0.0366667	0.0733333	0.133333	0.293333	0.966667
sp|P41227-2|NAA10_HUMAN	NAA10	sp|P41227-2|NAA10_HUMAN Isoform 2 of N-alpha-acetyltransferase 10 OS=Homo sapiens GN=NAA10	0.18	0	0	0	0.1	0	0	0	0	0	0	0	0	0	0	0.0266667	0	0.06
sp|Q9BZZ5-3|API5_HUMAN	API5	sp|Q9BZZ5-3|API5_HUMAN Isoform 3 of Apoptosis inhibitor 5 OS=Homo sapiens GN=API5	0.15	0	0.03	0	0	0.09	0.12	0.156667	0.06	0.12	0.26	0.0933333	0.156667	0.06	0	0.09	0.06	0
sp|P48066|S6A11_HUMAN	SLC6A11	sp|P48066|S6A11_HUMAN Sodium- and chloride-dependent GABA transporter 3 OS=Homo sapiens GN=SLC6A11 PE=2 SV=1	0.0833333	0.06	0.17	0.146667	0.126667	0.13	0.106667	0.163333	0.196667	0.216667	0.173333	0.216667	0.13	0.106667	0.0833333	0.02	0.176667	0.243333
tr|B2R806|B2R806_HUMAN	EIF3E	tr|B2R806|B2R806_HUMAN Eukaryotic translation initiation factor 3 subunit E OS=Homo sapiens GN=EIF3E PE=2 SV=1	0.113333	0	0	0	0	0	0	0	0	0	0	0	0	0	0	0.0266667	0	0
tr|K7EJ57|K7EJ57_HUMAN	TOMM40	tr|K7EJ57|K7EJ57_HUMAN Mitochondrial import receptor subunit TOM40 homolog (Fragment) OS=Homo sapiens GN=TOMM40 PE=1 SV=8	0.15	0	0	0	0	0	0	0	0	0	0	0	0	0	0	0.0833333	0	0
sp|Q96PU8-3|QKI_HUMAN	QKI	sp|Q96PU8-3|QKI_HUMAN Isoform 2 of Protein quaking OS=Homo sapiens GN=QKI	0.173333	0.78	0.136667	0.796667	0.956667	0.523333	0.36	0.656667	0.386667	0.273333	0.453333	0.136667	0	0.176667	0.153333	0.26	0.33	0.523333
tr|Q5U0F4|Q5U0F4_HUMAN	EIF3S2	tr|Q5U0F4|Q5U0F4_HUMAN Eukaryotic translation initiation factor 3 subunit I OS=Homo sapiens GN=EIF3S2 PE=2 SV=1	0.213333	0.213333	0	0.12	0.166667	0	0	0.166667	0	0.05	0.0266667	0.12	0	0	0	0.213333	0.12	0.12
tr|Q2TSD2|Q2TSD2_HUMAN	tr|Q2TSD2|Q2TSD2_HUMAN	tr|Q2TSD2|Q2TSD2_HUMAN Aging-associated gene 7 protein OS=Homo sapiens PE=2 SV=1	0.11	0.0733333	0	0	0.0733333	0.11	0.133333	0.0366667	0.0766667	0.0366667	0	0	0.0366667	0	0.0733333	0.0366667	0.0366667	0.0366667
tr|B3KWD0|B3KWD0_HUMAN	tr|B3KWD0|B3KWD0_HUMAN	tr|B3KWD0|B3KWD0_HUMAN cDNA FLJ42779 fis	0.0166667	0	0	0.0166667	0.0533333	0.0533333	0	0	0	0	0	0	0	0	0	0	0	0.0133333
tr|A0A0S2Z4D4|A0A0S2Z4D4_HUMAN	PLP1	tr|A0A0S2Z4D4|A0A0S2Z4D4_HUMAN Proteolipid protein 1 isoform 1 (Fragment) OS=Homo sapiens GN=PLP1 PE=2 SV=1	0.303333	0.87	0.613333	0.6	0.6	0.78	0.523333	0.81	0.613333	0.38	0.446667	0.446667	0.546667	0.523333	0.523333	0.6	0.6	0.69
sp|Q9NVA4|T184C_HUMAN	TMEM184C	sp|Q9NVA4|T184C_HUMAN Transmembrane protein 184C OS=Homo sapiens GN=TMEM184C PE=1 SV=2	0.06	0.09	0.0766667	0.09	0.09	0.09	0.216667	0.09	0.09	0.09	0.09	0.09	0.09	0.09	0.09	0	0.0366667	0.09
tr|A0A0S2Z580|A0A0S2Z580_HUMAN	ETHE1	tr|A0A0S2Z580|A0A0S2Z580_HUMAN Ethylmalonic encephalopathy 1 isoform 2 (Fragment) OS=Homo sapiens GN=ETHE1 PE=2 SV=1	0.17	0.69	0.133333	0.883333	0.87	0.6	0.303333	0.883333	0.38	0.38	0.236667	0.47	0.703333	0.64	0.37	0.303333	0.78	0.69
tr|A0A140VK70|A0A140VK70_HUMAN	tr|A0A140VK70|A0A140VK70_HUMAN	tr|A0A140VK70|A0A140VK70_HUMAN Testis secretory sperm-binding protein Li 197a OS=Homo sapiens PE=2 SV=1	0.123333	0.786667	0.19	0.426667	0.383333	0.226667	0.263333	0.423333	0.3	0.23	0.2	0.16	0.16	0.09	0.09	0.166667	0.42	0.34
tr|A0A024RDH2|A0A024RDH2_HUMAN	UBE2D3	tr|A0A024RDH2|A0A024RDH2_HUMAN Ubiquitin-conjugating enzyme E2D 3 (UBC4/5 homolog	66.3633	0.28	0.186667	0.21	0.316667	0.306667	0.0933333	0.4	0.28	0.28	0.28	0.186667	0.28	0.186667	0.28	0.28	0.4	0.4
sp|P48047|ATPO_HUMAN	ATP5O	sp|P48047|ATPO_HUMAN ATP synthase subunit O	0.21	0	0	0.0666667	0.0533333	0.186667	0.0666667	0.133333	0	0.08	0	0	0.07	0	0.23	0.136667	0	0
tr|A0A024RCR6|A0A024RCR6_HUMAN	BAT3	tr|A0A024RCR6|A0A024RCR6_HUMAN HLA-B associated transcript 3	123.38	0.123333	0.126667	0.0866667	0.11	0.166667	0.146667	0.19	0.18	0.153333	0.14	0.14	0.123333	0.0833333	0.11	0.05	0.0733333	0.183333
tr|A0A024R201|A0A024R201_HUMAN	PSMD13	tr|A0A024R201|A0A024R201_HUMAN Proteasome (Prosome	97	26.3833	0.416667	0.363333	0.226667	0.1	0.32	0.106667	0.0666667	0.133333	0.0666667	0.32	0	0.0333333	0.0333333	0.0633333	0.0466667	0.26
tr|A0A0C4DGH3|A0A0C4DGH3_HUMAN	NUMBL	tr|A0A0C4DGH3|A0A0C4DGH3_HUMAN Numb-like protein OS=Homo sapiens GN=NUMBL PE=1 SV=1	0.0966667	0.32	0.263333	0.206667	0.203333	0.23	0.233333	0.32	0.486667	0.49	0.273333	0.323333	0.323333	0.206667	0.27	0.26	0.453333	0.386667
tr|A0A024R6C9|A0A024R6C9_HUMAN	DLST	tr|A0A024R6C9|A0A024R6C9_HUMAN Dihydrolipoamide S-succinyltransferase (E2 component of 2-oxo-glutarate complex)	207.427	0.676667	0.353333	0.553333	0.733333	0.66	0.543333	0.733333	0.546667	0.47	0.416667	0.23	0.496667	0.416667	0.416667	0.416667	0.496667	0.786667
tr|A0A024R1K8|A0A024R1K8_HUMAN	SF3A1	tr|A0A024R1K8|A0A024R1K8_HUMAN Splicing factor 3a	46.3333	0.05	0.0166667	0.0566667	0.05	0.05	0.0833333	0	0.05	0.0833333	0.0833333	0.0866667	0.05	0.143333	0.293333	0.05	0.0833333	0.05
tr|H3BLU7|H3BLU7_HUMAN	AKR7A2	tr|H3BLU7|H3BLU7_HUMAN Aflatoxin B1 aldehyde reductase member 2 (Fragment) OS=Homo sapiens GN=AKR7A2 PE=1 SV=1	0.176667	1.64	0.13	1.05	1.45	1.25	0.5	1.35	0.77	0.69	0.69	0.84	0.63	0.91	0.443333	0.466667	1.16	1.34
tr|A4D0V4|A4D0V4_HUMAN	CAPZA2	tr|A4D0V4|A4D0V4_HUMAN Capping protein (Actin filament) muscle Z-line	121.527	1.02	0.336667	0.463333	0.743333	0.75	0.61	0.603333	0.603333	0.38	0.603333	0.536667	0.603333	0.143333	0.416667	0.476667	0.543333	0.67
tr|Q86WJ6|Q86WJ6_HUMAN	HCN1	tr|Q86WJ6|Q86WJ6_HUMAN Hyperpolarization activated cyclic nucleotide-gated potassium channel OS=Homo sapiens GN=HCN1 PE=2 SV=1	0.0566667	0.14	0.0966667	0.106667	0.09	0.123333	0.04	0.156667	0.106667	0.14	0.09	0.106667	0.09	0.106667	0.123333	0.04	0.0733333	0.09
sp|Q6PCE3|PGM2L_HUMAN	PGM2L1	sp|Q6PCE3|PGM2L_HUMAN Glucose 1	361.087	0.926667	0.62	0.366667	1.14	1.09333	0.58	0.53	0.406667	0.3	0.346667	0.27	0.236667	0.153333	0.223333	0.42	0.76	1.32667
tr|A0A0K0K1L8|A0A0K0K1L8_HUMAN	HEL-S-129m	tr|A0A0K0K1L8|A0A0K0K1L8_HUMAN Epididymis secretory sperm binding protein Li 129m OS=Homo sapiens GN=HEL-S-129m PE=2 SV=1	0.48	0.716667	0.35	0.35	0.323333	0.55	0.41	0.943333	0.563333	0.35	0.29	0.29	0.34	0.28	0.306667	0.196667	0.48	0.716667
tr|A0A087WYU2|A0A087WYU2_HUMAN	METTL26	tr|A0A087WYU2|A0A087WYU2_HUMAN Protein METTL26 OS=Homo sapiens GN=METTL26 PE=1 SV=1	0.5	1.01	0.32	0.613333	0.5	0.56	0.84	0.166667	0.5	0.41	0.41	0.41	0.493333	0.243333	0.523333	0.323333	0.726667	0.84
tr|C0JXB8|C0JXB8_HUMAN	AIP	tr|C0JXB8|C0JXB8_HUMAN Peptidylprolyl isomerase OS=Homo sapiens GN=AIP PE=4 SV=1	0.12	0.353333	0.12	0.0566667	0.08	0	0	0	0.0366667	0	0.04	0.04	0	0	0	0.12	0.0466667	0.1
tr|A0A024R5M3|A0A024R5M3_HUMAN	CTTN	tr|A0A024R5M3|A0A024R5M3_HUMAN Cortactin	0.08	1.39	0.606667	0.606667	1.75333	0.923333	1.09333	1.36667	0.503333	0.726667	1.09333	0	0.533333	0	0.376667	0.226667	1.11	0.54
sp|Q9BTT0-3|AN32E_HUMAN	ANP32E	sp|Q9BTT0-3|AN32E_HUMAN Isoform 3 of Acidic leucine-rich nuclear phosphoprotein 32 family member E OS=Homo sapiens GN=ANP32E	0.18	0.193333	0	0.0733333	0.18	0	0	0	0	0	0	0	0	0	0	0.18	0	0.0733333
tr|A0A087WV97|A0A087WV97_HUMAN	SMAP2	tr|A0A087WV97|A0A087WV97_HUMAN Stromal membrane-associated protein 2 OS=Homo sapiens GN=SMAP2 PE=1 SV=1	0.133333	0.353333	0	0.356667	0.08	0.143333	0	0.2	0.166667	0.0833333	0.236667	0.1	0.0666667	0.02	0.03	0.17	0.11	0.0766667
tr|A0A0S2Z5H7|A0A0S2Z5H7_HUMAN	COPS4	tr|A0A0S2Z5H7|A0A0S2Z5H7_HUMAN COP9 constitutive photomorphogenic-like protein subunit 4 isoform 1 (Fragment) OS=Homo sapiens GN=COPS4 PE=2 SV=1	0.1	1.43333	0.14	0.543333	0.816667	1.02	0.0333333	0.793333	0.166667	0.133333	0.106667	0	0.0333333	0	0.0333333	0.1	0.63	0.786667
sp|Q15008-4|PSMD6_HUMAN	PSMD6	sp|Q15008-4|PSMD6_HUMAN Isoform 4 of 26S proteasome non-ATPase regulatory subunit 6 OS=Homo sapiens GN=PSMD6	0.18	0	0	0.21	0.0266667	0.0266667	0	0.06	0	0	0	0	0	0	0	0	0.253333	0.0933333
tr|B4DSQ5|B4DSQ5_HUMAN	tr|B4DSQ5|B4DSQ5_HUMAN	tr|B4DSQ5|B4DSQ5_HUMAN cDNA FLJ53608	0.0333333	0.0166667	0.0166667	0	0.0366667	0	0	0	0	0	0	0	0	0	0	0	0	0
tr|Q2VIM7|Q2VIM7_HUMAN	tr|Q2VIM7|Q2VIM7_HUMAN	tr|Q2VIM7|Q2VIM7_HUMAN S-(hydroxymethyl)glutathione dehydrogenase (Fragment) OS=Homo sapiens PE=3 SV=1	0.153333	0	0	0	0	0	0.253333	0	0.08	0.303333	0.303333	0.43	0.126667	0.383333	0.126667	0.126667	0	0
sp|P14854|CX6B1_HUMAN	COX6B1	sp|P14854|CX6B1_HUMAN Cytochrome c oxidase subunit 6B1 OS=Homo sapiens GN=COX6B1 PE=1 SV=2	0.72	1.2	0.466667	0.96	0.96	1.55667	0.72	0.56	0.48	0.48	0.48	0.48	0.83	0.72	0.72	0.48	0.32	0.72
sp|O43399-3|TPD54_HUMAN	TPD52L2	sp|O43399-3|TPD54_HUMAN Isoform 3 of Tumor protein D54 OS=Homo sapiens GN=TPD52L2	0.213333	0	0	0	0.516667	1.41667	0	0.69	0.516667	0	0	0.37	0.37	0.15	0	0	0.25	0.25
sp|Q96AP7|ESAM_HUMAN	ESAM	sp|Q96AP7|ESAM_HUMAN Endothelial cell-selective adhesion molecule OS=Homo sapiens GN=ESAM PE=1 SV=1	0.11	0.0366667	0.04	0.03	0.0266667	0.406667	0	0.0133333	0.0266667	0	0.0366667	0.0166667	0.0133333	0.0366667	0.0366667	0	0	0
tr|Q75MT8|Q75MT8_HUMAN	WBSCR1	tr|Q75MT8|Q75MT8_HUMAN Putative uncharacterized protein WBSCR1 (Fragment) OS=Homo sapiens GN=WBSCR1 PE=4 SV=1	0.993333	0	0	0	0	0	0	0	1.36333	0.166667	0.413333	0.783333	0.746667	0.166667	0.5	0.01	0	0
sp|P15170-2|ERF3A_HUMAN	GSPT1	sp|P15170-2|ERF3A_HUMAN Isoform 2 of Eukaryotic peptide chain release factor GTP-binding subunit ERF3A OS=Homo sapiens GN=GSPT1	0.13	0.393333	0.05	0.04	0.13	0.06	0.04	0.0666667	0.06	0.0833333	0.0833333	0.06	0.06	0.06	0.286667	0.06	0.04	0.0866667
tr|A0A0S2Z3H8|A0A0S2Z3H8_HUMAN	GNAS	tr|A0A0S2Z3H8|A0A0S2Z3H8_HUMAN GNAS complex locus isoform 1 (Fragment) OS=Homo sapiens GN=GNAS PE=2 SV=1	0.0666667	1.17333	0.0666667	0.68	0.863333	1.44667	0.406667	0.746667	0.593333	0.593333	0.216667	0.173333	0.413333	0.206667	0.406667	0.64	0.796667	1.17
tr|B3KXU8|B3KXU8_HUMAN	tr|B3KXU8|B3KXU8_HUMAN	tr|B3KXU8|B3KXU8_HUMAN cDNA FLJ46087 fis	59.02	0.0433333	0	0.04	0.133333	0.11	0	0.02	0.02	0	0.04	0	0.02	0	0	0	0.0433333	0.13
tr|A0A024R6K8|A0A024R6K8_HUMAN	WARS	tr|A0A024R6K8|A0A024R6K8_HUMAN Tryptophanyl-tRNA synthetase	326.113	0.87	0.7	0.276667	0.75	0.82	0.55	0.81	0.51	0.42	0.28	0.17	0.533333	0.27	0.27	0.38	0.883333	1.05
tr|A0A1B0GV05|A0A1B0GV05_HUMAN	RAP1GAP2	tr|A0A1B0GV05|A0A1B0GV05_HUMAN Rap1 GTPase-activating protein 2 OS=Homo sapiens GN=RAP1GAP2 PE=1 SV=1	0.05	0.676667	0.14	0.35	0.26	0.14	0.0666667	0.16	0.05	0.0666667	0.123333	0.186667	0.0666667	0.1	0.323333	0.0666667	0.18	0.12
sp|Q07812-2|BAX_HUMAN	BAX	sp|Q07812-2|BAX_HUMAN Isoform Beta of Apoptosis regulator BAX OS=Homo sapiens GN=BAX	0.153333	0.136667	0.0833333	0	0	0	0	0	0.12	0.0166667	0	0	0	0	0	0	0	0
tr|A0A0C4DH09|A0A0C4DH09_HUMAN	SEC16A	tr|A0A0C4DH09|A0A0C4DH09_HUMAN Protein transport protein Sec16A (Fragment) OS=Homo sapiens GN=SEC16A PE=1 SV=1	0.0733333	0	0	0	0	0	0	0	0	0	0	0	0	0	0	0	0	0
tr|A0A0U1RQS4|A0A0U1RQS4_HUMAN	SHANK3	tr|A0A0U1RQS4|A0A0U1RQS4_HUMAN SH3 and multiple ankyrin repeat domains protein 3 OS=Homo sapiens GN=SHANK3 PE=1 SV=1	0.133333	0.13	0.0733333	0.0933333	0.0833333	0.12	0.0433333	0.14	0.07	0.11	0.0733333	0.05	0.02	0.316667	0.0566667	0.0166667	0.1	0.0866667
tr|A0A075B7D9|A0A075B7D9_HUMAN	TAF15	tr|A0A075B7D9|A0A075B7D9_HUMAN TATA-binding protein-associated factor 2N OS=Homo sapiens GN=TAF15 PE=1 SV=1	0.123333	0	0	0.03	0	0.0633333	0	0	0	0.0633333	0	0	0.03	0	0	0	0.03	0
tr|A0A024R648|A0A024R648_HUMAN	TIMM9	tr|A0A024R648|A0A024R648_HUMAN Translocase of inner mitochondrial membrane 9 homolog (Yeast)	32.3933	0.796667	0.946667	0.48	1.18	1.64667	1.29667	1.29667	4.02	1.88	0.946667	1.53	1.53	1.18	0.946667	1.06333	1.18	0.946667
sp|Q9Y6V0-2|PCLO_HUMAN	PCLO	sp|Q9Y6V0-2|PCLO_HUMAN Isoform 2 of Protein piccolo OS=Homo sapiens GN=PCLO	0.0166667	0	0.03	0.07	0.04	0.04	0.03	0	0.07	0.0566667	0.0133333	0.04	0.06	0.0333333	0.05	0.03	0.0866667	0
tr|B4DEI4|B4DEI4_HUMAN	tr|B4DEI4|B4DEI4_HUMAN	tr|B4DEI4|B4DEI4_HUMAN cDNA FLJ54595	28.81	0.32	0.19	0.213333	0.35	0.146667	0.09	0.11	0.183333	0.11	0.11	0.04	0.183333	0.113333	0.2	0.0466667	0.11	0.11
tr|A0A140VJP2|A0A140VJP2_HUMAN	tr|A0A140VJP2|A0A140VJP2_HUMAN	tr|A0A140VJP2|A0A140VJP2_HUMAN Testicular tissue protein Li 118 OS=Homo sapiens PE=2 SV=1	0.12	1.46	0.12	0.76	0.85	1.27667	0.57	1.28667	0.466667	0.466667	0.313333	0.256667	0.256667	0.3	0.206667	0.4	0.69	1.29667
sp|Q9NVS9-2|PNPO_HUMAN	PNPO	sp|Q9NVS9-2|PNPO_HUMAN Isoform 2 of Pyridoxine-5~-phosphate oxidase OS=Homo sapiens GN=PNPO	0.44	0	0.0366667	0	0	0	0.54	0	0.756667	1.09667	0.18	0	0.303333	0.483333	0	0	0	0
tr|A0A024RDE2|A0A024RDE2_HUMAN	SPP1	tr|A0A024RDE2|A0A024RDE2_HUMAN Secreted phosphoprotein 1 (Osteopontin	289.667	0.323333	0	0	0.826667	0.826667	0	0	0	0	0.35	0.546667	0.623333	0	0	0	0	0.973333
sp|Q8TC26|TM163_HUMAN	TMEM163	sp|Q8TC26|TM163_HUMAN Transmembrane protein 163 OS=Homo sapiens GN=TMEM163 PE=2 SV=1	0.12	0.14	0.14	0.15	0.15	0.14	0.14	0.14	0.196667	0.14	0.14	0.196667	0.14	0.0933333	0.206667	0.14	0.196667	0.14
tr|A0A0C4DGB0|A0A0C4DGB0_HUMAN	SCOC	tr|A0A0C4DGB0|A0A0C4DGB0_HUMAN Short coiled-coil protein OS=Homo sapiens GN=SCOC PE=1 SV=1	0.55	0	0	0	0	0	0	0	0	0	0	0	0	0	0	0	0	0
tr|A0A024RBH2|A0A024RBH2_HUMAN	CKAP4	tr|A0A024RBH2|A0A024RBH2_HUMAN Cytoskeleton-associated protein 4	0.07	0.0466667	0	0.0633333	0.0166667	0.0166667	0	0	0.0233333	0	0	0	0.0466667	0.07	0	0.203333	0.0233333	0.0233333
tr|K7ER90|K7ER90_HUMAN	EIF3G	tr|K7ER90|K7ER90_HUMAN Eukaryotic translation initiation factor 3 subunit G (Fragment) OS=Homo sapiens GN=EIF3G PE=1 SV=1	0.13	0	0	0	0	0	0	0	0	0	0	0	0	0	0	0	0	0
sp|P13073|COX41_HUMAN	COX4I1	sp|P13073|COX41_HUMAN Cytochrome c oxidase subunit 4 isoform 1	20.16	0.256667	0.653333	0.626667	1.35	0.353333	0.653333	0.38	0.83	0.776667	1.08667	0.433333	0.433333	0.336667	0	0.38	0.176667	0.6
tr|A0A140VJG6|A0A140VJG6_HUMAN	CYLN2	tr|A0A140VJG6|A0A140VJG6_HUMAN Cytoplasmic linker 2	110.027	0.44	0.23	0.0533333	0.173333	0.106667	0.0933333	0.18	0.23	0.12	0.133333	0.0666667	0.0933333	0.0666667	0.11	0.0666667	0.293333	0.376667
sp|O75155-2|CAND2_HUMAN	CAND2	sp|O75155-2|CAND2_HUMAN Isoform 2 of Cullin-associated NEDD8-dissociated protein 2 OS=Homo sapiens GN=CAND2	0.04	0.15	0.506667	0.06	0.0366667	0.0966667	0.0366667	0.0233333	0.0133333	0	0	0	0.0233333	0.0133333	0	0	0.0733333	0.15
tr|A0A024QZ62|A0A024QZ62_HUMAN	hCG_1998851	tr|A0A024QZ62|A0A024QZ62_HUMAN HCG1998851	55.6967	0.456667	0.436667	0.283333	0.163333	0.496667	0.423333	0.77	0.786667	0.276667	0.57	0.2	0.616667	0.35	0.436667	0.4	0.576667	0.493333
tr|A0A024RB16|A0A024RB16_HUMAN	FAM62A	tr|A0A024RB16|A0A024RB16_HUMAN Family with sequence similarity 62 (C2 domain containing)	80.01	0.0433333	0.06	0.0366667	0.03	0.0333333	0.01	0.0233333	0.0466667	0.02	0.03	0.01	0.02	0.0766667	0.03	0.04	0.02	0.03
tr|U3KQ56|U3KQ56_HUMAN	GRHPR	tr|U3KQ56|U3KQ56_HUMAN Glyoxylate reductase/hydroxypyruvate reductase OS=Homo sapiens GN=GRHPR PE=1 SV=1	0.286667	0	0.196667	0.24	0	0	0	0	0	0.18	0.366667	0.42	0	0.126667	0.366667	0	0	0
tr|A0A024R8E4|A0A024R8E4_HUMAN	C9orf32	tr|A0A024R8E4|A0A024R8E4_HUMAN Chromosome 9 open reading frame 32	32.19	0.18	0.06	0	0	0	0	0	0	0	0	0	0	0	0	0	0	0.12
tr|B2R5M8|B2R5M8_HUMAN	tr|B2R5M8|B2R5M8_HUMAN	tr|B2R5M8|B2R5M8_HUMAN Isocitrate dehydrogenase [NADP] OS=Homo sapiens PE=2 SV=1	0.2	1.88333	0	1.33333	1.22	2.47333	0.806667	2.16667	1.15333	0.783333	0.633333	0.82	1.23	1.38667	0.783333	0.74	1.20667	2.82667
sp|Q9BQI5-2|SGIP1_HUMAN	SGIP1	sp|Q9BQI5-2|SGIP1_HUMAN Isoform 2 of SH3-containing GRB2-like protein 3-interacting protein 1 OS=Homo sapiens GN=SGIP1	0.1	0.483333	0.19	0.533333	0.463333	0.533333	0.136667	0.43	0.33	0.44	0.273333	0.353333	0.16	0.0933333	0.173333	0.05	0.486667	0.46
tr|M0QZ28|M0QZ28_HUMAN	DTNA	tr|M0QZ28|M0QZ28_HUMAN Dystrobrevin alpha OS=Homo sapiens GN=DTNA PE=1 SV=1	0.153333	0.456667	0	0.566667	0.456667	0.86	0.0366667	0.513333	0.153333	0.206667	0.123333	0	0.556667	0.356667	0.283333	0.103333	0.396667	0.463333
tr|B5BUD2|B5BUD2_HUMAN	RFC2	tr|B5BUD2|B5BUD2_HUMAN Replication factor C 2 isoform 1 (Fragment) OS=Homo sapiens GN=RFC2 PE=2 SV=1	0.153333	0	0	0	0	0	0	0	0	0	0	0	0	0	0	0.07	0	0
sp|Q92561|PHYIP_HUMAN	PHYHIP	sp|Q92561|PHYIP_HUMAN Phytanoyl-CoA hydroxylase-interacting protein OS=Homo sapiens GN=PHYHIP PE=1 SV=1	0.166667	1.63333	0.206667	1.21	1.57667	0	0	0.316667	0	0	0	0	0	0	0	0	0.583333	0.0833333
tr|B2R5R5|B2R5R5_HUMAN	tr|B2R5R5|B2R5R5_HUMAN	tr|B2R5R5|B2R5R5_HUMAN cDNA	255	0.11	0.726667	0.356667	0.29	0.543333	0.716667	0.186667	0.79	0.716667	0.316667	0.0966667	0.466667	0.443333	0.593333	0.243333	0.196667	0.153333
sp|Q8IVF2-3|AHNK2_HUMAN	AHNAK2	sp|Q8IVF2-3|AHNK2_HUMAN Isoform 3 of Protein AHNAK2 OS=Homo sapiens GN=AHNAK2	0.01	0.283333	0.03	0.19	0.173333	0.36	0.1	0.296667	0.186667	0.15	0.12	0.143333	0.13	0.0966667	0.106667	0.13	0.156667	0.293333
tr|B4DLN1|B4DLN1_HUMAN	tr|B4DLN1|B4DLN1_HUMAN	tr|B4DLN1|B4DLN1_HUMAN Uncharacterized protein OS=Homo sapiens PE=2 SV=1	0.123333	0.3	0.03	0.193333	0.126667	0.09	0.03	0.19	0.06	0.09	0.123333	0.03	0.03	0.06	0.09	0.0533333	0.03	0.193333
tr|B2RNR6|B2RNR6_HUMAN	ZFR	tr|B2RNR6|B2RNR6_HUMAN Zinc finger RNA binding protein OS=Homo sapiens GN=ZFR PE=2 SV=1	0.0533333	0.04	0.0533333	0.09	0	0	0.08	0	0	0.09	0.0666667	0.0733333	0	0.08	0.0666667	0.0233333	0.0533333	0.1
sp|Q9HAV7|GRPE1_HUMAN	GRPEL1	sp|Q9HAV7|GRPE1_HUMAN GrpE protein homolog 1	77.7867	1.20667	0.603333	0.29	1.01	0.68	0.353333	0.723333	0.136667	0.226667	0.126667	0.19	0	0	0	0	0.363333	0.783333
tr|Q0KKI6|Q0KKI6_HUMAN	tr|Q0KKI6|Q0KKI6_HUMAN	tr|Q0KKI6|Q0KKI6_HUMAN Immunoblobulin light chain (Fragment) OS=Homo sapiens PE=1 SV=1	0.21	1.83	0	0.893333	1.02	1.38	0.59	1.86	0.786667	0.68	0.786667	0.59	0.68	0.696667	0.786667	1.12667	0.59	1.83
tr|H7BYF4|H7BYF4_HUMAN	UBXN7	tr|H7BYF4|H7BYF4_HUMAN UBX domain-containing protein 7 (Fragment) OS=Homo sapiens GN=UBXN7 PE=1 SV=1	0.37	0	0	0	0	0	0	0	0	0	0	0	0	0	0	0	0	0
tr|H0YHG0|H0YHG0_HUMAN	tr|H0YHG0|H0YHG0_HUMAN	tr|H0YHG0|H0YHG0_HUMAN Uncharacterized protein (Fragment) OS=Homo sapiens PE=1 SV=1	0.0966667	0	0.0466667	0	0	0	0	0	0	0.05	0	0	0	0	0.1	0	0	0
sp|Q3ZCW2|LEGL_HUMAN	LGALSL	sp|Q3ZCW2|LEGL_HUMAN Galectin-related protein OS=Homo sapiens GN=LGALSL PE=1 SV=2	0.203333	1.59333	1.08667	0.803333	1.11667	0.55	1.08667	1.08667	0.833333	1.08667	0.96	0.96	0.573333	1.11667	1.24333	0.676667	1.08667	0.93
tr|A0A0S2Z569|A0A0S2Z569_HUMAN	DAZAP1	tr|A0A0S2Z569|A0A0S2Z569_HUMAN DAZ associated protein 1 isoform 1 (Fragment) OS=Homo sapiens GN=DAZAP1 PE=2 SV=1	0.373333	0.146667	0	0.0666667	0.0966667	0.14	0	0.22	0	0	0	0	0.0333333	0	0	0.0333333	0.106667	0.22
tr|A0A024R6C0|A0A024R6C0_HUMAN	NPC2	tr|A0A024R6C0|A0A024R6C0_HUMAN Niemann-Pick disease	76.2133	0.28	0.186667	0.0933333	0.456667	0.4	0.4	0.673333	1.34667	0.28	0.233333	0.45	0.416667	0.356667	0.64	0.443333	0.323333	0.553333
sp|P53621-2|COPA_HUMAN	COPA	sp|P53621-2|COPA_HUMAN Isoform 2 of Coatomer subunit alpha OS=Homo sapiens GN=COPA	0.0733333	0.0833333	0.02	0.04	0.0633333	0	0.0766667	0.01	0	0.02	0.01	0	0	0.00333333	0	0.01	0.02	0.02
tr|A0A024RBK9|A0A024RBK9_HUMAN	TXNRD1	tr|A0A024RBK9|A0A024RBK9_HUMAN Thioredoxin reductase 1 OS=Homo sapiens GN=TXNRD1 PE=3 SV=1	0.0833333	0.28	0	0.0633333	0.106667	0.176667	0.13	0.153333	0.0166667	0.02	0.04	0	0.02	0	0	0.0233333	0.153333	0.153333
tr|A0A0A0MRT6|A0A0A0MRT6_HUMAN	ABI1	tr|A0A0A0MRT6|A0A0A0MRT6_HUMAN Abl interactor 1 OS=Homo sapiens GN=ABI1 PE=1 SV=1	0.113333	0.886667	0.15	0.213333	0.353333	0.393333	0.06	0.393333	0.15	0.15	0.183333	0.06	0.16	0.15	0.12	0.00333333	0.09	0.43
sp|P11388-2|TOP2A_HUMAN	TOP2A	sp|P11388-2|TOP2A_HUMAN Isoform 2 of DNA topoisomerase 2-alpha OS=Homo sapiens GN=TOP2A	0.03	0	0	0	0	0	0	0.05	0	0	0	0	0	0	0	0.0366667	0	0
tr|J3KRZ4|J3KRZ4_HUMAN	DCXR	tr|J3KRZ4|J3KRZ4_HUMAN L-xylulose reductase (Fragment) OS=Homo sapiens GN=DCXR PE=1 SV=1	0.233333	0	0	0	0	0	0.293333	0	0	0	0	0.0633333	0.106667	0	0	0.106667	0	0
tr|B3KU73|B3KU73_HUMAN	tr|B3KU73|B3KU73_HUMAN	tr|B3KU73|B3KU73_HUMAN cDNA FLJ39277 fis	0.0333333	0.493333	0.07	0.14	0	0.11	0	0	0.07	0.1	0.21	0.173333	0.103333	0.0766667	0.21	0.103333	0.14	0
tr|D3DXI9|D3DXI9_HUMAN	POLE	tr|D3DXI9|D3DXI9_HUMAN Polymerase (DNA directed)	91.6733	0.02	0.0133333	0.02	0.02	0.02	0.02	0.02	0.02	0.02	0.02	0.02	0.02	0.02	0.02	0.02	0.02	0.02
tr|A0A024R683|A0A024R683_HUMAN	ATP6V1D	tr|A0A024R683|A0A024R683_HUMAN ATPase	174.667	49.44	1.66333	0.926667	0.423333	1.23333	0.8	0.68	1.29667	0.876667	0.836667	0.35	0.286667	0.423333	0.36	0.36	0.423333	0.423333
tr|A0A167HES1|A0A167HES1_HUMAN	tr|A0A167HES1|A0A167HES1_HUMAN	tr|A0A167HES1|A0A167HES1_HUMAN Shc3 p51 OS=Homo sapiens PE=2 SV=1	0.153333	0.0933333	0	0.15	0.12	0	0.09	0.28	0.06	0.123333	0.123333	0.06	0.09	0.03	0.06	0.01	0.0433333	0
tr|A0A024QZ91|A0A024QZ91_HUMAN	ATXN2L	tr|A0A024QZ91|A0A024QZ91_HUMAN Ataxin 2-like	0.0433333	0.0133333	0.12	0.23	0.263333	0.136667	0.06	0.183333	0.133333	0.0566667	0.09	0.09	0.103333	0.06	0.09	0.0733333	0.133333	0.173333
sp|Q96AB3-2|ISOC2_HUMAN	ISOC2	sp|Q96AB3-2|ISOC2_HUMAN Isoform 2 of Isochorismatase domain-containing protein 2 OS=Homo sapiens GN=ISOC2	0.41	0	0	0	0	0	0	0	0	0	0	0	0	0	0	0	0	0
tr|A0A024QZB4|A0A024QZB4_HUMAN	hCG_1993905	tr|A0A024QZB4|A0A024QZB4_HUMAN Sulfotransferase OS=Homo sapiens GN=hCG_1993905 PE=3 SV=1	0.333333	0.343333	0.116667	0.173333	0.00333333	0	0.25	0	0.0266667	0.06	0.0433333	0	0.01	0	0	0.173333	0	0.383333
tr|V9HWK0|V9HWK0_HUMAN	HEL103	tr|V9HWK0|V9HWK0_HUMAN Signal recognition particle subunit SRP72 OS=Homo sapiens GN=HEL103 PE=2 SV=1	0.06	0	0.02	0.02	0.206667	0	0.04	0.06	0.06	0.06	0.06	0.06	0.08	0.04	0.06	0.0866667	0.06	0
sp|P0CF74|LAC6_HUMAN	IGLC6	sp|P0CF74|LAC6_HUMAN Ig lambda-6 chain C region OS=Homo sapiens GN=IGLC6 PE=4 SV=1	0.44	0.146667	0.146667	0.05	0	1.66	0	0	0	0.146667	0	0	0	0	0	0	0	0.653333
tr|A4QPA9|A4QPA9_HUMAN	MAP2K1	tr|A4QPA9|A4QPA9_HUMAN Mitogen-activated protein kinase kinase 1 OS=Homo sapiens GN=MAP2K1 PE=2 SV=1	0.173333	1.94	0.216667	1.04667	1.11333	0.34	0.813333	1.42333	0.536667	0.816667	0.74	0.386667	0.18	0.18	0.296667	0.386667	0.983333	0.633333
tr|A0A024RA52|A0A024RA52_HUMAN	PSMA2	tr|A0A024RA52|A0A024RA52_HUMAN Proteasome subunit alpha type OS=Homo sapiens GN=PSMA2 PE=1 SV=1	0.18	0	0	0.166667	0.216667	0.18	0	0.06	0.06	0.06	0.06	0.18	0.06	0	0	0.0966667	0.0733333	0.0133333
tr|Q6IBR2|Q6IBR2_HUMAN	FARSLA	tr|Q6IBR2|Q6IBR2_HUMAN FARSLA protein OS=Homo sapiens GN=FARSLA PE=2 SV=1	0.16	1.26333	0.153333	0.08	0.3	0.136667	0.08	0.376667	0.29	0.0933333	0.0766667	0.1	0.0533333	0.113333	0.0866667	0	0.346667	0.22
tr|Q5U8W9|Q5U8W9_HUMAN	HRMT1L2	tr|Q5U8W9|Q5U8W9_HUMAN Protein arginine methyltransferase 1 isoform 4 OS=Homo sapiens GN=HRMT1L2 PE=2 SV=1	0.106667	0	0	0.32	0.226667	0.08	0	0.356667	0	0.04	0.04	0.0133333	0	0	0	0	0.3	0.436667
tr|B4E0S6|B4E0S6_HUMAN	tr|B4E0S6|B4E0S6_HUMAN	tr|B4E0S6|B4E0S6_HUMAN cDNA FLJ55635	29.7733	0.17	0.05	0.0333333	0.0666667	0.106667	0.09	0.0333333	0.0666667	0.05	0.05	0	0.0466667	0.0166667	0.0266667	0.0666667	0.0833333	0.0166667
sp|Q8NHG7|SVIP_HUMAN	SVIP	sp|Q8NHG7|SVIP_HUMAN Small VCP/p97-interacting protein OS=Homo sapiens GN=SVIP PE=1 SV=1	1.6	1.6	0.94	4.04333	3.19	1.27	1.6	2.13	1.6	1.27	0.94	0.61	0.61	0.61	0.61	0.94	0.94	1.6
tr|A0A024QYX2|A0A024QYX2_HUMAN	GPRC5B	tr|A0A024QYX2|A0A024QYX2_HUMAN G protein-coupled receptor	185.667	64.0967	0.196667	0.376667	0.253333	0.25	0.433333	0.506667	0.29	0.71	0.563333	0.29	0.29	0.82	0.333333	0.22	0.373333	0.333333
tr|A0A023T6R1|A0A023T6R1_HUMAN	FLJ10292	tr|A0A023T6R1|A0A023T6R1_HUMAN Mago nashi protein OS=Homo sapiens GN=FLJ10292 PE=2 SV=1	0.216667	0.27	0.233333	0.18	0.18	0	0.03	0.18	0.116667	0	0	0	0	0	0	0.153333	0	0.09
tr|K7ERG4|K7ERG4_HUMAN	SNRPD2	tr|K7ERG4|K7ERG4_HUMAN Small nuclear ribonucleoprotein Sm D2 OS=Homo sapiens GN=SNRPD2 PE=1 SV=1	0.386667	0	0.31	0.193333	0.386667	0	0.386667	0.386667	0	0	0	0	0.4	0.386667	0.423333	0.58	0.386667	0
tr|B2R4C1|B2R4C1_HUMAN	tr|B2R4C1|B2R4C1_HUMAN	tr|B2R4C1|B2R4C1_HUMAN cDNA	0	0.33	0	0.22	0	0	0	0.11	0	0	0	0	0	0	0	0	0.04	0
sp|Q9UL51|HCN2_HUMAN	HCN2	sp|Q9UL51|HCN2_HUMAN Potassium/sodium hyperpolarization-activated cyclic nucleotide-gated channel 2 OS=Homo sapiens GN=HCN2 PE=1 SV=3	0.0433333	0.04	0.216667	0.0733333	0.123333	0.173333	0.0733333	0.173333	0.14	0.123333	0.14	0.09	0.0566667	0.09	0.106667	0.156667	0.0733333	0.09
tr|A0A024R8A7|A0A024R8A7_HUMAN	hCG_31253	tr|A0A024R8A7|A0A024R8A7_HUMAN HCG31253	22.4067	0.206667	0.153333	0.07	0.203333	0.123333	0.05	0.0966667	0.0966667	0.07	0.0966667	0.143333	0.156667	0.0233333	0.08	0.206667	0.123333	0.15
tr|E9PCY5|E9PCY5_HUMAN	TOP2B	tr|E9PCY5|E9PCY5_HUMAN DNA topoisomerase 2 (Fragment) OS=Homo sapiens GN=TOP2B PE=1 SV=1	0.0233333	0	0	0	0	0	0	0	0	0	0	0	0	0	0	0	0	0
tr|A0A024RAM2|A0A024RAM2_HUMAN	GLRX	tr|A0A024RAM2|A0A024RAM2_HUMAN Glutaredoxin (Thioltransferase)	43.32	0.6	0.3	0.273333	0.79	1.06	0.41	0.98	0.6	0.41	0.273333	0.273333	0.41	0.41	0.273333	0.136667	0.6	1.33
tr|A0A0A0MSQ6|A0A0A0MSQ6_HUMAN	SHANK2	tr|A0A0A0MSQ6|A0A0A0MSQ6_HUMAN SH3 and multiple ankyrin repeat domains protein 2 OS=Homo sapiens GN=SHANK2 PE=1 SV=1	0.0433333	0.173333	0	0.103333	0.1	0.03	0.0266667	0.0866667	0.0566667	0.136667	0.0666667	0.0566667	0.0466667	0.06	0.0866667	0.0466667	0.0733333	0.21
sp|Q8TF74|WIPF2_HUMAN	WIPF2	sp|Q8TF74|WIPF2_HUMAN WAS/WASL-interacting protein family member 2 OS=Homo sapiens GN=WIPF2 PE=1 SV=1	0.133333	0.686667	0.24	0.6	0.706667	1.37	0.206667	0.746667	0.253333	0.36	0.32	0.406667	0.253333	0.36	0.28	0.166667	0.586667	0.74
sp|Q99963-3|SH3G3_HUMAN	SH3GL3	sp|Q99963-3|SH3G3_HUMAN Isoform 3 of Endophilin-A3 OS=Homo sapiens GN=SH3GL3	0.19	2.07333	0.123333	1.58667	1.42333	2.18	0.633333	1.99	0.54	0.696667	0.663333	0.906667	0.406667	0.15	0.296667	0.23	2.09667	1.78667
tr|B4DME4|B4DME4_HUMAN	tr|B4DME4|B4DME4_HUMAN	tr|B4DME4|B4DME4_HUMAN cDNA FLJ56111	0.0166667	0	0	0	0	0	0	0	0	0	0	0	0	0	0	0	0	0
tr|A0A0C4DGY8|A0A0C4DGY8_HUMAN	ENOPH1	tr|A0A0C4DGY8|A0A0C4DGY8_HUMAN Enolase-phosphatase E1 OS=Homo sapiens GN=ENOPH1 PE=1 SV=1	0.29	0	0.203333	0.0966667	0	0	0.29	0	0.193333	0.313333	0.41	0.193333	0.0966667	0.0966667	0.193333	0.0966667	0.216667	0
sp|P48539|PCP4_HUMAN	PCP4	sp|P48539|PCP4_HUMAN Purkinje cell protein 4 OS=Homo sapiens GN=PCP4 PE=1 SV=3	1.79667	4.96	0.81	4.79667	2.29	4.96	4.07	3.18	1.04667	1.79667	8.61333	3.18	1.79667	6.96	7.72333	1.79667	4.96	3.18
tr|Q6FHJ5|Q6FHJ5_HUMAN	SCAMP3	tr|Q6FHJ5|Q6FHJ5_HUMAN Secretory carrier-associated membrane protein (Fragment) OS=Homo sapiens GN=SCAMP3 PE=2 SV=1	0.163333	0.296667	0.343333	0.21	0.206667	0.09	0.25	0.253333	0.04	0.253333	0.12	0.12	0.123333	0.08	0.04	0.12	0.35	0.08
sp|Q5T848|GP158_HUMAN	GPR158	sp|Q5T848|GP158_HUMAN Probable G-protein coupled receptor 158 OS=Homo sapiens GN=GPR158 PE=1 SV=1	0.04	0.343333	0.0633333	0.236667	0.276667	0.533333	0.05	0.246667	0.0733333	0.12	0.0866667	0.0866667	0.0533333	0.0866667	0.256667	0.05	0.05	0.37
tr|A0A024RC06|A0A024RC06_HUMAN	MTM1	tr|A0A024RC06|A0A024RC06_HUMAN Myotubularin 1	18.7067	0.04	0.106667	0.0833333	0.0866667	0.0533333	0.13	0.2	0.2	0.12	0.223333	0.176667	0.203333	0.2	0.21	0.02	0.0866667	0.0633333
tr|Q5U071|Q5U071_HUMAN	tr|Q5U071|Q5U071_HUMAN	tr|Q5U071|Q5U071_HUMAN High-mobility group box 2 OS=Homo sapiens PE=2 SV=1	0.153333	0.51	0	0.216667	0.266667	0.51	0.03	0.126667	0.266667	0.343333	0.19	0.166667	0.273333	0.343333	0.266667	0.323333	0.246667	0.343333
tr|B3KM95|B3KM95_HUMAN	tr|B3KM95|B3KM95_HUMAN	tr|B3KM95|B3KM95_HUMAN Phosphatidate cytidylyltransferase OS=Homo sapiens PE=2 SV=1	0.09	0.106667	0	0.06	0.0733333	0.29	0	0.12	0.09	0.12	0.06	0.06	0	0.03	0.11	0	0.0266667	0.18
tr|A0A024QZX3|A0A024QZX3_HUMAN	SERPINB6	tr|A0A024QZX3|A0A024QZX3_HUMAN Serpin peptidase inhibitor	88.3333	0.18	0.443333	0	0.41	0.543333	0.116667	0	0.14	0	0	0	0	0	0	0	0.0866667	0.6
tr|A0A024R396|A0A024R396_HUMAN	C11orf54	tr|A0A024R396|A0A024R396_HUMAN Chromosome 11 open reading frame 54	17.7533	0.176667	0.09	0.0866667	0.223333	0.133333	0.176667	0.223333	0.13	0.0433333	0.176667	0.13	0.13	0.176667	0.13	0.0966667	0.13	0.13
tr|A0A024RA42|A0A024RA42_HUMAN	BZW2	tr|A0A024RA42|A0A024RA42_HUMAN Basic leucine zipper and W2 domains 2	0.06	0.18	0.0433333	0.106667	0.0633333	0.02	0	0	0	0	0	0	0	0	0	0.0533333	0.03	0.0266667
tr|A0A0C4DFR6|A0A0C4DFR6_HUMAN	SEC13	tr|A0A0C4DFR6|A0A0C4DFR6_HUMAN Protein SEC13 homolog OS=Homo sapiens GN=SEC13 PE=1 SV=1	0.166667	0.54	0.196667	0.48	0.266667	0.166667	0	0.313333	0.04	0.126667	0.11	0.04	0	0	0.04	0.213333	0.373333	0.366667
sp|Q6UUV9-2|CRTC1_HUMAN	CRTC1	sp|Q6UUV9-2|CRTC1_HUMAN Isoform 2 of CREB-regulated transcription coactivator 1 OS=Homo sapiens GN=CRTC1	0.06	0.226667	0.386667	0.136667	0.203333	0.203333	0	0.0933333	0.28	0.0933333	0.0866667	0.136667	0	0.0866667	0.02	0	0.106667	0.306667
tr|H0YAS9|H0YAS9_HUMAN	EMC2	tr|H0YAS9|H0YAS9_HUMAN ER membrane protein complex subunit 2 (Fragment) OS=Homo sapiens GN=EMC2 PE=1 SV=1	0.3	0	0	0	0	0	0	0	0	0	0	0	0	0	0	0.02	0	0
tr|A0A024R094|A0A024R094_HUMAN	PAIP1	tr|A0A024R094|A0A024R094_HUMAN Poly(A) binding protein interacting protein 1	0.18	0.54	0.296667	0.293333	0.143333	0.0433333	0.0433333	0.0433333	0.0433333	0.176667	0.133333	0.29	0	0	0.0433333	0.133333	0.176667	0.0433333
tr|A0A024R4E5|A0A024R4E5_HUMAN	HDLBP	tr|A0A024R4E5|A0A024R4E5_HUMAN High density lipoprotein binding protein (Vigilin)	0.02	0.0133333	0.0466667	0.07	0.1	0	0	0	0.01	0.0733333	0	0.15	0	0	0	0	0.0333333	0
tr|A6NKB8|A6NKB8_HUMAN	RNPEP	tr|A6NKB8|A6NKB8_HUMAN Aminopeptidase B OS=Homo sapiens GN=RNPEP PE=1 SV=1	0.01	0.12	0	0.0833333	0.283333	0.573333	0.02	0.42	0.04	0.113333	0.02	0.0433333	0.02	0.0433333	0.0166667	0.0433333	0.176667	0.363333
tr|Q5T3J1|Q5T3J1_HUMAN	HAPLN2	tr|Q5T3J1|Q5T3J1_HUMAN Hyaluronan and proteoglycan link protein 2 (Fragment) OS=Homo sapiens GN=HAPLN2 PE=1 SV=1	0.38	0	0	0	0	0	0	0	0	0	0	0	0	0	0	0	0	0
tr|H3BTL1|H3BTL1_HUMAN	MAP1LC3B	tr|H3BTL1|H3BTL1_HUMAN Microtubule-associated protein 1 light chain 3 beta	96.9867	4.82667	3.19	1.46667	5.17	3.94	3.19	5.12667	2.91	1.48	2.71	0.58	0.686667	1.96	2.44	1.66	3.94	9.41333
sp|P62081|RS7_HUMAN	RPS7	sp|P62081|RS7_HUMAN 40S ribosomal protein S7 OS=Homo sapiens GN=RPS7 PE=1 SV=1	0.293333	0	0.0466667	0	0	0	0	0	0.0233333	0	0	0	0	0	0	0.103333	0	0
tr|A0A024RBT2|A0A024RBT2_HUMAN	DIABLO	tr|A0A024RBT2|A0A024RBT2_HUMAN Diablo homolog	0.166667	0.0833333	0.373333	0.27	0.82	0.186667	0	0	0	0	0	0	0	0.0833333	0	0	0	0
sp|P04732-2|MT1E_HUMAN	MT1E	sp|P04732-2|MT1E_HUMAN Isoform 2 of Metallothionein-1E OS=Homo sapiens GN=MT1E	0.22	0.33	0	0	0	0.22	0	0.513333	0	0.22	0.22	0.22	0.11	0	0.33	0.11	0	0.33
sp|P0DN76|U2AF5_HUMAN	U2AF1L5	sp|P0DN76|U2AF5_HUMAN Splicing factor U2AF 35 kDa subunit-like protein OS=Homo sapiens GN=U2AF1L5 PE=1 SV=1	0.0633333	0	0	0	0	0	0	0	0	0	0	0	0	0	0	0	0	0
sp|Q4KMP7|TB10B_HUMAN	TBC1D10B	sp|Q4KMP7|TB10B_HUMAN TBC1 domain family member 10B OS=Homo sapiens GN=TBC1D10B PE=1 SV=3	0.0333333	0.05	0.0166667	0.05	0.05	0.1	0.07	0.0333333	0.1	0.1	0.1	0.1	0.0833333	0.0833333	0.0833333	0.0833333	0.05	0.1
tr|A0A024R608|A0A024R608_HUMAN	RPLP1	tr|A0A024R608|A0A024R608_HUMAN Ribosomal protein	0	0.43	0	0	0	0	0	0	0	0	0	0	0	0	0	0	0	0
tr|A0A1B0GTK2|A0A1B0GTK2_HUMAN	LIN28B	tr|A0A1B0GTK2|A0A1B0GTK2_HUMAN Protein lin-28 homolog B (Fragment) OS=Homo sapiens GN=LIN28B PE=1 SV=1	0.2	0	0	0	0	0	0	0	0	0	0	0	0	0	0	0.246667	0	0
tr|A0A024R7F1|A0A024R7F1_HUMAN	PRKCSH	tr|A0A024R7F1|A0A024R7F1_HUMAN Protein kinase C substrate 80K-H	199.073	0.6	0.446667	0.433333	0.803333	0.81	0.646667	1.07333	0.73	0.3	0.66	0.33	0.433333	0.566667	0.413333	0.54	0.866667	0.82
tr|A0A024R6I3|A0A024R6I3_HUMAN	TMED10	tr|A0A024R6I3|A0A024R6I3_HUMAN Testicular tissue protein Li 206 OS=Homo sapiens GN=TMED10 PE=2 SV=1	0.326667	0.0266667	0	0	0	0	0	0	0	0	0	0	0	0	0	0.193333	0	0
tr|B3KNW5|B3KNW5_HUMAN	tr|B3KNW5|B3KNW5_HUMAN	tr|B3KNW5|B3KNW5_HUMAN cDNA FLJ30599 fis	40	0.35	0.0533333	0	0	0.103333	0.0533333	0	0.03	0.14	0.3	0.0633333	0.13	0.01	0	0.0233333	0	0
tr|A0A024R3V5|A0A024R3V5_HUMAN	NIF3L1	tr|A0A024R3V5|A0A024R3V5_HUMAN NIF3-like protein 1 OS=Homo sapiens GN=NIF3L1 PE=3 SV=1	0.11	0.433333	0	0.11	0.243333	0.333333	0.38	0.243333	0.153333	0.153333	0.0566667	0.0366667	0.146667	0.04	0.12	0.196667	0.0933333	0.153333
tr|A0A075B785|A0A075B785_HUMAN	KIAA1468	tr|A0A075B785|A0A075B785_HUMAN LisH domain and HEAT repeat-containing protein KIAA1468 OS=Homo sapiens GN=KIAA1468 PE=1 SV=7	0.17	0.0133333	0.0233333	0.0133333	0.0766667	0	0.0133333	0	0	0.0266667	0	0.0133333	0	0	0	0	0.0533333	0
tr|A0PJ61|A0PJ61_HUMAN	RSL1D1	tr|A0PJ61|A0PJ61_HUMAN RSL1D1 protein (Fragment) OS=Homo sapiens GN=RSL1D1 PE=2 SV=1	0.123333	0	0	0	0	0	0	0	0	0	0	0	0	0	0	0.0866667	0	0
tr|A0A024RE27|A0A024RE27_HUMAN	FAHD2A	tr|A0A024RE27|A0A024RE27_HUMAN Fumarylacetoacetate hydrolase domain containing 2A	113.127	0.976667	0.526667	0.683333	1.11	1.03667	0.533333	0.596667	0.57	0.0933333	0.156667	0.186667	0.0866667	0.15	0.0833333	0.296667	0.473333	1.01
sp|P49321-3|NASP_HUMAN	NASP	sp|P49321-3|NASP_HUMAN Isoform 3 of Nuclear autoantigenic sperm protein OS=Homo sapiens GN=NASP	0.123333	0	0	0	0	0	0	0	0	0	0	0	0	0	0	0	0	0
tr|A0A024QYY1|A0A024QYY1_HUMAN	EPN2	tr|A0A024QYY1|A0A024QYY1_HUMAN Epsin 2	186.73	0.353333	0.213333	0.343333	0.283333	0.533333	0.376667	0.403333	0.52	0.363333	0.283333	0.256667	0.62	0.42	0.306667	0.256667	0.213333	0.583333
tr|A0A087WZ65|A0A087WZ65_HUMAN	ANK3	tr|A0A087WZ65|A0A087WZ65_HUMAN Ankyrin-3 (Fragment) OS=Homo sapiens GN=ANK3 PE=1 SV=1	0.04	0.123333	0.0366667	0.126667	0.1	0.04	0	0.113333	0.0433333	0	0.0133333	0	0.07	0.0266667	0.0133333	0	0.0533333	0.123333
sp|Q7Z3B1-2|NEGR1_HUMAN	NEGR1	sp|Q7Z3B1-2|NEGR1_HUMAN Isoform 2 of Neuronal growth regulator 1 OS=Homo sapiens GN=NEGR1	0.18	0.66	0	0.353333	0.22	0.323333	0	0	0.06	0.06	0.0233333	0	0	0.06	0	0	0.133333	0
tr|A0A024R2Z1|A0A024R2Z1_HUMAN	GNAT1	tr|A0A024R2Z1|A0A024R2Z1_HUMAN Guanine nucleotide binding protein (G protein)	260.037	0.0366667	0.0733333	0.0366667	0.0366667	0.11	0.0366667	0.113333	0.0366667	0.11	0.0366667	0.11	0	0.0733333	0.11	0.0366667	0.0733333	0.0366667
tr|A0A024R8M0|A0A024R8M0_HUMAN	GNA13	tr|A0A024R8M0|A0A024R8M0_HUMAN Guanine nucleotide binding protein (G protein)	279.367	0	0.0333333	0.103333	0.3	0.07	0.14	0.0333333	0.14	0	0	0.0333333	0.07	0.07	0.0333333	0	0.07	0.14
tr|Q9UF24|Q9UF24_HUMAN	DKFZp586K0821	tr|Q9UF24|Q9UF24_HUMAN Putative uncharacterized protein DKFZp586K0821 (Fragment) OS=Homo sapiens GN=DKFZp586K0821 PE=2 SV=1	0.156667	0	0	0.153333	0.14	0.09	0	0	0.14	0.07	0	0	0.07	0.07	0	0.46	0	0.0833333
tr|F5GXG4|F5GXG4_HUMAN	PGAM5	tr|F5GXG4|F5GXG4_HUMAN Serine/threonine-protein phosphatase PGAM5	0.123333	0.1	0	0	0	0	0	0	0	0	0	0	0	0	0	0.02	0.1	0
tr|A0A024RDH8|A0A024RDH8_HUMAN	RPL34	tr|A0A024RDH8|A0A024RDH8_HUMAN Ribosomal protein L34	0.123333	0.02	0	0	0	0	0	0	0	0	0	0	0	0	0	0.09	0.0233333	0
sp|Q15818|NPTX1_HUMAN	NPTX1	sp|Q15818|NPTX1_HUMAN Neuronal pentraxin-1 OS=Homo sapiens GN=NPTX1 PE=2 SV=2	0.0866667	0.816667	0.143333	0.473333	0.276667	0.516667	0.276667	0.476667	0.2	0.163333	0.236667	0.313333	0.35	0.273333	0.433333	0.35	0.313333	0.473333
tr|A8K288|A8K288_HUMAN	tr|A8K288|A8K288_HUMAN	tr|A8K288|A8K288_HUMAN cDNA FLJ76322 OS=Homo sapiens PE=2 SV=1	0.1	1.02667	0.0433333	0.386667	0.406667	1.22333	0.533333	1.37667	0.846667	0.64	1.06333	0.293333	0.5	0.32	0.373333	0.446667	1.22333	1.29667
tr|A0A087WW66|A0A087WW66_HUMAN	PSMD1	tr|A0A087WW66|A0A087WW66_HUMAN 26S proteasome non-ATPase regulatory subunit 1 OS=Homo sapiens GN=PSMD1 PE=1 SV=1	0.04	0.286667	0.113333	0.0666667	0.136667	0	0	0	0	0	0	0	0	0	0	0	0.0666667	0.0133333
tr|B2RE19|B2RE19_HUMAN	tr|B2RE19|B2RE19_HUMAN	tr|B2RE19|B2RE19_HUMAN cDNA	14.7	0.0333333	0.0366667	0.136667	0.316667	0.0533333	0.13	0.08	0.86	0.213333	0.113333	0.113333	0.253333	0.95	0.173333	0.556667	0.79	0.103333
tr|D6R9P4|D6R9P4_HUMAN	GNPDA1	tr|D6R9P4|D6R9P4_HUMAN Glucosamine-6-phosphate isomerase OS=Homo sapiens GN=GNPDA1 PE=1 SV=1	0.203333	0	0	0	0	0	0	0	0	0	0	0	0	0	0	0	0	0
sp|P23471-2|PTPRZ_HUMAN	PTPRZ1	sp|P23471-2|PTPRZ_HUMAN Isoform 2 of Receptor-type tyrosine-protein phosphatase zeta OS=Homo sapiens GN=PTPRZ1	0.0333333	0.173333	0.0433333	0.116667	0.16	0.193333	0.12	0.166667	0.123333	0.103333	0.0766667	0.1	0.126667	0.116667	0.103333	0.116667	0.123333	0.16
tr|A0A024RDJ1|A0A024RDJ1_HUMAN	DC2	tr|A0A024RDJ1|A0A024RDJ1_HUMAN DC2 protein	0.123333	0.0933333	0	0	0	0	0	0	0	0	0	0	0	0	0	0.0933333	0	0
tr|Q53RS3|Q53RS3_HUMAN	DDEF2	tr|Q53RS3|Q53RS3_HUMAN Putative uncharacterized protein DDEF2 (Fragment) OS=Homo sapiens GN=DDEF2 PE=4 SV=1	0.106667	0	0.04	0.106667	0.0866667	0.13	0.02	0.13	0.106667	0.02	0.06	0.0633333	0.04	0.0833333	0.0633333	0.13	0.02	0.0833333
sp|P10114|RAP2A_HUMAN	RAP2A	sp|P10114|RAP2A_HUMAN Ras-related protein Rap-2a OS=Homo sapiens GN=RAP2A PE=1 SV=1	0.24	3.45667	0	1.89	3.25333	2.6	0.61	1.57333	0.166667	0.626667	0.35	0.0733333	0.276667	0.313333	0.69	0.966667	1.94333	3.1
tr|A0A0D9SGI1|A0A0D9SGI1_HUMAN	MAGI2	tr|A0A0D9SGI1|A0A0D9SGI1_HUMAN Membrane-associated guanylate kinase	102.02	0.166667	0.0766667	0.0633333	0.0933333	0.16	0.08	0.14	0.116667	0.126667	0.0966667	0.08	0.05	0.03	0.03	0.03	0.0733333	0.16
sp|Q9Y490|TLN1_HUMAN	TLN1	sp|Q9Y490|TLN1_HUMAN Talin-1 OS=Homo sapiens GN=TLN1 PE=1 SV=3	0.0233333	0.236667	0.0766667	0.0733333	0.0833333	0.146667	0.0433333	0.21	0.0666667	0.0633333	0.0266667	0.0633333	0.116667	0.05	0.04	0.0266667	0.203333	0.163333
tr|A8K2M0|A8K2M0_HUMAN	PSMC4	tr|A8K2M0|A8K2M0_HUMAN Proteasome (Prosome	80.6667	0.03	0.163333	0.163333	0.163333	0.153333	0.13	0.126667	0.06	0.123333	0.06	0.03	0	0.0533333	0.06	0.03	0.03	0.2
sp|Q5TC84|OGRL1_HUMAN	OGFRL1	sp|Q5TC84|OGRL1_HUMAN Opioid growth factor receptor-like protein 1 OS=Homo sapiens GN=OGFRL1 PE=2 SV=1	0.04	0.15	0	0.123333	0.12	0.09	0.0166667	0.15	0.203333	0.03	0.03	0.0233333	0.09	0.06	0.0266667	0	0.446667	0.06
sp|Q7L9L4-2|MOB1B_HUMAN	MOB1B	sp|Q7L9L4-2|MOB1B_HUMAN Isoform 2 of MOB kinase activator 1B OS=Homo sapiens GN=MOB1B	0.18	0.25	0.06	0.18	0.206667	0.39	0.18	0.25	0.32	0.32	0.12	0.25	0.25	0.12	0.12	0.18	0.18	0.32
tr|A0A0U1RQK7|A0A0U1RQK7_HUMAN	EIF4G3	tr|A0A0U1RQK7|A0A0U1RQK7_HUMAN Eukaryotic translation initiation factor 4 gamma 3 OS=Homo sapiens GN=EIF4G3 PE=1 SV=1	0.02	0.263333	0.06	0.0933333	0.09	0.0333333	0.05	0.1	0.0433333	0.0833333	0.06	0.0666667	0.0433333	0.05	0.0433333	0.03	0.123333	0.0933333
tr|D3DWV9|D3DWV9_HUMAN	hCG_2004980	tr|D3DWV9|D3DWV9_HUMAN Isocitrate dehydrogenase [NAD] subunit	94.04	0.36	0.313333	0.213333	0.26	0.473333	0.28	0.31	0.233333	0.04	0.31	0	0.173333	0	0.173333	0.01	0.393333	0.53
tr|A0A024RBI3|A0A024RBI3_HUMAN	NIFUN	tr|A0A024RBI3|A0A024RBI3_HUMAN NifU-like N-terminal domain containing	108.207	1.40333	1.17	1.54	2.56333	1.95	2.87	4.72333	2.77333	1.07333	1.71	0.446667	1.40333	0.76	0.31	1.17	1.71667	2.81667
tr|A0A024R7J0|A0A024R7J0_HUMAN	PRKACA	tr|A0A024R7J0|A0A024R7J0_HUMAN Protein kinase	371	129.78	0.993333	0.433333	0.23	0.87	0.586667	0.423333	0.583333	0.363333	0.196667	0.286667	0.11	0.11	0.19	0.196667	0.15	0.556667
tr|A8K103|A8K103_HUMAN	tr|A8K103|A8K103_HUMAN	tr|A8K103|A8K103_HUMAN cDNA FLJ75454	482	201.03	0.856667	0.413333	0.256667	0.663333	0.57	0.443333	0.73	0.583333	0.273333	0.276667	0.273333	0.436667	0.323333	0.24	0.126667	0.54
sp|P31689-2|DNJA1_HUMAN	DNAJA1	sp|P31689-2|DNJA1_HUMAN Isoform 2 of DnaJ homolog subfamily A member 1 OS=Homo sapiens GN=DNAJA1	0.04	0	0	0	0	0	0.12	0	0.04	0.04	0.04	0.04	0.01	0	0	0.236667	0	0
sp|Q5JSH3-4|WDR44_HUMAN	WDR44	sp|Q5JSH3-4|WDR44_HUMAN Isoform 4 of WD repeat-containing protein 44 OS=Homo sapiens GN=WDR44	0.0333333	0	0	0	0	0	0	0	0.106667	0.106667	0.176667	0.07	0.216667	0.156667	0.26	0.323333	0	0
tr|A0A024R1T5|A0A024R1T5_HUMAN	CNP	tr|A0A024R1T5|A0A024R1T5_HUMAN 2~	305.733	2.20667	1.24	1	2.59	2.18	1.52	1.41	1.34667	0.72	0.99	0.413333	0.65	1.11667	0.93	0.926667	2.01667	1.40333
sp|Q9C040-2|TRIM2_HUMAN	TRIM2	sp|Q9C040-2|TRIM2_HUMAN Isoform 2 of Tripartite motif-containing protein 2 OS=Homo sapiens GN=TRIM2	0.0366667	0.733333	0.0166667	0.423333	0.583333	0.47	0	0.623333	0	0.17	0.0333333	0.0533333	0	0	0	0.0733333	0.35	0.57
tr|B3KXY4|B3KXY4_HUMAN	tr|B3KXY4|B3KXY4_HUMAN	tr|B3KXY4|B3KXY4_HUMAN cDNA FLJ46313 fis	11.7133	0.07	0.0233333	0.0466667	0.07	0.07	0.07	0.0466667	0.07	0.07	0.07	0.07	0.07	0.07	0.07	0.07	0.07	0.07
tr|G3V5W3|G3V5W3_HUMAN	SOS2	tr|G3V5W3|G3V5W3_HUMAN Son of sevenless homolog 2 OS=Homo sapiens GN=SOS2 PE=4 SV=1	0.69	0.69	0	0.69	0.69	0.69	0.69	0.46	0.69	0.69	0.69	0.69	0.69	0.69	0.69	0.69	0.69	0.69
tr|A0JLQ5|A0JLQ5_HUMAN	BXDC2	tr|A0JLQ5|A0JLQ5_HUMAN BXDC2 protein (Fragment) OS=Homo sapiens GN=BXDC2 PE=2 SV=1	0.11	0	0	0	0	0	0	0	0	0	0	0	0	0	0	0.0366667	0	0
tr|A0A0J9YVP6|A0A0J9YVP6_HUMAN	PUF60	tr|A0A0J9YVP6|A0A0J9YVP6_HUMAN Poly(U)-binding-splicing factor PUF60 (Fragment) OS=Homo sapiens GN=PUF60 PE=1 SV=1	0.13	0.25	0.0266667	0.106667	0.19	0.0766667	0	0.136667	0.0766667	0.12	0.0533333	0.0266667	0.0266667	0.0266667	0	0.106667	0.106667	0.16
tr|A0A140VJZ1|A0A140VJZ1_HUMAN	tr|A0A140VJZ1|A0A140VJZ1_HUMAN	tr|A0A140VJZ1|A0A140VJZ1_HUMAN Ubiquitinyl hydrolase 1 OS=Homo sapiens PE=2 SV=1	0.05	0.246667	0.05	0.25	0.293333	0	0	0.0633333	0.07	0.06	0.0466667	0.0466667	0	0	0.0266667	0.09	0.106667	0.0166667
tr|Q96CV8|Q96CV8_HUMAN	THOP1	tr|Q96CV8|Q96CV8_HUMAN Thimet oligopeptidase 1 OS=Homo sapiens GN=THOP1 PE=2 SV=1	0.0366667	0.936667	0	0.486667	0.513333	0.513333	0	0.626667	0.13	0.286667	0.136667	0.0766667	0.193333	0.156667	0.216667	0.183333	0.49	0.65
tr|Q5U068|Q5U068_HUMAN	tr|Q5U068|Q5U068_HUMAN	tr|Q5U068|Q5U068_HUMAN Hippocalcin OS=Homo sapiens PE=2 SV=1	0.883333	0	0	0	0	0	0.15	0.366667	0	0.0666667	0.0666667	0.15	0	0	0	0	0	0
sp|P62318-2|SMD3_HUMAN	SNRPD3	sp|P62318-2|SMD3_HUMAN Isoform 2 of Small nuclear ribonucleoprotein Sm D3 OS=Homo sapiens GN=SNRPD3	0.343333	0.36	0	0.24	0.36	0.36	0.24	0.36	0.36	0.36	0.24	0	0.36	0.24	0.24	0.47	0.36	0.36
tr|B0QYA5|B0QYA5_HUMAN	EIF3D	tr|B0QYA5|B0QYA5_HUMAN Eukaryotic translation initiation factor 3 subunit D (Fragment) OS=Homo sapiens GN=EIF3D PE=1 SV=1	0.0933333	0	0.25	0.146667	0.0933333	0.0766667	0	0.0933333	0.0466667	0	0	0.1	0.0466667	0	0	0	0.0466667	0.0466667
tr|A0A024R0N6|A0A024R0N6_HUMAN	SPTBN4	tr|A0A024R0N6|A0A024R0N6_HUMAN Spectrin	43	0.0233333	0.02	0.0233333	0.00333333	0.00333333	0.03	0	0.0233333	0	0.35	0.00333333	0	0	0	0	0	0.00666667
tr|B7Z2H3|B7Z2H3_HUMAN	tr|B7Z2H3|B7Z2H3_HUMAN	tr|B7Z2H3|B7Z2H3_HUMAN cDNA FLJ56691	0.0866667	0	0	0.0666667	0	0	0	0	0	0	0	0	0	0	0.0666667	0	0.0666667	0
tr|Q9H9J7|Q9H9J7_HUMAN	tr|Q9H9J7|Q9H9J7_HUMAN	tr|Q9H9J7|Q9H9J7_HUMAN cDNA FLJ12692 fis	33.6933	0.0266667	0	0.116667	0.0533333	0.0533333	0.0533333	0.0266667	0.0266667	0	0	0	0	0	0	0	0.0533333	0.0266667
tr|C9IZG4|C9IZG4_HUMAN	CUTA	tr|C9IZG4|C9IZG4_HUMAN Protein CutA OS=Homo sapiens GN=CUTA PE=1 SV=1	0.336667	0.623333	0	0.366667	0.816667	1.15667	0.0333333	0.77	0.0266667	0.0133333	0	0	0.153333	0.22	0.24	0.0833333	0.33	0.816667
tr|G8JLG1|G8JLG1_HUMAN	SMC1A	tr|G8JLG1|G8JLG1_HUMAN Structural maintenance of chromosomes protein OS=Homo sapiens GN=SMC1A PE=1 SV=2	0.02	0	0	0	0	0	0	0	0	0	0	0	0	0	0	0	0	0
sp|P30837|AL1B1_HUMAN	ALDH1B1	sp|P30837|AL1B1_HUMAN Aldehyde dehydrogenase X	29.4167	0.24	0.0266667	0	0.16	0.196667	0.113333	0.08	0.0266667	0	0	0	0	0.0266667	0	0	0	0.0733333
tr|D6RB01|D6RB01_HUMAN	FAM169A	tr|D6RB01|D6RB01_HUMAN Soluble lamin-associated protein of 75 kDa OS=Homo sapiens GN=FAM169A PE=1 SV=1	0.06	0.31	0.02	0.106667	0.156667	0.206667	0.02	0.183333	0.0766667	0.353333	0.27	0.106667	0.106667	0.0833333	0.106667	0.04	0.16	0.37
tr|A0A024R233|A0A024R233_HUMAN	TJP2	tr|A0A024R233|A0A024R233_HUMAN Tight junction protein 2 (Zona occludens 2)	37.3533	0.163333	0.03	0.113333	0.103333	0.07	0.0666667	0.09	0.103333	0.103333	0.09	0.09	0.103333	0.09	0.07	0.116667	0.0566667	0.0533333
sp|Q9NT62-2|ATG3_HUMAN	ATG3	sp|Q9NT62-2|ATG3_HUMAN Isoform 2 of Ubiquitin-like-conjugating enzyme ATG3 OS=Homo sapiens GN=ATG3	0.0433333	0.133333	0	0.223333	0.496667	0	0	0	0	0	0	0	0	0	0	0	0	0
tr|A0A087X2C4|A0A087X2C4_HUMAN	PCDH7	tr|A0A087X2C4|A0A087X2C4_HUMAN Protocadherin-7 (Fragment) OS=Homo sapiens GN=PCDH7 PE=1 SV=1	0.0933333	0.33	0.17	0.0466667	0.0733333	0.23	0.0933333	0.1	0.36	0.173333	0.12	0.23	0.206667	0.273333	0.0733333	0.0933333	0.283333	0.116667
tr|A0A024R6U3|A0A024R6U3_HUMAN	hCG_2025883	tr|A0A024R6U3|A0A024R6U3_HUMAN HCG2025883	44.73	0.0633333	0	0.0866667	0.13	0.0433333	0.0433333	0.13	0.0433333	0	0	0	0	0	0	0	0.0866667	0.0866667
tr|Q5VWC4|Q5VWC4_HUMAN	PSMD4	tr|Q5VWC4|Q5VWC4_HUMAN 26S proteasome non-ATPase regulatory subunit 4 OS=Homo sapiens GN=PSMD4 PE=1 SV=1	0.113333	0	0.233333	0	0.113333	0.23	0.19	0.0366667	0.316667	0.196667	0.0766667	0.17	0.196667	0.19	0.153333	0.11	0.573333	0.513333
tr|G3V2N0|G3V2N0_HUMAN	GNG2	tr|G3V2N0|G3V2N0_HUMAN Guanine nucleotide-binding protein subunit gamma OS=Homo sapiens GN=GNG2 PE=1 SV=1	0.573333	2.05	0.313333	0.573333	0.756667	2.75	0.113333	1.26333	1.8	0.826667	0.396667	0.963333	1.79667	0.756667	1.01	0.94	1.26333	0.94
tr|D6R9I9|D6R9I9_HUMAN	ABCE1	tr|D6R9I9|D6R9I9_HUMAN ATP-binding cassette sub-family E member 1 OS=Homo sapiens GN=ABCE1 PE=1 SV=1	0.203333	0	0	0	0	0	0	0.03	0.03	0.03	0.146667	0.03	0.07	0.0533333	0	0.03	0.0133333	0.03
tr|A0A024R566|A0A024R566_HUMAN	SF1	tr|A0A024R566|A0A024R566_HUMAN Splicing factor 1	73.0533	0.0966667	0.05	0.0733333	0.07	0.26	0.123333	0.24	0.18	0.123333	0.0966667	0.0233333	0.26	0.203333	0.153333	0.18	0.15	0.18
tr|A0A024R7X7|A0A024R7X7_HUMAN	STAU2	tr|A0A024R7X7|A0A024R7X7_HUMAN Staufen	80.3333	0.07	0.0733333	0.176667	0.0466667	0.07	0.07	0.07	0.0466667	0.1	0.05	0.07	0.07	0	0.0233333	0.0466667	0.0466667	0.07
tr|Q3ZCU5|Q3ZCU5_HUMAN	DLG4	tr|Q3ZCU5|Q3ZCU5_HUMAN DLG4 protein (Fragment) OS=Homo sapiens GN=DLG4 PE=2 SV=1	0.0466667	0	0	0.203333	0.32	0.183333	0.153333	0	0.03	0	0.0766667	0.0233333	0.0233333	0.05	0.216667	0.253333	0.05	0
tr|H3BNU1|H3BNU1_HUMAN	TBC1D24	tr|H3BNU1|H3BNU1_HUMAN TBC1 domain family member 24 OS=Homo sapiens GN=TBC1D24 PE=1 SV=2	0.0233333	0.436667	0.0466667	0.25	0.146667	0.31	0.0733333	0.37	0.206667	0.2	0	0	0.103333	0.133333	0.133333	0.22	0.373333	0.466667
tr|B3KSH4|B3KSH4_HUMAN	HIP2	tr|B3KSH4|B3KSH4_HUMAN Huntingtin interacting protein 2	0.156667	0	0	0.156667	0	0	0.156667	0.156667	0.156667	0.313333	0	0	0	0	0.27	0.156667	0	0
sp|O95721|SNP29_HUMAN	SNAP29	sp|O95721|SNP29_HUMAN Synaptosomal-associated protein 29 OS=Homo sapiens GN=SNAP29 PE=1 SV=1	0.166667	0.55	0.41	0.48	0.49	0.0533333	0.34	0.5	0.34	0.41	0.166667	0.113333	0.0533333	0	0	0.22	0.64	0.28
sp|O14514|BAI1_HUMAN	BAI1	sp|O14514|BAI1_HUMAN Brain-specific angiogenesis inhibitor 1 OS=Homo sapiens GN=BAI1 PE=1 SV=2	0.05	0.146667	0.05	0.0933333	0.0933333	0.12	0.02	0.07	0.04	0.0133333	0.04	0.03	0.00666667	0.0866667	0.00666667	0	0.15	0.0866667
sp|Q9ULC4-2|MCTS1_HUMAN	MCTS1	sp|Q9ULC4-2|MCTS1_HUMAN Isoform 2 of Malignant T-cell-amplified sequence 1 OS=Homo sapiens GN=MCTS1	0.303333	0	0	0	0	0	0	0	0.0266667	0.06	0	0.11	0	0.01	0.01	0.36	0	0
sp|P21912|SDHB_HUMAN	SDHB	sp|P21912|SDHB_HUMAN Succinate dehydrogenase [ubiquinone] iron-sulfur subunit	0.16	0.13	0.0766667	0	0.0266667	0.2	0.1	0.163333	0.0466667	0	0	0	0	0	0	0.02	0.14	0.0933333
tr|A0A024R482|A0A024R482_HUMAN	GMPPA	tr|A0A024R482|A0A024R482_HUMAN GDP-mannose pyrophosphorylase A	29.3767	0.206667	0.0666667	0.0333333	0.1	0.3	0.123333	0.0333333	0.0866667	0.1	0.0666667	0.113333	0.0133333	0.103333	0.1	0.1	0.08	0.203333
tr|A0A0S2Z489|A0A0S2Z489_HUMAN	PSMD12	tr|A0A0S2Z489|A0A0S2Z489_HUMAN Proteasome (Prosome	26	11.37	0.39	0.206667	0	0.203333	0.0266667	0	0.0266667	0.0266667	0.0266667	0	0	0	0	0	0.09	0.18
tr|C9JDR0|C9JDR0_HUMAN	NSDHL	tr|C9JDR0|C9JDR0_HUMAN Sterol-4-alpha-carboxylate 3-dehydrogenase	0.0633333	0.01	0	0	0	0	0	0	0	0	0	0	0	0	0	0	0.0266667	0
tr|A0A024R3D8|A0A024R3D8_HUMAN	DLAT	tr|A0A024R3D8|A0A024R3D8_HUMAN Acetyltransferase component of pyruvate dehydrogenase complex OS=Homo sapiens GN=DLAT PE=3 SV=1	0.0666667	0.48	0.13	0.16	0.253333	0.253333	0.0366667	0.363333	0.0833333	0.123333	0.0633333	0.0866667	0.0233333	0.0766667	0.05	0.0666667	0.253333	0.2
tr|B4DSA8|B4DSA8_HUMAN	tr|B4DSA8|B4DSA8_HUMAN	tr|B4DSA8|B4DSA8_HUMAN cDNA FLJ51067	0.0333333	0.02	0.0233333	0	0	0	0	0	0	0	0.04	0.0266667	0	0	0.0133333	0	0	0
tr|F5GY55|F5GY55_HUMAN	DDB1	tr|F5GY55|F5GY55_HUMAN DNA damage-binding protein 1 OS=Homo sapiens GN=DDB1 PE=1 SV=1	0.0133333	0	0.04	0	0	0	0	0	0	0	0	0.05	0.136667	0.0833333	0.0766667	0.05	0	0
tr|A0A024QZ22|A0A024QZ22_HUMAN	PRAF2	tr|A0A024QZ22|A0A024QZ22_HUMAN PRA1 family protein OS=Homo sapiens GN=PRAF2 PE=3 SV=1	0.24	0.24	0.08	0.483333	0.24	0	0	0	0	0.08	0.08	0	0	0	0	0.326667	0.24	0
tr|B4DYC6|B4DYC6_HUMAN	tr|B4DYC6|B4DYC6_HUMAN	tr|B4DYC6|B4DYC6_HUMAN cDNA FLJ60958	0	0.14	0	0.0466667	0.0466667	0	0	0	0.163333	0.0933333	0.113333	0	0	0	0	0	0.0333333	0
tr|B3KVQ9|B3KVQ9_HUMAN	PPP1R1B	tr|B3KVQ9|B3KVQ9_HUMAN Protein phosphatase 1	20.6667	0.146667	0.2	0	0.0433333	0.0266667	0.2	0.0266667	0.39	0.28	0.153333	0.103333	0.11	0.106667	0.0633333	0.22	0	0.0833333
tr|B0QZ43|B0QZ43_HUMAN	ERLIN1	tr|B0QZ43|B0QZ43_HUMAN Erlin-1 (Fragment) OS=Homo sapiens GN=ERLIN1 PE=1 SV=1	0.12	0	0	0	0	0	0	0	0	0	0	0	0	0	0	0.05	0	0
tr|A0A024RDG9|A0A024RDG9_HUMAN	BDH2	tr|A0A024RDG9|A0A024RDG9_HUMAN 3-hydroxybutyrate dehydrogenase	403.39	0.45	0.936667	0.63	1.07667	1.69333	1.52	0.983333	1.3	0.78	0.523333	0.38	0.446667	0.523333	0.793333	0.523333	0.546667	1.2
tr|I3L3K4|I3L3K4_HUMAN	KCTD13	tr|I3L3K4|I3L3K4_HUMAN BTB/POZ domain-containing adapter for CUL3-mediated RhoA degradation protein 1 (Fragment) OS=Homo sapiens GN=KCTD13 PE=4 SV=1	0.55	0.42	0	0.203333	0.366667	0.55	0.206667	0.56	0	0.0366667	0.183333	0	0	0	0	0.423333	0.413333	0.55
sp|Q1KMD3|HNRL2_HUMAN	HNRNPUL2	sp|Q1KMD3|HNRL2_HUMAN Heterogeneous nuclear ribonucleoprotein U-like protein 2 OS=Homo sapiens GN=HNRNPUL2 PE=1 SV=1	0.216667	0.2	0.03	0.106667	0.143333	0.05	0	0.0333333	0.0333333	0.07	0.0166667	0.05	0.0233333	0	0.0333333	0.0633333	0.0166667	0.05
sp|Q9NZZ3|CHMP5_HUMAN	CHMP5	sp|Q9NZZ3|CHMP5_HUMAN Charged multivesicular body protein 5 OS=Homo sapiens GN=CHMP5 PE=1 SV=1	0.19	0	0	0.0633333	0	0.136667	0	0.583333	0.07	0.223333	0	0	0.0633333	0	0	0	0.136667	0
tr|A0A024R281|A0A024R281_HUMAN	NEDD4L	tr|A0A024R281|A0A024R281_HUMAN Neural cell expressed	43.35	0	0	0.03	0	0	0.0166667	0.0333333	0.0166667	0.0633333	0.0466667	0.0633333	0.05	0.0333333	0.05	0.05	0.0166667	0
tr|A0A087X1Z3|A0A087X1Z3_HUMAN	PSME2	tr|A0A087X1Z3|A0A087X1Z3_HUMAN Proteasome activator complex subunit 2 OS=Homo sapiens GN=PSME2 PE=1 SV=1	0.16	0.246667	0.0266667	0.276667	0.13	0.16	0.16	0.286667	0.19	0	0	0.11	0.233333	0.0533333	0.163333	0.33	0.16	0.343333
tr|Q6FGH9|Q6FGH9_HUMAN	DNCL1	tr|Q6FGH9|Q6FGH9_HUMAN DNCL1 protein OS=Homo sapiens GN=DNCL1 PE=2 SV=1	1.18	14.41	0.813333	3.25667	4.53333	4.53333	1.18	11.09	2.23	1.48667	0.743333	4.02	2.57333	0.393333	0.393333	0.713333	3.25667	6.42
sp|Q8N4C8-2|MINK1_HUMAN	MINK1	sp|Q8N4C8-2|MINK1_HUMAN Isoform 1 of Misshapen-like kinase 1 OS=Homo sapiens GN=MINK1	0.03	0	0.0833333	0.03	0.04	0	0	0.02	0.04	0.04	0.0266667	0.04	0.06	0.03	0.01	0.05	0.04	0
tr|A0A024R6A5|A0A024R6A5_HUMAN	PPM1A	tr|A0A024R6A5|A0A024R6A5_HUMAN Protein phosphatase 1A (Formerly 2C)	601.667	0.0333333	2.50667	0.26	1.24	1.68	2.49667	0.543333	1.55667	0.446667	0.783333	0.48	0.346667	0.433333	0.4	0.433333	0.393333	1.13333
tr|A0A087WZR6|A0A087WZR6_HUMAN	CADM1	tr|A0A087WZR6|A0A087WZR6_HUMAN Cell adhesion molecule 1 OS=Homo sapiens GN=CADM1 PE=1 SV=1	0.163333	0.09	0.06	0.09	0.156667	0.23	0.0966667	0.196667	0.126667	0.123333	0.09	0.09	0.09	0	0.06	0.29	0.09	0.23
tr|Q2QD04|Q2QD04_HUMAN	tr|Q2QD04|Q2QD04_HUMAN	tr|Q2QD04|Q2QD04_HUMAN RcUBE2S (Fragment) OS=Homo sapiens PE=3 SV=1	0.12	0	0	0.0233333	0	0	0	0	0	0	0	0	0	0	0	0.04	0	0
tr|G3V579|G3V579_HUMAN	PNN	tr|G3V579|G3V579_HUMAN Pinin OS=Homo sapiens GN=PNN PE=1 SV=1	0.0866667	0.266667	0.15	0.216667	0.03	0	0.00333333	0.12	0	0	0	0	0	0.24	0	0.0233333	0.04	0
sp|Q8WXD2|SCG3_HUMAN	SCG3	sp|Q8WXD2|SCG3_HUMAN Secretogranin-3 OS=Homo sapiens GN=SCG3 PE=1 SV=3	0.106667	1.24	0.143333	0.54	0.713333	1.12	0.343333	0.68	0.58	0.42	0.383333	0.46	0.32	0.28	0.293333	0.313333	0.46	0.806667
tr|A0A024R3D4|A0A024R3D4_HUMAN	DKFZp547C195	tr|A0A024R3D4|A0A024R3D4_HUMAN Uncharacterized protein OS=Homo sapiens GN=DKFZp547C195 PE=4 SV=1	0.09	0.06	0.08	0.183333	0.08	0.04	0.02	0.1	0.04	0.0533333	0.08	0.1	0.02	0.02	0.156667	0	0.0233333	0.06
tr|G1UI17|G1UI17_HUMAN	AGL	tr|G1UI17|G1UI17_HUMAN Glycogen debranching enzyme (Fragment) OS=Homo sapiens GN=AGL PE=2 SV=1	0.03	0	0	0	0	0	0	0	0	0.01	0	0	0.02	0.05	0.04	0	0.0533333	0
tr|A0A0A0MS68|A0A0A0MS68_HUMAN	GAS7	tr|A0A0A0MS68|A0A0A0MS68_HUMAN Growth arrest-specific protein 7 OS=Homo sapiens GN=GAS7 PE=1 SV=1	0.23	0	0	0	0.0433333	0	0	0	0.0766667	0	0	0.0766667	0	0	0	0	0	0
tr|H0YA22|H0YA22_HUMAN	CPOX	tr|H0YA22|H0YA22_HUMAN Oxygen-dependent coproporphyrinogen-III oxidase	0.23	0.01	0	0	0	0	0	0	0	0	0	0	0	0	0	0	0	0
sp|O43301|HS12A_HUMAN	HSPA12A	sp|O43301|HS12A_HUMAN Heat shock 70 kDa protein 12A OS=Homo sapiens GN=HSPA12A PE=1 SV=2	0.06	0.283333	0.21	0.24	0.283333	0.06	0.166667	0.08	0.123333	0.123333	0.08	0.1	0.1	0.12	0.12	0.12	0.12	0.1
sp|O15511-2|ARPC5_HUMAN	ARPC5	sp|O15511-2|ARPC5_HUMAN Isoform 2 of Actin-related protein 2/3 complex subunit 5 OS=Homo sapiens GN=ARPC5	0.24	0.836667	0	0.686667	0.686667	0.746667	0	0.963333	0	0	0	0	0.0966667	0	0	0.41	0	1.12
tr|A0A024R7P2|A0A024R7P2_HUMAN	FKBP8	tr|A0A024R7P2|A0A024R7P2_HUMAN Peptidylprolyl isomerase OS=Homo sapiens GN=FKBP8 PE=4 SV=1	0.15	0.0666667	0	0.0333333	0.0666667	0	0	0	0	0	0	0	0	0	0	0.0333333	0	0
tr|B4DQG5|B4DQG5_HUMAN	tr|B4DQG5|B4DQG5_HUMAN	tr|B4DQG5|B4DQG5_HUMAN cDNA FLJ54122	0.0366667	0	0	0	0	0	0	0	0	0	0	0	0	0	0	0	0	0
tr|A0A0K0K1L3|A0A0K0K1L3_HUMAN	HEL-S-307	tr|A0A0K0K1L3|A0A0K0K1L3_HUMAN Epididymis secretory protein Li 307 (Fragment) OS=Homo sapiens GN=HEL-S-307 PE=2 SV=1	0.11	0.41	0.15	0.276667	0.323333	0.316667	0.19	0.36	0.23	0.23	0.0833333	0.09	0.19	0.19	0.186667	0.19	0.46	0.316667
tr|B1AJY7|B1AJY7_HUMAN	PSMD10	tr|B1AJY7|B1AJY7_HUMAN 26S proteasome non-ATPase regulatory subunit 10 OS=Homo sapiens GN=PSMD10 PE=1 SV=1	0.0733333	0.273333	0	0	0	0	0	0	0	0	0	0	0	0	0	0	0	0
tr|A0A0A0MSS8|A0A0A0MSS8_HUMAN	AKR1C3	tr|A0A0A0MSS8|A0A0A0MSS8_HUMAN Aldo-keto reductase family 1 member C3 OS=Homo sapiens GN=AKR1C3 PE=1 SV=1	0.166667	0.386667	0.0233333	0.213333	0.263333	0.31	0.31	0.263333	0	0.126667	0.166667	0.08	0.04	0.04	0.08	0	0.08	0.26
tr|D6RFW1|D6RFW1_HUMAN	SGTB	tr|D6RFW1|D6RFW1_HUMAN Small glutamine-rich tetratricopeptide repeat-containing protein beta (Fragment) OS=Homo sapiens GN=SGTB PE=1 SV=1	0.293333	0.77	0.21	0.666667	1.01667	0.46	0.21	0.666667	0.293333	0.48	0.376667	0.376667	0.293333	0.293333	0.46	0.0833333	0.77	1.59
tr|C9J8M3|C9J8M3_HUMAN	RFC4	tr|C9J8M3|C9J8M3_HUMAN Replication factor C subunit 4 (Fragment) OS=Homo sapiens GN=RFC4 PE=1 SV=1	0.19	0	0	0	0	0	0	0	0	0	0	0	0	0	0	0.0933333	0	0
tr|G3V4P8|G3V4P8_HUMAN	GMFB	tr|G3V4P8|G3V4P8_HUMAN Glia maturation factor beta (Fragment) OS=Homo sapiens GN=GMFB PE=1 SV=1	0.27	0	0.27	0.09	0.73	0	0	0.346667	0	0	0.203333	0.346667	0	0.293333	0	1.04	0	0
tr|B7Z613|B7Z613_HUMAN	GPM6B	tr|B7Z613|B7Z613_HUMAN Neuronal membrane glycoprotein M6-b OS=Homo sapiens GN=GPM6B PE=1 SV=1	0.09	0	0.0933333	0.0866667	0.136667	0	0.23	0.15	0	0.0433333	0.0433333	0.0866667	0.0933333	0	0.236667	0.28	0	0
tr|A0A1C7CYW7|A0A1C7CYW7_HUMAN	TTC34	tr|A0A1C7CYW7|A0A1C7CYW7_HUMAN Tetratricopeptide repeat protein 34 OS=Homo sapiens GN=TTC34 PE=4 SV=1	0.04	0.04	0.04	0.0266667	0.04	0.04	0.04	0.04	0.0266667	0.0266667	0.0266667	0.04	0.04	0.0266667	0.04	0.04	0.04	0.04
tr|A0A024RA29|A0A024RA29_HUMAN	ICA1	tr|A0A024RA29|A0A024RA29_HUMAN Islet cell autoantigen 1	0.0266667	0.14	0.233333	0.0766667	0.11	0.0833333	0.08	0.08	0.0533333	0.0266667	0.0833333	0.08	0.0866667	0.0266667	0.08	0.0633333	0.08	0.0533333
tr|A0A140LJL2|A0A140LJL2_HUMAN	CBARP	tr|A0A140LJL2|A0A140LJL2_HUMAN Voltage-dependent calcium channel beta subunit-associated regulatory protein OS=Homo sapiens GN=CBARP PE=1 SV=1	0.163333	0.226667	0.06	0.103333	0.186667	0.14	0	0.06	0.06	0.08	0.37	0.04	0.02	0.0966667	0.0433333	0	0.04	0.12
tr|B2R514|B2R514_HUMAN	tr|B2R514|B2R514_HUMAN	tr|B2R514|B2R514_HUMAN cDNA	91.6667	22.73	0.783333	0.373333	0.136667	0.23	0.18	0.183333	0.29	0.0933333	0.06	0.0866667	0.0866667	0	0	0	0	0.0866667
tr|Q5T5E6|Q5T5E6_HUMAN	KCNK1	tr|Q5T5E6|Q5T5E6_HUMAN Potassium channel subfamily K member 1 (Fragment) OS=Homo sapiens GN=KCNK1 PE=1 SV=1	0.163333	0.166667	0	0	0.0566667	0	0	0	0	0	0	0	0	0	0	0.17	0	0
tr|A0A0A0MRJ3|A0A0A0MRJ3_HUMAN	NAV1	tr|A0A0A0MRJ3|A0A0A0MRJ3_HUMAN Neuron navigator 1 OS=Homo sapiens GN=NAV1 PE=1 SV=1	0.02	0.0133333	0.02	0.02	0.02	0.02	0.02	0.0333333	0.0533333	0.05	0.0333333	0.0433333	0.0333333	0.02	0.0266667	0.0333333	0.02	0.0133333
tr|A0A075B7G8|A0A075B7G8_HUMAN	APBB1	tr|A0A075B7G8|A0A075B7G8_HUMAN Amyloid beta A4 precursor protein-binding family B member 1 OS=Homo sapiens GN=APBB1 PE=1 SV=7	0.02	0.06	0	0.02	0	0	0	0.06	0.04	0.06	0.06	0.06	0.06	0.04	0.06	0	0.06	0.0466667
tr|A0A140VJT0|A0A140VJT0_HUMAN	tr|A0A140VJT0|A0A140VJT0_HUMAN	tr|A0A140VJT0|A0A140VJT0_HUMAN Serine/threonine-protein phosphatase 2A 55 kDa regulatory subunit B OS=Homo sapiens PE=2 SV=1	0.09	0.68	0.15	0.353333	0.316667	0.353333	0.28	0.28	0.12	0.183333	0.28	0.246667	0.15	0.223333	0.12	0.09	0.28	0.39
tr|B4DPH2|B4DPH2_HUMAN	tr|B4DPH2|B4DPH2_HUMAN	tr|B4DPH2|B4DPH2_HUMAN cDNA FLJ51923	0.0966667	0.22	0	0.383333	0.383333	0.383333	0	0.383333	1.24	0.603333	0.536667	0	0	0	0	0.766667	0.383333	0
sp|Q8NFH5-2|NUP53_HUMAN	NUP35	sp|Q8NFH5-2|NUP53_HUMAN Isoform 2 of Nucleoporin NUP53 OS=Homo sapiens GN=NUP35	0.19	0.24	0.29	0.24	0.19	0.24	0.17	0.14	0.41	0.41	0.283333	0.41	0.3	0.0933333	0.123333	0.29	0.0466667	0.14
tr|B4DJ81|B4DJ81_HUMAN	NDUFS1	tr|B4DJ81|B4DJ81_HUMAN NADH-ubiquinone oxidoreductase 75 kDa subunit	13.84	0.02	0.0866667	0.14	0	0.07	0.0233333	0.0233333	0.0666667	0.0166667	0	0	0	0	0	0.0233333	0.07	0.113333
tr|A0A1B0GUN5|A0A1B0GUN5_HUMAN	PLEKHA6	tr|A0A1B0GUN5|A0A1B0GUN5_HUMAN Pleckstrin homology domain-containing family A member 6 OS=Homo sapiens GN=PLEKHA6 PE=1 SV=1	0.18	0.0666667	0.0566667	0.0933333	0.18	0.14	0	0.0533333	0.0433333	0.03	0.0566667	0.08	0.02	0.0333333	0.0633333	0.03	0	0.166667
tr|Q6IB76|Q6IB76_HUMAN	NDUFV2	tr|Q6IB76|Q6IB76_HUMAN NDUFV2 protein OS=Homo sapiens GN=NDUFV2 PE=2 SV=1	0.256667	1.64	0.1	0.753333	0.666667	0.856667	0.206667	1.04667	0.276667	0.36	0.28	0.0633333	0.306667	0.696667	0.236667	0.36	0.573333	0.84
tr|A0A024RA98|A0A024RA98_HUMAN	PADI2	tr|A0A024RA98|A0A024RA98_HUMAN Peptidyl arginine deiminase	188.02	0.57	0.366667	0.04	0.25	0.346667	0.313333	0.38	0.436667	0.18	0.163333	0.14	0.226667	0.276667	0.186667	0.273333	0.186667	0.326667
tr|A0A087WWW7|A0A087WWW7_HUMAN	TNS1	tr|A0A087WWW7|A0A087WWW7_HUMAN Tensin-1 OS=Homo sapiens GN=TNS1 PE=1 SV=1	0.03	0.186667	0	0.106667	0.103333	0.06	0.103333	0	0	0.13	0.0966667	0.133333	0.03	0.0966667	0.0966667	0.08	0.0966667	0.103333
tr|X6RAC9|X6RAC9_HUMAN	EIF1AX	tr|X6RAC9|X6RAC9_HUMAN Eukaryotic translation initiation factor 1A	5.91333	0.26	0.29	0.246667	0	0.123333	0	0	0.0266667	0	0	0	0	0	0	0	0	0.246667
tr|B4DX99|B4DX99_HUMAN	tr|B4DX99|B4DX99_HUMAN	tr|B4DX99|B4DX99_HUMAN Malic enzyme OS=Homo sapiens PE=2 SV=1	0.1	0	0.0366667	0	0	0	0	0	0	0	0	0	0	0	0	0	0	0
sp|Q9UJS0-2|CMC2_HUMAN	SLC25A13	sp|Q9UJS0-2|CMC2_HUMAN Isoform 2 of Calcium-binding mitochondrial carrier protein Aralar2 OS=Homo sapiens GN=SLC25A13	0.0533333	0	0	0	0	0	0	0	0	0	0	0	0	0	0	0	0	0
tr|G5E9Q4|G5E9Q4_HUMAN	PRKRA	tr|G5E9Q4|G5E9Q4_HUMAN Interferon-inducible double-stranded RNA-dependent protein kinase activator A OS=Homo sapiens GN=PRKRA PE=1 SV=1	0.286667	4.73667	0.656667	0.686667	0.143333	0	1.12	1.03	0.143333	0.83	0.286667	0.143333	0	0.02	0	0	0.0266667	0.276667
tr|B4E2S7|B4E2S7_HUMAN	tr|B4E2S7|B4E2S7_HUMAN	tr|B4E2S7|B4E2S7_HUMAN cDNA FLJ58780	113.667	0.0733333	0.24	0.0233333	0.153333	0.196667	0.196667	0.24	0.153333	0.11	0.11	0.11	0.0733333	0.11	0.11	0.11	0.11	0.196667
tr|Q6ZV30|Q6ZV30_HUMAN	tr|Q6ZV30|Q6ZV30_HUMAN	tr|Q6ZV30|Q6ZV30_HUMAN Acetyl-coenzyme A synthetase OS=Homo sapiens PE=2 SV=1	0.0466667	0	0.133333	0.166667	0.07	0.213333	0.0466667	0.123333	0.0233333	0.0966667	0.116667	0.163333	0.14	0.186667	0.116667	0.07	0.0966667	0.29
tr|A0A024R5F7|A0A024R5F7_HUMAN	DHCR7	tr|A0A024R5F7|A0A024R5F7_HUMAN 7-dehydrocholesterol reductase isoform 1 OS=Homo sapiens GN=DHCR7 PE=2 SV=1	0.0533333	0	0	0	0	0	0	0	0	0	0	0	0	0	0	0.0266667	0	0
tr|V5YQL4|V5YQL4_HUMAN	FGFR2-AHCYL1	tr|V5YQL4|V5YQL4_HUMAN Adenosylhomocysteinase OS=Homo sapiens GN=FGFR2-AHCYL1 PE=2 SV=1	0.0666667	0.59	0.0466667	0.476667	0.493333	0.52	0.153333	0.456667	0.14	0.206667	0.183333	0.126667	0.116667	0.116667	0.126667	0.14	0.336667	0.586667
sp|Q8TD55-2|PKHO2_HUMAN	PLEKHO2	sp|Q8TD55-2|PKHO2_HUMAN Isoform 2 of Pleckstrin homology domain-containing family O member 2 OS=Homo sapiens GN=PLEKHO2	0.0733333	0.156667	0.273333	0.09	0.09	0.19	0.09	0.06	0.09	0.09	0.06	0.123333	0.09	0.09	0.09	0.09	0.156667	0.193333
tr|A0A0D9SEY1|A0A0D9SEY1_HUMAN	MAP4K4	tr|A0A0D9SEY1|A0A0D9SEY1_HUMAN Mitogen-activated protein kinase kinase kinase kinase 4 OS=Homo sapiens GN=MAP4K4 PE=1 SV=1	0.02	0.02	0	0	0.03	0.116667	0	0.0133333	0	0	0	0	0.11	0	0.02	0.02	0.06	0.13
tr|A0A024R5Q7|A0A024R5Q7_HUMAN	ADSS	tr|A0A024R5Q7|A0A024R5Q7_HUMAN Adenylosuccinate synthetase isozyme 2 OS=Homo sapiens GN=ADSS PE=3 SV=1	0.09	0.613333	0.09	0.403333	0.486667	0.326667	0.13	0.526667	0.133333	0.09	0.0266667	0.11	0.05	0.06	0.06	0.15	0.363333	0.526667
tr|H7C519|H7C519_HUMAN	NT5DC2	tr|H7C519|H7C519_HUMAN 5~-nucleotidase domain-containing protein 2 (Fragment) OS=Homo sapiens GN=NT5DC2 PE=1 SV=1	0.133333	0	0	0	0	0	0	0	0	0	0	0	0	0	0	0.01	0	0
tr|B4DMJ8|B4DMJ8_HUMAN	tr|B4DMJ8|B4DMJ8_HUMAN	tr|B4DMJ8|B4DMJ8_HUMAN cDNA FLJ52116	0.24	0	0	0.0233333	0	0	0	0	0	0	0	0	0	0	0.12	0	0	0
sp|Q8ND56-2|LS14A_HUMAN	LSM14A	sp|Q8ND56-2|LS14A_HUMAN Isoform 2 of Protein LSM14 homolog A OS=Homo sapiens GN=LSM14A	0.283333	0.09	0.18	0.06	0.03	0.0466667	0.06	0.09	0.15	0.12	0.06	0.09	0.03	0.156667	0.0433333	0.0333333	0.09	0.0866667
tr|B3KSI7|B3KSI7_HUMAN	tr|B3KSI7|B3KSI7_HUMAN	tr|B3KSI7|B3KSI7_HUMAN cDNA FLJ36374 fis	0.0233333	0.0733333	0.07	0.0766667	0	0.343333	0	0	0	0.176667	0.05	0.0966667	0.0233333	0	0	0.0233333	0.22	0.1
tr|B4DLT9|B4DLT9_HUMAN	tr|B4DLT9|B4DLT9_HUMAN	tr|B4DLT9|B4DLT9_HUMAN cDNA FLJ56462	21.4	0.143333	0.236667	0.113333	0.1	0.1	0.0333333	0.0666667	0.18	0.18	0.1	0.1	0.14	0.1	0.0666667	0.0333333	0.0333333	0.1
tr|B7Z7F5|B7Z7F5_HUMAN	tr|B7Z7F5|B7Z7F5_HUMAN	tr|B7Z7F5|B7Z7F5_HUMAN cDNA FLJ51581 OS=Homo sapiens PE=2 SV=1	0.15	0.166667	0	0	0	0	0	0.103333	0.0766667	0.1	0.05	0.15	0.04	0.186667	0.01	0	0.05	0
tr|B4DY32|B4DY32_HUMAN	tr|B4DY32|B4DY32_HUMAN	tr|B4DY32|B4DY32_HUMAN cDNA FLJ51387	0.0533333	0.0266667	0	0	0.0533333	0	0	0	0	0	0	0	0	0	0	0.01	0	0
sp|Q9BZ23-3|PANK2_HUMAN	PANK2	sp|Q9BZ23-3|PANK2_HUMAN Isoform 2 of Pantothenate kinase 2	103.03	0.466667	0.223333	0.06	0.156667	0.123333	0.123333	0.0933333	0.09	0.09	0.09	0.09	0.09	0.06	0.09	0.09	0.19	0.19
tr|H0YMV8|H0YMV8_HUMAN	RPS27L	tr|H0YMV8|H0YMV8_HUMAN 40S ribosomal protein S27 OS=Homo sapiens GN=RPS27L PE=1 SV=1	0.296667	0.813333	0	0	0.28	0.0233333	0	0	0	0	0	0	0	0	0	0.0433333	0	0
sp|Q6P587-2|FAHD1_HUMAN	FAHD1	sp|Q6P587-2|FAHD1_HUMAN Isoform 2 of Acylpyruvase FAHD1	63.7867	0.253333	0.0733333	0.16	0.18	0.65	0.226667	0.633333	0.216667	0.0833333	0.0333333	0	0	0	0	0	0.663333	0.493333
tr|H0YIU4|H0YIU4_HUMAN	PPP1R1A	tr|H0YIU4|H0YIU4_HUMAN Protein phosphatase 1 regulatory subunit 1A (Fragment) OS=Homo sapiens GN=PPP1R1A PE=1 SV=1	0.27	0.5	0	0.166667	0.333333	0.5	0	0.456667	0.113333	0.0533333	0.06	0.166667	0.0766667	0.08	0.0333333	0	0.03	0.5
tr|A0A024QYY3|A0A024QYY3_HUMAN	PRPSAP2	tr|A0A024QYY3|A0A024QYY3_HUMAN Phosphoribosyl pyrophosphate synthetase-associated protein 2	36.7667	0.0366667	0	0.36	0.11	0.19	0.0766667	0	0.06	0.0666667	0.0333333	0.11	0.106667	0.0366667	0.23	0.0966667	0.0366667	0
sp|O15069|NACAD_HUMAN	NACAD	sp|O15069|NACAD_HUMAN NAC-alpha domain-containing protein 1 OS=Homo sapiens GN=NACAD PE=1 SV=3	0.02	0.16	0.0433333	0.0433333	0.06	0.16	0.03	0.08	0.11	0.0733333	0.07	0.05	0.0533333	0.0533333	0.05	0.11	0.0266667	0.1
tr|B4DNM8|B4DNM8_HUMAN	tr|B4DNM8|B4DNM8_HUMAN	tr|B4DNM8|B4DNM8_HUMAN cDNA FLJ53395	0.04	0.143333	0	0	0.0166667	0	0	0	0	0	0	0	0	0	0	0	0	0
sp|Q9UBS4|DJB11_HUMAN	DNAJB11	sp|Q9UBS4|DJB11_HUMAN DnaJ homolog subfamily B member 11 OS=Homo sapiens GN=DNAJB11 PE=1 SV=1	0.0366667	0	0	0	0	0	0	0	0	0	0	0	0	0	0	0	0	0
tr|A0A0A7KU15|A0A0A7KU15_HUMAN	TSC1-PDGFRB	tr|A0A0A7KU15|A0A0A7KU15_HUMAN TSC1-PDGFEB fusion protein (Fragment) OS=Homo sapiens GN=TSC1-PDGFRB fusion PE=2 SV=1	0.0466667	0.04	0	0.01	0.0533333	0	0	0.01	0.02	0.02	0	0.01	0	0.02	0.01	0	0.01	0
tr|A0A1C7CYZ1|A0A1C7CYZ1_HUMAN	MAPK15	tr|A0A1C7CYZ1|A0A1C7CYZ1_HUMAN Mitogen-activated protein kinase 15 (Fragment) OS=Homo sapiens GN=MAPK15 PE=1 SV=1	0.0833333	0.14	0	0.0933333	0.146667	0.17	0.14	0.14	0.143333	0.126667	0.14	0.14	0.14	0.14	0.14	0.14	0.14	0.14
tr|A0A1B2JLU8|A0A1B2JLU8_HUMAN	PCCB	tr|A0A1B2JLU8|A0A1B2JLU8_HUMAN PCCB OS=Homo sapiens GN=PCCB PE=4 SV=1	0.0533333	0.876667	0.266667	0.42	0	0	0.213333	0	0.263333	0.293333	0.126667	0.153333	0.183333	0.15	0.123333	0.23	0	0.626667
tr|B3KTW2|B3KTW2_HUMAN	tr|B3KTW2|B3KTW2_HUMAN	tr|B3KTW2|B3KTW2_HUMAN cDNA FLJ38853 fis	18.3633	0.06	0.06	0.03	0.03	0.03	0	0.0233333	0	0	0	0	0	0	0	0	0	0.153333
tr|A0A024R0R4|A0A024R0R4_HUMAN	SAE1	tr|A0A024R0R4|A0A024R0R4_HUMAN SUMO-1 activating enzyme subunit 1	0.08	0.223333	0.146667	0.343333	0.2	0.31	0.07	0	0.0333333	0.0433333	0.0733333	0.0333333	0	0.04	0	0	0.08	0
sp|Q15075|EEA1_HUMAN	EEA1	sp|Q15075|EEA1_HUMAN Early endosome antigen 1 OS=Homo sapiens GN=EEA1 PE=1 SV=2	0.02	1.61667	0.0333333	0.666667	0.926667	1.42	0.266667	0.946667	0.243333	0.4	0.353333	0.213333	0.236667	0.246667	0.19	0.246667	0.93	1.19667
tr|H0YLM8|H0YLM8_HUMAN	DMXL2	tr|H0YLM8|H0YLM8_HUMAN DmX-like protein 2 (Fragment) OS=Homo sapiens GN=DMXL2 PE=1 SV=1	0.03	0.0433333	0.03	0.0333333	0.0433333	0.03	0.0566667	0.03	0.08	0.09	0.0433333	0.0566667	0.0333333	0.03	0.0433333	0.03	0.03	0.0433333
sp|Q4J6C6-2|PPCEL_HUMAN	PREPL	sp|Q4J6C6-2|PPCEL_HUMAN Isoform 2 of Prolyl endopeptidase-like OS=Homo sapiens GN=PREPL	0.03	0	0	0	0	0	0.02	0	0	0	0	0	0	0	0	0	0	0
tr|B2R6N9|B2R6N9_HUMAN	tr|B2R6N9|B2R6N9_HUMAN	tr|B2R6N9|B2R6N9_HUMAN cDNA	0	0.0666667	0.143333	0	0	0	0	0	0	0	0	0	0	0	0	0	0	0
sp|Q969E4|TCAL3_HUMAN	TCEAL3	sp|Q969E4|TCAL3_HUMAN Transcription elongation factor A protein-like 3 OS=Homo sapiens GN=TCEAL3 PE=1 SV=1	0.153333	1.53	0.15	1.94333	1.56	2.08667	0.983333	2.72	1.56333	2.08667	2.51	1.70333	1.41667	2.08667	1.56	1.1	1.87667	1.70333
tr|A0A024RCX8|A0A024RCX8_HUMAN	PPIL1	tr|A0A024RCX8|A0A024RCX8_HUMAN Peptidyl-prolyl cis-trans isomerase OS=Homo sapiens GN=PPIL1 PE=3 SV=1	0.193333	3.78333	0.19	1.54333	2.14	0.366667	0.716667	2.68	0.473333	1.02333	0.716667	0.26	0.216667	0.153333	0.193333	0.183333	1.23667	1.5
tr|A0A024R7W9|A0A024R7W9_HUMAN	COPS5	tr|A0A024R7W9|A0A024R7W9_HUMAN COP9 constitutive photomorphogenic homolog subunit 5 (Arabidopsis)	66.7467	0.463333	0.23	0.0966667	0.35	0.356667	0.19	0.256667	0.0833333	0.04	0	0.08	0.04	0.12	0.08	0.08	0.12	0.523333
tr|A0A140VJX3|A0A140VJX3_HUMAN	tr|A0A140VJX3|A0A140VJX3_HUMAN	tr|A0A140VJX3|A0A140VJX3_HUMAN Sulfurtransferase OS=Homo sapiens PE=2 SV=1	0.106667	0.346667	0.22	0.47	0.526667	0.22	0.19	0.526667	0.29	0.296667	0.403333	0.24	0.24	0.29	0.24	0.346667	0.403333	0.44
tr|A0A140VJR2|A0A140VJR2_HUMAN	tr|A0A140VJR2|A0A140VJR2_HUMAN	tr|A0A140VJR2|A0A140VJR2_HUMAN Testicular tissue protein Li 138 OS=Homo sapiens PE=2 SV=1	0.08	1.00333	0.17	0.916667	1.11333	1.16	0.763333	1.00333	0.36	0.483333	0.49	0.34	0.446667	0.396667	0.326667	0.263333	0.763333	1.11
sp|Q5U5X0|LYRM7_HUMAN	LYRM7	sp|Q5U5X0|LYRM7_HUMAN Complex III assembly factor LYRM7 OS=Homo sapiens GN=LYRM7 PE=1 SV=1	0.24	2.20667	2.32	1.66	1.82	1.82	1.54667	1.82	1.07667	1.26667	1.27333	1	1.35	1.93333	0.88	0.273333	2.59333	1
tr|A0A024R5S5|A0A024R5S5_HUMAN	EIF3S1	tr|A0A024R5S5|A0A024R5S5_HUMAN Eukaryotic translation initiation factor 3 subunit J OS=Homo sapiens GN=EIF3S1 PE=3 SV=1	0.16	0.54	0.0633333	0.706667	0.706667	0.706667	0.113333	0.413333	0.346667	0.34	0.293333	0.16	0.283333	0.09	0.293333	0.22	0.49	0.97
tr|B4DNC2|B4DNC2_HUMAN	tr|B4DNC2|B4DNC2_HUMAN	tr|B4DNC2|B4DNC2_HUMAN cDNA FLJ51906	33.8133	0.31	0.4	0.31	0.22	0.4	0.49	0.31	0.4	0.253333	0.22	0.31	0.49	0.49	0.31	0.4	0.31	0.49
tr|Q6FHM9|Q6FHM9_HUMAN	CD59	tr|Q6FHM9|Q6FHM9_HUMAN CD59 antigen	155.777	0.916667	1.06	0.33	1.50333	1.25	1.64667	0.95	1.20667	0.76	0.473333	0.266667	0.753333	0.663333	0.616667	0.616667	0.996667	1.58333
tr|B0QY89|B0QY89_HUMAN	EIF3L	tr|B0QY89|B0QY89_HUMAN Eukaryotic translation initiation factor 3 subunit L OS=Homo sapiens GN=EIF3L PE=1 SV=1	0.0366667	0.04	0	0.02	0.02	0	0	0	0	0	0	0	0	0	0	0	0	0.0433333
tr|A0A1B0GX60|A0A1B0GX60_HUMAN	DNAJB1	tr|A0A1B0GX60|A0A1B0GX60_HUMAN DnaJ homolog subfamily B member 1 (Fragment) OS=Homo sapiens GN=DNAJB1 PE=1 SV=1	0.386667	0	0	0	0	0	0	0	0	0	0	0	0	0	0	0.08	0	0
sp|Q9HAU5|RENT2_HUMAN	UPF2	sp|Q9HAU5|RENT2_HUMAN Regulator of nonsense transcripts 2 OS=Homo sapiens GN=UPF2 PE=1 SV=1	0.03	0.04	0	0.03	0.05	0.06	0.03	0.04	0.113333	0.02	0.03	0	0.01	0	0.02	0.03	0.03	0.06
tr|B3KSX3|B3KSX3_HUMAN	tr|B3KSX3|B3KSX3_HUMAN	tr|B3KSX3|B3KSX3_HUMAN cDNA FLJ37224 fis	0.0466667	0	0	0	0	0	0	0	0	0	0	0	0	0	0	0.01	0.07	0
tr|B4DSJ1|B4DSJ1_HUMAN	tr|B4DSJ1|B4DSJ1_HUMAN	tr|B4DSJ1|B4DSJ1_HUMAN cDNA FLJ56677	0.113333	0	0	0	0	0	0	0	0	0	0	0	0	0	0	0	0	0
sp|P35606-2|COPB2_HUMAN	COPB2	sp|P35606-2|COPB2_HUMAN Isoform 2 of Coatomer subunit beta~ OS=Homo sapiens GN=COPB2	0.0266667	0	0	0	0	0	0	0.03	0	0	0	0	0	0	0	0	0	0
tr|M0QXF7|M0QXF7_HUMAN	MYDGF	tr|M0QXF7|M0QXF7_HUMAN Myeloid-derived growth factor (Fragment) OS=Homo sapiens GN=MYDGF PE=1 SV=1	0.28	2.12667	0.406667	1.32	1.32	3.14667	2.53	1.72333	1.45667	1.45667	2.12667	1.05333	1.32	1.32	2.12667	0.786667	1.32	2.12667
tr|B7Z2E0|B7Z2E0_HUMAN	tr|B7Z2E0|B7Z2E0_HUMAN	tr|B7Z2E0|B7Z2E0_HUMAN cDNA FLJ54649	0.05	0.03	0.03	0	0	0	0	0	0	0	0	0	0	0	0	0	0	0
tr|B4DZ87|B4DZ87_HUMAN	tr|B4DZ87|B4DZ87_HUMAN	tr|B4DZ87|B4DZ87_HUMAN cDNA FLJ57240	37.0533	0.0533333	0.0933333	0.13	0.16	0.16	0.0533333	0.106667	0.0533333	0.08	0	0.0266667	0.08	0.0266667	0	0.0533333	0.0533333	0.166667
sp|P07814|SYEP_HUMAN	EPRS	sp|P07814|SYEP_HUMAN Bifunctional glutamate/proline--tRNA ligase OS=Homo sapiens GN=EPRS PE=1 SV=5	0.08	0.15	0	0.143333	0.2	0.13	0.0833333	0.18	0.0866667	0.0766667	0.0333333	0.0166667	0.0333333	0	0.0666667	0.07	0.11	0.16
tr|F5GYF7|F5GYF7_HUMAN	COPS7A	tr|F5GYF7|F5GYF7_HUMAN COP9 signalosome complex subunit 7a (Fragment) OS=Homo sapiens GN=COPS7A PE=1 SV=8	0.0633333	0	0	0.233333	0.72	0.0633333	0.0633333	0.143333	0	0	0.126667	0.126667	0.0633333	0.143333	0	0.0633333	0.233333	0
tr|M0QY43|M0QY43_HUMAN	MYH14	tr|M0QY43|M0QY43_HUMAN Myosin-14 (Fragment) OS=Homo sapiens GN=MYH14 PE=1 SV=8	0.0133333	0	0	0.0133333	0	0.0133333	0	0	0	0	0	0.07	0	0	0	0	0	0
tr|D3DWY7|D3DWY7_HUMAN	VBP1	tr|D3DWY7|D3DWY7_HUMAN von Hippel-Lindau binding protein 1	69.07	0.803333	0.296667	0.606667	0.823333	0.796667	0.583333	0.623333	0.24	0.113333	0.18	0.06	0.133333	0.126667	0.126667	0.113333	0.556667	0.93
sp|Q9P242|NYAP2_HUMAN	NYAP2	sp|Q9P242|NYAP2_HUMAN Neuronal tyrosine-phosphorylated phosphoinositide-3-kinase adapter 2 OS=Homo sapiens GN=NYAP2 PE=1 SV=3	0.0933333	0.02	0.04	0	0	0	0	0.0333333	0	0.02	0.0466667	0	0	0	0	0	0	0
sp|P12270|TPR_HUMAN	TPR	sp|P12270|TPR_HUMAN Nucleoprotein TPR OS=Homo sapiens GN=TPR PE=1 SV=3	0.02	0.08	0	0.0133333	0.113333	0.0433333	0	0.0433333	0.223333	0.0133333	0.21	0	0	0	0.0233333	0	0.0933333	0.0533333
tr|A0A024R496|A0A024R496_HUMAN	CAB39	tr|A0A024R496|A0A024R496_HUMAN Calcium binding protein 39	63.0733	0.63	0.233333	0.116667	0.586667	0.546667	0.336667	0.553333	0.383333	0.29	0.196667	0.116667	0.286667	0.11	0.2	0.2	0.196667	0.536667
tr|A0A024R2H4|A0A024R2H4_HUMAN	ZFYVE20	tr|A0A024R2H4|A0A024R2H4_HUMAN Zinc finger	76.0167	0.0333333	0.116667	0.136667	0.173333	0.103333	0.0433333	0.0833333	0.0666667	0.05	0.116667	0.0666667	0.05	0.0333333	0.05	0.0166667	0.05	0.153333
tr|D6RF05|D6RF05_HUMAN	HARS	tr|D6RF05|D6RF05_HUMAN Histidine--tRNA ligase	0.27	0	0	0	0	0	0	0	0	0	0	0	0	0	0	0	0	0
tr|B2R6E2|B2R6E2_HUMAN	tr|B2R6E2|B2R6E2_HUMAN	tr|B2R6E2|B2R6E2_HUMAN cDNA	0	0.05	0.03	0	0	0	0	0	0	0	0.1	0.06	0	0	0	0	0.333333	0.02
tr|A0A024QYY9|A0A024QYY9_HUMAN	SPECC1	tr|A0A024QYY9|A0A024QYY9_HUMAN Spectrin domain with coiled-coils 1	25.0133	0.04	0.05	0.06	0.04	0.0866667	0.113333	0.07	0.06	0.0633333	0.05	0.153333	0.0466667	0.05	0.07	0.0233333	0.04	0.11
tr|Q13380|Q13380_HUMAN	RBM	tr|Q13380|Q13380_HUMAN RNA binding motif (Fragment) OS=Homo sapiens GN=RBM PE=4 SV=1	1.63	0	0	0	0	0	0	0	0	0	0	0	0	0	0	0.543333	0	0
tr|A0A0C4DG21|A0A0C4DG21_HUMAN	ABI2	tr|A0A0C4DG21|A0A0C4DG21_HUMAN Abl interactor 2 OS=Homo sapiens GN=ABI2 PE=1 SV=1	0.08	0.69	0.2	0.17	0.28	0.2	0	0.0566667	0.0266667	0.103333	0.0566667	0.0833333	0.0866667	0	0.113333	0	0.12	0.23
tr|A0A024R203|A0A024R203_HUMAN	PSME3	tr|A0A024R203|A0A024R203_HUMAN Proteasome (Prosome	0.05	0.203333	0.153333	0.05	0.15	0.1	0.0666667	0.05	0.05	0.15	0.15	0	0.1	0.05	0	0.17	0.206667	0
tr|M0R1S5|M0R1S5_HUMAN	SLC17A7	tr|M0R1S5|M0R1S5_HUMAN Vesicular glutamate transporter 1 (Fragment) OS=Homo sapiens GN=SLC17A7 PE=1 SV=1	0.126667	0	0.3	0.126667	0	0	0	0.126667	0	0.126667	0	0	0.126667	0	0	0.126667	0	0
tr|J3QRS3|J3QRS3_HUMAN	MYL12A	tr|J3QRS3|J3QRS3_HUMAN Myosin regulatory light chain 12A OS=Homo sapiens GN=MYL12A PE=1 SV=1	0.153333	0.736667	0	0.17	0.34	0.23	0	0	0	0.116667	0.246667	0.0766667	0.17	0.02	0	0.23	0.206667	0.186667
tr|A0A024QZJ4|A0A024QZJ4_HUMAN	MYH11	tr|A0A024QZJ4|A0A024QZJ4_HUMAN Myosin	0	0.0133333	0.0133333	0	0.0366667	0.0133333	0.0166667	0	0	0	0	0	0.0833333	0	0	0	0	0
tr|A0A024R610|A0A024R610_HUMAN	NEO1	tr|A0A024R610|A0A024R610_HUMAN Neogenin homolog 1 (Chicken)	0.03	0.02	0.03	0.04	0	0.0333333	0.0333333	0.0333333	0.04	0.05	0.04	0.04	0.0733333	0.11	0.0866667	0.0766667	0	0
tr|C9JF17|C9JF17_HUMAN	APOD	tr|C9JF17|C9JF17_HUMAN Apolipoprotein D (Fragment) OS=Homo sapiens GN=APOD PE=1 SV=1	0.263333	2.33	0.453333	1.05667	1.36	2.33	0.126667	1.66	0.41	0.59	0.886667	0.68	0.693333	0.796667	0.886667	0.816667	1.38667	0.816667
sp|Q8NFH8-4|REPS2_HUMAN	REPS2	sp|Q8NFH8-4|REPS2_HUMAN Isoform 4 of RalBP1-associated Eps domain-containing protein 2 OS=Homo sapiens GN=REPS2	0.106667	0.55	0.04	0.0433333	0.126667	0.17	0	0.43	0	0	0.0833333	0.0833333	0.02	0.106667	0.26	0	0.236667	0.18
tr|A0A024R3S1|A0A024R3S1_HUMAN	C1orf198	tr|A0A024R3S1|A0A024R3S1_HUMAN Chromosome 1 open reading frame 198	27.04	0.533333	0.323333	0.376667	0.723333	0.6	0.37	0.48	0.6	0.366667	0.42	0.73	0.703333	0.42	0.313333	0.266667	0.48	0.343333
sp|Q86SQ6-1|AGRA1_HUMAN	ADGRA1	sp|Q86SQ6-1|AGRA1_HUMAN Isoform 1 of Adhesion G protein-coupled receptor A1 OS=Homo sapiens GN=ADGRA1	0.01	0	0.0133333	0.04	0.02	0	0.01	0	0.08	0.0666667	0.303333	0.03	0.113333	0.02	0.0166667	0.126667	0	0.243333
sp|Q9BRP8-2|PYM1_HUMAN	PYM1	sp|Q9BRP8-2|PYM1_HUMAN Isoform 2 of Partner of Y14 and mago OS=Homo sapiens GN=PYM1	0.133333	0.0666667	0.226667	0.366667	0.466667	1.24333	0.196667	0.866667	0.366667	0.366667	0.55	0.55	0.65	0.666667	0.466667	0.2	0.2	0.866667
tr|B2R6S5|B2R6S5_HUMAN	CMPK	tr|B2R6S5|B2R6S5_HUMAN UMP-CMP kinase OS=Homo sapiens GN=CMPK PE=2 SV=1	0.18	0.716667	0	0.333333	0.333333	0.17	0.156667	0.38	0.15	0.31	0.173333	0.126667	0.356667	0	0.0733333	0.01	0.38	0.38
sp|Q16878|CDO1_HUMAN	CDO1	sp|Q16878|CDO1_HUMAN Cysteine dioxygenase type 1 OS=Homo sapiens GN=CDO1 PE=1 SV=2	0.2	0.2	0	0	0	0.0666667	0	0.0666667	0.133333	0.133333	0.0666667	0	0.136667	0	0.133333	0.2	0	0.0666667
sp|O75533|SF3B1_HUMAN	SF3B1	sp|O75533|SF3B1_HUMAN Splicing factor 3B subunit 1 OS=Homo sapiens GN=SF3B1 PE=1 SV=3	0.12	0.15	0	0.01	0.03	0	0	0	0	0	0	0	0	0	0	0.04	0	0.01
tr|H3BS86|H3BS86_HUMAN	STUB1	tr|H3BS86|H3BS86_HUMAN E3 ubiquitin-protein ligase CHIP (Fragment) OS=Homo sapiens GN=STUB1 PE=1 SV=8	0.19	0	0.11	0.0633333	0.0633333	0.0133333	0	0.133333	0	0.0766667	0	0.0633333	0.09	0	0.24	0	0.0633333	0.126667
sp|Q9HDC9-2|APMAP_HUMAN	APMAP	sp|Q9HDC9-2|APMAP_HUMAN Isoform 2 of Adipocyte plasma membrane-associated protein OS=Homo sapiens GN=APMAP	0.113333	0	0	0	0	0	0	0	0	0	0	0	0	0	0	0.01	0	0
tr|J3QKV7|J3QKV7_HUMAN	DRG2	tr|J3QKV7|J3QKV7_HUMAN Developmentally-regulated GTP-binding protein 2 OS=Homo sapiens GN=DRG2 PE=1 SV=1	0.21	0	0	0	0	0	0	0	0	0	0	0	0	0	0	0	0	0
tr|A0A024R8X3|A0A024R8X3_HUMAN	CSNK1D	tr|A0A024R8X3|A0A024R8X3_HUMAN Casein kinase 1	84.37	0.11	0.12	0.276667	0.193333	0.11	0.0766667	0.23	0.23	0.316667	0.11	0.11	0.0733333	0.15	0.0766667	0.11	0.11	0.15
tr|A0A0S2Z4V6|A0A0S2Z4V6_HUMAN	WFS1	tr|A0A0S2Z4V6|A0A0S2Z4V6_HUMAN Wolfram syndrome 1 isoform 1 (Fragment) OS=Homo sapiens GN=WFS1 PE=2 SV=1	0.0133333	0.0266667	0	0.226667	0	0.0466667	0.04	0.0266667	0.03	0.0433333	0.07	0.116667	0.0566667	0.04	0.0866667	0.04	0	0.04
tr|A0A023T787|A0A023T787_HUMAN	RBM8	tr|A0A023T787|A0A023T787_HUMAN RNA-binding protein 8A OS=Homo sapiens GN=RBM8 PE=2 SV=1	0.23	0.0766667	0	0	0	0	0.0766667	0.0766667	0	0	0	0	0	0	0	0	0	0.0766667
tr|B1AJS1|B1AJS1_HUMAN	ASTN1	tr|B1AJS1|B1AJS1_HUMAN Astrotactin-1 OS=Homo sapiens GN=ASTN1 PE=1 SV=1	0.03	0.02	0.02	0.02	0.02	0.03	0.03	0.04	0.01	0.02	0.03	0.01	0.01	0.02	0.01	0.0266667	0.01	0.04
tr|Q5CZH6|Q5CZH6_HUMAN	DKFZp686N0561	tr|Q5CZH6|Q5CZH6_HUMAN V-type proton ATPase subunit a OS=Homo sapiens GN=DKFZp686N0561 PE=2 SV=1	0.41	0	0.04	0.17	0.306667	0.0266667	0.0266667	0.13	0.0133333	0.0133333	0.0666667	0.143333	0.01	0	0.0833333	0.0533333	0	0.21
sp|P0DN79|CBSL_HUMAN	CBSL	sp|P0DN79|CBSL_HUMAN Cystathionine beta-synthase-like protein OS=Homo sapiens GN=CBSL PE=1 SV=1	0.07	0.593333	0.0466667	0.1	0.1	0.203333	0.07	0.0966667	0.15	0.15	0.156667	0.15	0.1	0.0233333	0.15	0.176667	0.176667	0.26
tr|A0A024R0Q7|A0A024R0Q7_HUMAN	PPP5C	tr|A0A024R0Q7|A0A024R0Q7_HUMAN Serine/threonine-protein phosphatase OS=Homo sapiens GN=PPP5C PE=3 SV=1	0.08	1.69667	0.22	0.726667	0.186667	0.316667	0.223333	0.646667	0.383333	0.35	0.226667	0.133333	0.196667	0.283333	0.22	0.35	0.456667	0.48
tr|H0YBE1|H0YBE1_HUMAN	XPO7	tr|H0YBE1|H0YBE1_HUMAN Exportin-7 (Fragment) OS=Homo sapiens GN=XPO7 PE=1 SV=1	0.14	0	0.296667	0.14	0	0.14	0.223333	0.156667	0.14	0.296667	0.383333	0.226667	0.573333	0.78	0.573333	0.21	0	0.07
tr|A0A097PIC4|A0A097PIC4_HUMAN	ENAH	tr|A0A097PIC4|A0A097PIC4_HUMAN Mammalian enabled variant 11a OS=Homo sapiens GN=ENAH PE=2 SV=1	0.493333	0.0666667	0.02	0.0633333	0.06	0.11	0	0	0.0833333	0.08	0.286667	0.07	0.0633333	0.06	0.0233333	0.01	0.123333	0.0933333
tr|A0A024QZM6|A0A024QZM6_HUMAN	SEC24C	tr|A0A024QZM6|A0A024QZM6_HUMAN SEC24 related gene family	23.3533	0.263333	0.05	0.0133333	0.05	0.04	0.05	0.0466667	0.0233333	0.123333	0.04	0.0133333	0.0466667	0.09	0.0266667	0.0833333	0.0866667	0.0866667
sp|Q9NZ56|FMN2_HUMAN	FMN2	sp|Q9NZ56|FMN2_HUMAN Formin-2 OS=Homo sapiens GN=FMN2 PE=1 SV=4	0.403333	0.133333	0.0466667	0.106667	0.09	0.13	0.08	0.143333	0.11	0.11	0.0833333	0.106667	0.0766667	0.0566667	0.0833333	0.0733333	0.1	0.17
tr|Q5TEC6|Q5TEC6_HUMAN	HIST2H3PS2	tr|Q5TEC6|Q5TEC6_HUMAN Histone H3 OS=Homo sapiens GN=HIST2H3PS2 PE=1 SV=1	0.31	0	0	0.0133333	0	0	0	0	0	0	0	0	0	0	0	0.31	0	0.0266667
tr|E7EVP0|E7EVP0_HUMAN	PNOC	tr|E7EVP0|E7EVP0_HUMAN Prepronociceptin (Fragment) OS=Homo sapiens GN=PNOC PE=1 SV=1	0.26	0	0	0.0866667	0	0	0	0	0.0233333	0	0.0266667	0.0866667	0.07	0	0.0333333	0	0	0
tr|A0A024R542|A0A024R542_HUMAN	TNKS1BP1	tr|A0A024R542|A0A024R542_HUMAN Tankyrase 1 binding protein 1	564.34	0.323333	0.24	0.13	0.383333	0.356667	0.246667	0.236667	0.356667	0.16	0.18	0.0966667	0.256667	0.106667	0.09	0.106667	0.133333	0.166667
tr|G3V325|G3V325_HUMAN	ATP5J2-PTCD1	tr|G3V325|G3V325_HUMAN Protein ATP5J2-PTCD1 OS=Homo sapiens GN=ATP5J2-PTCD1 PE=4 SV=1	0.0333333	0	0	0	0	0	0	0	0	0	0	0	0	0	0	0	0	0
sp|P23919-2|KTHY_HUMAN	DTYMK	sp|P23919-2|KTHY_HUMAN Isoform 2 of Thymidylate kinase OS=Homo sapiens GN=DTYMK	0.153333	0	0	0.01	0	0	0	0	0	0	0	0	0	0	0	0.0733333	0	0
tr|Q1ZYL9|Q1ZYL9_HUMAN	tr|Q1ZYL9|Q1ZYL9_HUMAN	tr|Q1ZYL9|Q1ZYL9_HUMAN Sphingomyelin phosphodiesterase 3 OS=Homo sapiens PE=2 SV=1	0.04	0.106667	0	0.0833333	0.136667	0.153333	0	0.153333	0.07	0	0	0.05	0	0	0	0.04	0.04	0.153333
tr|A0A0A0MRE5|A0A0A0MRE5_HUMAN	ASAP1	tr|A0A0A0MRE5|A0A0A0MRE5_HUMAN Arf-GAP with SH3 domain	62.02	0.136667	0.0866667	0.123333	0.06	0.0333333	0.02	0.0433333	0.0333333	0.363333	0.02	0	0.07	0	0	0	0.02	0.07
tr|A0A024R6H3|A0A024R6H3_HUMAN	ITPK1	tr|A0A024R6H3|A0A024R6H3_HUMAN Inositol 1	103.667	0.0333333	0.2	0.1	0.1	0.1	0.263333	0.1	0.133333	0.1	0.0666667	0.0666667	0.0666667	0.1	0.0666667	0.0666667	0.0333333	0.1
tr|B3KY60|B3KY60_HUMAN	tr|B3KY60|B3KY60_HUMAN	tr|B3KY60|B3KY60_HUMAN cDNA FLJ16777 fis	62.7	0.05	0.05	0.28	0.0566667	0.0966667	0.0166667	0.0666667	0.0833333	0.0833333	0.05	0.0333333	0.05	0	0	0	0.01	0.0166667
tr|A0A024R546|A0A024R546_HUMAN	ZDHHC5	tr|A0A024R546|A0A024R546_HUMAN Palmitoyltransferase OS=Homo sapiens GN=ZDHHC5 PE=3 SV=1	0.04	0.18	0.163333	0.32	0.27	0.31	0.06	0.286667	0.18	0.22	0.16	0.223333	0.21	0.113333	0.1	0.0933333	0.06	0.14
tr|B2RAH2|B2RAH2_HUMAN	tr|B2RAH2|B2RAH2_HUMAN	tr|B2RAH2|B2RAH2_HUMAN Sodium/hydrogen exchanger OS=Homo sapiens PE=2 SV=1	0.0166667	0.173333	0.0833333	0.17	0.21	0.3	0.1	0.243333	0.153333	0.27	0.153333	0.17	0.15	0.153333	0.116667	0.28	0.1	0.303333
tr|A0A140VJZ4|A0A140VJZ4_HUMAN	tr|A0A140VJZ4|A0A140VJZ4_HUMAN	tr|A0A140VJZ4|A0A140VJZ4_HUMAN Ubiquitin carboxyl-terminal hydrolase OS=Homo sapiens PE=2 SV=1	0.0166667	0	0	0	0	0	0	0	0	0	0	0	0	0	0	0	0	0
tr|G3V1D4|G3V1D4_HUMAN	LIN7C	tr|G3V1D4|G3V1D4_HUMAN Lin-7 homolog C (C. elegans)	0.233333	0.693333	0.26	0.44	0.54	0.666667	0.566667	0.613333	0.96	1.61333	0.723333	0.08	0.306667	0	0.18	0.666667	0.486667	0.08
sp|P50402|EMD_HUMAN	EMD	sp|P50402|EMD_HUMAN Emerin OS=Homo sapiens GN=EMD PE=1 SV=1	0.133333	0.39	0	0.0533333	0.106667	0	0	0.16	0	0	0	0	0	0	0.04	0	0	0
tr|A0A087X054|A0A087X054_HUMAN	HYOU1	tr|A0A087X054|A0A087X054_HUMAN Hypoxia up-regulated protein 1 OS=Homo sapiens GN=HYOU1 PE=1 SV=1	0.403333	0.51	0.136667	0.13	0.5	0.0133333	0	0.01	0	0	0	0	0	0	0	0.0633333	0.03	0.0533333
tr|Q6FHM6|Q6FHM6_HUMAN	NHP2L1	tr|Q6FHM6|Q6FHM6_HUMAN NHP2 non-histone chromosome protein 2-like 1 (S. cerevisiae) OS=Homo sapiens GN=NHP2L1 PE=2 SV=1	0.15	0.22	0	0.22	0	0	0	0	0.22	0.48	0.11	0	0	0	0	0.33	0	0
tr|X5D7N0|X5D7N0_HUMAN	PCDH9	tr|X5D7N0|X5D7N0_HUMAN Protocadherin 9 isoform A (Fragment) OS=Homo sapiens GN=PCDH9 PE=2 SV=1	0.03	0.21	0.02	0.143333	0.13	0.13	0.0766667	0.196667	0.143333	0.12	0.133333	0.13	0.12	0.12	0.11	0.05	0.133333	0.156667
tr|B2R8I2|B2R8I2_HUMAN	tr|B2R8I2|B2R8I2_HUMAN	tr|B2R8I2|B2R8I2_HUMAN cDNA	47.6667	0.07	0.07	0.0466667	0.07	0.07	0.07	0.07	0.07	0.07	0.07	0.07	0.0233333	0.07	0.07	0.07	0.07	0.0466667
tr|B4DQC9|B4DQC9_HUMAN	tr|B4DQC9|B4DQC9_HUMAN	tr|B4DQC9|B4DQC9_HUMAN cDNA FLJ52017	0.11	0.11	0.11	0.22	0.33	0.13	0.02	0	0.11	0.4	0.22	0.22	0.01	0	0.04	0.163333	0.27	0
tr|B4DVZ4|B4DVZ4_HUMAN	tr|B4DVZ4|B4DVZ4_HUMAN	tr|B4DVZ4|B4DVZ4_HUMAN cDNA FLJ57870	0.106667	0.0366667	0	0	0	0	0.12	0	0	0.193333	0.313333	0.433333	1.25667	0.386667	0.12	0	0	0
tr|H0Y4J2|H0Y4J2_HUMAN	MRPL37	tr|H0Y4J2|H0Y4J2_HUMAN 39S ribosomal protein L37	24.1067	0.156667	0.163333	0.136667	0.156667	0.16	0.156667	0.156667	0.106667	0.103333	0.106667	0.0533333	0	0	0.0133333	0.106667	0.16	0.16
sp|Q8N126-2|CADM3_HUMAN	CADM3	sp|Q8N126-2|CADM3_HUMAN Isoform 2 of Cell adhesion molecule 3 OS=Homo sapiens GN=CADM3	0.0833333	0.39	0.11	0.31	0.273333	0.2	0.126667	0.163333	0.0566667	0.06	0.0866667	0.06	0.06	0.11	0.0766667	0.163333	0.236667	0.353333
tr|I3L471|I3L471_HUMAN	PITPNA	tr|I3L471|I3L471_HUMAN Phosphatidylinositol transfer protein alpha isoform OS=Homo sapiens GN=PITPNA PE=1 SV=1	0.15	0	0	0	0	0	0	0	0	0	0	0	0	0	0	0	0	0
tr|G3V180|G3V180_HUMAN	DPP3	tr|G3V180|G3V180_HUMAN Dipeptidyl peptidase 3 OS=Homo sapiens GN=DPP3 PE=1 SV=1	0.17	0	0.0166667	0.0733333	0.38	0	0.0733333	0.423333	0.0733333	0.09	0.09	0.403333	0.09	0.11	0.05	0	0.0966667	0.0733333
tr|B0S7P4|B0S7P4_HUMAN	tr|B0S7P4|B0S7P4_HUMAN	tr|B0S7P4|B0S7P4_HUMAN cDNA	0	0.1	0.0366667	0	0	0	0	0	0	0	0	0	0	0	0	0	0	0
tr|A0A0S2Z3D5|A0A0S2Z3D5_HUMAN	APOE	tr|A0A0S2Z3D5|A0A0S2Z3D5_HUMAN Apolipoprotein E isoform 1 (Fragment) OS=Homo sapiens GN=APOE PE=2 SV=1	0.04	1.22333	0.166667	0.826667	1.08	0.95	0.166667	0.603333	1.3	0.886667	0.426667	0.426667	0.426667	0.55	0.32	0.166667	0.48	0.68
tr|A0A024RBR3|A0A024RBR3_HUMAN	DENR	tr|A0A024RBR3|A0A024RBR3_HUMAN Density-regulated protein OS=Homo sapiens GN=DENR PE=3 SV=1	0.21	0.56	0.293333	0.376667	0.376667	0.76	0.21	0.376667	0.576667	0.476667	0.223333	0.07	0.21	0.376667	0.293333	0.376667	0.293333	0.293333
tr|B7Z1L2|B7Z1L2_HUMAN	tr|B7Z1L2|B7Z1L2_HUMAN	tr|B7Z1L2|B7Z1L2_HUMAN cDNA FLJ59586	13.4267	0.0566667	0.0466667	0.0466667	0.14	0	0	0.0933333	0	0	0	0	0	0	0	0	0	0.0933333
tr|A0A024RAB5|A0A024RAB5_HUMAN	RAP1GA1	tr|A0A024RAB5|A0A024RAB5_HUMAN RAP1	90.6867	0.153333	0.253333	0	0.126667	0.113333	0.06	0.06	0.08	0.06	0.12	0.02	0.06	0.0533333	0.0466667	0	0.106667	0.0833333
tr|A0A140VJJ6|A0A140VJJ6_HUMAN	tr|A0A140VJJ6|A0A140VJJ6_HUMAN	tr|A0A140VJJ6|A0A140VJJ6_HUMAN Testicular tissue protein Li 70 OS=Homo sapiens PE=2 SV=1	0.03	1.55333	0.156667	0.36	0.49	0.976667	0.223333	1.41	0.94	0.923333	0.816667	0.536667	0.63	0.4	0.863333	0.863333	0.623333	1.28333
tr|H0YCR2|H0YCR2_HUMAN	REPS1	tr|H0YCR2|H0YCR2_HUMAN RalBP1-associated Eps domain-containing protein 1 (Fragment) OS=Homo sapiens GN=REPS1 PE=1 SV=1	0.186667	0	0	0	0	0.23	0	0	0	0	0	0	0	0	0	0	0.12	0
tr|B4DH52|B4DH52_HUMAN	tr|B4DH52|B4DH52_HUMAN	tr|B4DH52|B4DH52_HUMAN cDNA FLJ55916	0.106667	0.0666667	0.0133333	0	0.0566667	0	0	0	0	0.0266667	0.23	0	0	0	0	0	0.0266667	0
tr|A4UCR9|A4UCR9_HUMAN	tr|A4UCR9|A4UCR9_HUMAN	tr|A4UCR9|A4UCR9_HUMAN Mitochondrial 28S ribosomal protein S34 OS=Homo sapiens PE=2 SV=1	0.173333	0	0	0	0	0	0	0	0	0	0	0	0	0	0	0.166667	0	0
tr|B4DXY4|B4DXY4_HUMAN	tr|B4DXY4|B4DXY4_HUMAN	tr|B4DXY4|B4DXY4_HUMAN cDNA FLJ51730	11.0733	0	0.11	0.246667	0.0333333	0	0.0133333	0.0333333	0.0166667	0.223333	0	0.0133333	0.0233333	0	0	0	0	0.01
tr|B4DH46|B4DH46_HUMAN	tr|B4DH46|B4DH46_HUMAN	tr|B4DH46|B4DH46_HUMAN cDNA FLJ60519	0.1	0	0	0.0333333	0	0	0	0	0	0	0	0	0	0	0	0	0.04	0
tr|A0A024R539|A0A024R539_HUMAN	LOC51035	tr|A0A024R539|A0A024R539_HUMAN Uncharacterized protein OS=Homo sapiens GN=LOC51035 PE=4 SV=1	0.0866667	0.176667	0.0666667	0.13	0.176667	0.0433333	0.176667	0.27	0.0433333	0	0	0	0.0433333	0.0966667	0.01	0	0.0433333	0.223333
sp|Q9H0N0|RAB6C_HUMAN	RAB6C	sp|Q9H0N0|RAB6C_HUMAN Ras-related protein Rab-6C OS=Homo sapiens GN=RAB6C PE=1 SV=2	0.0533333	0.0533333	0	0	0	0	0	0	0	0	0	0	0	0	0	0	0	0
tr|B2RBP3|B2RBP3_HUMAN	tr|B2RBP3|B2RBP3_HUMAN	tr|B2RBP3|B2RBP3_HUMAN cDNA	163	67.38	0.53	0.28	0.0866667	0.246667	0.21	0.28	0.146667	0.153333	0.0933333	0.253333	0.146667	0.113333	0.103333	0.0866667	0.12	0.313333
sp|Q13895|BYST_HUMAN	BYSL	sp|Q13895|BYST_HUMAN Bystin OS=Homo sapiens GN=BYSL PE=1 SV=3	0.0766667	0	0	0	0	0	0	0	0	0	0	0	0	0	0	0	0	0
tr|B4DRK5|B4DRK5_HUMAN	tr|B4DRK5|B4DRK5_HUMAN	tr|B4DRK5|B4DRK5_HUMAN cDNA FLJ59584	0.0533333	0.103333	0	0.0766667	0.113333	0.02	0.0533333	0.166667	0	0	0.16	0.0533333	0	0.106667	0.16	0.0533333	0	0
tr|B2RDQ3|B2RDQ3_HUMAN	tr|B2RDQ3|B2RDQ3_HUMAN	tr|B2RDQ3|B2RDQ3_HUMAN cDNA	0	0.0533333	0.0433333	0	0	0	0	0	0	0	0	0	0	0	0	0	0	0
tr|A0A0S2Z3X1|A0A0S2Z3X1_HUMAN	INPP1	tr|A0A0S2Z3X1|A0A0S2Z3X1_HUMAN Inositol polyphosphate-1-phosphatase isoform 2 OS=Homo sapiens GN=INPP1 PE=2 SV=1	0.133333	0	0.276667	0	0	0	0.266667	0	0.583333	0.133333	0.116667	0.133333	0.4	0.176667	0.26	0	0	0
tr|A0A024R9Y7|A0A024R9Y7_HUMAN	MAGED2	tr|A0A024R9Y7|A0A024R9Y7_HUMAN Melanoma antigen family D	19.4667	0.07	0.373333	0.0166667	0	0.0233333	0.0333333	0	0.116667	0.0733333	0.0733333	0.0933333	0.0933333	0.0466667	0.0466667	0.0466667	0.306667	0.0433333
tr|Q8N9J2|Q8N9J2_HUMAN	tr|Q8N9J2|Q8N9J2_HUMAN	tr|Q8N9J2|Q8N9J2_HUMAN cDNA FLJ37051 fis	0.153333	0.01	0	0	0	0	0	0	0	0	0	0	0	0	0	0.02	0	0
tr|A0A024R8L1|A0A024R8L1_HUMAN	WBP2	tr|A0A024R8L1|A0A024R8L1_HUMAN WW domain binding protein 2	40.72	0.123333	0.0533333	0.106667	0.183333	0.0733333	0.336667	0.16	0.0533333	0	0.16	0.0533333	0.106667	0	0.0533333	0	0.106667	0.106667
tr|A0A024R5H6|A0A024R5H6_HUMAN	PACS1	tr|A0A024R5H6|A0A024R5H6_HUMAN Phosphofurin acidic cluster sorting protein 1	82.0133	0.216667	0.106667	0.0533333	0.18	0.0966667	0.05	0.0566667	0.176667	0.103333	0.153333	0.163333	0.136667	0	0.106667	0.0333333	0.13	0.146667
tr|A0A024RBR1|A0A024RBR1_HUMAN	RSN	tr|A0A024RBR1|A0A024RBR1_HUMAN Restin (Reed-Steinberg cell-expressed intermediate filament-associated protein)	0.01	0.203333	0.02	0.01	0	0	0.0533333	0.156667	0.0433333	0	0.09	0.0433333	0.0333333	0.07	0.0533333	0.07	0.08	0.08
tr|E9PM92|E9PM92_HUMAN	C11orf58	tr|E9PM92|E9PM92_HUMAN Small acidic protein OS=Homo sapiens GN=C11orf58 PE=1 SV=2	0.193333	1.4	0	0.753333	0.753333	1.45333	0	0.896667	0.496667	0.203333	0.09	0.293333	0.256667	0.343333	0.383333	0.18	0.116667	0.383333
sp|Q9H3Z4-2|DNJC5_HUMAN	DNAJC5	sp|Q9H3Z4-2|DNJC5_HUMAN Isoform 2 of DnaJ homolog subfamily C member 5 OS=Homo sapiens GN=DNAJC5	0.22	0.24	0	0.326667	0.16	0.24	0	0.243333	0.67	0.23	0.0866667	0.0533333	0.04	0.05	0.1	0.02	0.13	0.663333
sp|Q8IY33|MILK2_HUMAN	MICALL2	sp|Q8IY33|MILK2_HUMAN MICAL-like protein 2 OS=Homo sapiens GN=MICALL2 PE=1 SV=1	0.0333333	0	0	0	0	0	0	0	0	0	0	0.07	0	0	0	0	0	0
tr|Q8TC04|Q8TC04_HUMAN	KRT23	tr|Q8TC04|Q8TC04_HUMAN Keratin 23 (Histone deacetylase inducible) OS=Homo sapiens GN=KRT23 PE=2 SV=1	0.0933333	0.09	0.0933333	0.0933333	0.09	0.09	0.0933333	0.09	0.0933333	0.0966667	0.0633333	0.0633333	0.0933333	0.09	0.0933333	0.06	0.0933333	0.09
tr|A0A024RBS1|A0A024RBS1_HUMAN	GCN1L1	tr|A0A024RBS1|A0A024RBS1_HUMAN GCN1 general control of amino-acid synthesis 1-like 1 (Yeast)	0.0466667	0.01	0.0133333	0.14	0.0266667	0	0	0	0	0.246667	0.0133333	0	0	0	0	0	0	0
tr|A0A0C4DGL3|A0A0C4DGL3_HUMAN	DUT	tr|A0A0C4DGL3|A0A0C4DGL3_HUMAN DUTP pyrophosphatase	0.206667	0.103333	0	0.103333	0	0.103333	0.34	0.236667	0	0.103333	0	0.206667	0	0	0	0.206667	0.103333	0
tr|K7ES11|K7ES11_HUMAN	UBE2O	tr|K7ES11|K7ES11_HUMAN (E3-independent) E2 ubiquitin-conjugating enzyme (Fragment) OS=Homo sapiens GN=UBE2O PE=1 SV=1	0.0166667	0	0	0	0	0	0	0	0	0	0	0	0.0166667	0	0	0.276667	0	0.403333
tr|A0A024RDD6|A0A024RDD6_HUMAN	LOC285513	tr|A0A024RDD6|A0A024RDD6_HUMAN Uncharacterized protein OS=Homo sapiens GN=LOC285513 PE=4 SV=1	0.05	0.17	0.07	0.13	0.09	0	0.0166667	0.19	0.0733333	0.09	0.0833333	0.0933333	0.0166667	0.09	0.09	0.13	0.17	0.07
sp|Q7L5L3-1|GDPD3_HUMAN	GDPD3	sp|Q7L5L3-1|GDPD3_HUMAN Isoform 2 of Glycerophosphodiester phosphodiesterase domain-containing protein 3 OS=Homo sapiens GN=GDPD3	0.16	0	0	0	0	0	0	0	0	0	0	0	0	0	0	0.05	0	0
sp|Q9NQR7|CC177_HUMAN	CCDC177	sp|Q9NQR7|CC177_HUMAN Coiled-coil domain-containing protein 177 OS=Homo sapiens GN=CCDC177 PE=2 SV=3	0.0166667	0.0333333	0.0533333	0.0566667	0.0166667	0	0	0.09	0.0166667	0.09	0.07	0.09	0	0.0433333	0	0	0.0266667	0.37
tr|J3KPP4|J3KPP4_HUMAN	LUC7L3	tr|J3KPP4|J3KPP4_HUMAN Cisplatin resistance-associated overexpressed protein	0.0433333	0.0233333	0	0	0	0	0	0	0	0	0	0	0	0	0	0.0266667	0	0
sp|O95881|TXD12_HUMAN	TXNDC12	sp|O95881|TXD12_HUMAN Thioredoxin domain-containing protein 12 OS=Homo sapiens GN=TXNDC12 PE=1 SV=1	0.0266667	0.54	0.24	0.54	0.54	0.44	0.54	0.54	0.08	0.16	0.24	0.24	0.24	0.24	0.24	0.17	0.54	0.793333
sp|Q86YZ3|HORN_HUMAN	HRNR	sp|Q86YZ3|HORN_HUMAN Hornerin OS=Homo sapiens GN=HRNR PE=1 SV=2	0.0166667	0	0.01	0	0	0	0	0	0	0	0	0	0	0	0	0	0	0
tr|H0YB15|H0YB15_HUMAN	PCNX2	tr|H0YB15|H0YB15_HUMAN Pecanex-like protein 2 (Fragment) OS=Homo sapiens GN=PCNX2 PE=1 SV=1	0.0533333	0.08	0.08	0.0533333	0.08	0.08	0.0533333	0.08	0.08	0.08	0.08	0.08	0.0533333	0.08	0.08	0.08	0.0533333	0.08
tr|Q6FGG5|Q6FGG5_HUMAN	SCRG1	tr|Q6FGG5|Q6FGG5_HUMAN SCRG1 protein OS=Homo sapiens GN=SCRG1 PE=2 SV=1	0.43	0.43	0	0.313333	0.43	0.43	0.3	0.43	0.43	0.43	0.43	0.43	0.43	0.43	0.43	0.596667	0.176667	0.286667
tr|A0A024RC31|A0A024RC31_HUMAN	KIAA1012	tr|A0A024RC31|A0A024RC31_HUMAN KIAA1012	0.02	0.03	0.01	0	0.0566667	0.363333	0.23	0	0	0	0	0	0	0	0	0	0	0
tr|H0YGW7|H0YGW7_HUMAN	ABCF1	tr|H0YGW7|H0YGW7_HUMAN ATP-binding cassette sub-family F member 1 (Fragment) OS=Homo sapiens GN=ABCF1 PE=1 SV=1	0.04	0	0	0	0	0	0	0	0	0	0	0	0	0	0	0	0	0
sp|Q5T0D9-2|TPRGL_HUMAN	TPRG1L	sp|Q5T0D9-2|TPRGL_HUMAN Isoform 2 of Tumor protein p63-regulated gene 1-like protein OS=Homo sapiens GN=TPRG1L	0.133333	0	0	0	0	0	0	0	0.0266667	0	0	0	0	0	0	0	0	0
sp|Q13884-2|SNTB1_HUMAN	SNTB1	sp|Q13884-2|SNTB1_HUMAN Isoform 2 of Beta-1-syntrophin OS=Homo sapiens GN=SNTB1	0.11	0.15	0.23	0.15	0.24	0.0733333	0.0933333	0.283333	0.23	0.236667	0.236667	0.19	0.23	0.15	0.11	0	0.2	0.116667
tr|D3DQ69|D3DQ69_HUMAN	SERBP1	tr|D3DQ69|D3DQ69_HUMAN SERPINE1 mRNA binding protein 1	0.06	0.0366667	0.39	0.323333	0.0333333	0.206667	0.0333333	0.0533333	0.03	0.03	0.06	0	0	0	0	0.02	0.03	0.06
tr|A0A024R0E2|A0A024R0E2_HUMAN	CSDE1	tr|A0A024R0E2|A0A024R0E2_HUMAN Cold shock domain containing E1	61.0167	0.213333	0.283333	0.0666667	0.416667	0.203333	0.0166667	0.0266667	0.06	0.05	0.05	0.0433333	0	0	0	0.0166667	0.05	0.423333
tr|A0A024R475|A0A024R475_HUMAN	CUL3	tr|A0A024R475|A0A024R475_HUMAN Cullin 3	98.7	0.376667	0.19	0.0833333	0.29	0.19	0.12	0.176667	0.12	0.1	0.05	0.05	0.0833333	0.126667	0.05	0.0833333	0.193333	0.17
tr|A0A0J9YXH5|A0A0J9YXH5_HUMAN	tr|A0A0J9YXH5|A0A0J9YXH5_HUMAN	tr|A0A0J9YXH5|A0A0J9YXH5_HUMAN Uncharacterized protein OS=Homo sapiens PE=1 SV=1	0.11	0.11	0.0733333	0.0733333	0.11	0.11	0.0733333	0.11	0.11	0.11	0.11	0.11	0.0733333	0.11	0.11	0.11	0.11	0.0733333
sp|Q7Z7J9|CK2N1_HUMAN	CAMK2N1	sp|Q7Z7J9|CK2N1_HUMAN Calcium/calmodulin-dependent protein kinase II inhibitor 1 OS=Homo sapiens GN=CAMK2N1 PE=1 SV=1	0.226667	3.94667	0.4	3.12	2.60333	4.25667	0.6	4.77333	2.08667	0.923333	0.6	2.60333	1.24	0.523333	0.6	1.57	0.556667	2.08667
tr|A2VCR1|A2VCR1_HUMAN	EXOSC2	tr|A2VCR1|A2VCR1_HUMAN EXOSC2 protein (Fragment) OS=Homo sapiens GN=EXOSC2 PE=2 SV=1	0.25	0	0	0	0	0	0	0	0	0	0	0	0	0	0	0	0	0
tr|Q8NDL6|Q8NDL6_HUMAN	DKFZp434I2435	tr|Q8NDL6|Q8NDL6_HUMAN Putative uncharacterized protein DKFZp434I2435 (Fragment) OS=Homo sapiens GN=DKFZp434I2435 PE=2 SV=1	0.0533333	0.123333	0.0833333	0.03	0.0333333	0	0	0	0.05	0.0766667	0.0433333	0.173333	0.01	0	0	0	0	0.123333
tr|J3QTJ6|J3QTJ6_HUMAN	FSIP2	tr|J3QTJ6|J3QTJ6_HUMAN Fibrous sheath-interacting protein 2 OS=Homo sapiens GN=FSIP2 PE=1 SV=1	0.00333333	0.00333333	0	0	0	0	0	0	0	0	0	0	0	0	0	0	0	0
sp|Q14008-2|CKAP5_HUMAN	CKAP5	sp|Q14008-2|CKAP5_HUMAN Isoform 2 of Cytoskeleton-associated protein 5 OS=Homo sapiens GN=CKAP5	0.01	0.246667	0.0566667	0.103333	0.106667	0.106667	0.0533333	0.106667	0.0933333	0.11	0.0333333	0.06	0.0466667	0	0.0333333	0.0533333	0.123333	0.136667
tr|L0R6M5|L0R6M5_HUMAN	PRDM5	tr|L0R6M5|L0R6M5_HUMAN Alternative protein PRDM5 OS=Homo sapiens GN=PRDM5 PE=4 SV=1	1.36	0	0	0	0	0	0	0	0	0	0	0	0	0.4	0.4	0.906667	0	0
tr|B2R7B5|B2R7B5_HUMAN	tr|B2R7B5|B2R7B5_HUMAN	tr|B2R7B5|B2R7B5_HUMAN cDNA	51.3333	16.6967	0.09	0.03	0.06	0.06	0	0.06	0	0.09	0.19	0.09	0.0433333	0.183333	0.06	0.09	0.126667	0.03
tr|A0A087WT27|A0A087WT27_HUMAN	PGM3	tr|A0A087WT27|A0A087WT27_HUMAN Phosphoacetylglucosamine mutase OS=Homo sapiens GN=PGM3 PE=1 SV=1	0.203333	0	0	0.156667	0.123333	0.19	0.123333	0.0633333	0.223333	0.19	0.123333	0.19	0.19	0.223333	0.19	0	0.223333	0.0966667
sp|Q9NS69|TOM22_HUMAN	TOMM22	sp|Q9NS69|TOM22_HUMAN Mitochondrial import receptor subunit TOM22 homolog OS=Homo sapiens GN=TOMM22 PE=1 SV=3	0.273333	0.31	0.71	0.206667	0.31	0.31	0.31	0.31	0.31	0.31	0.31	0.31	0.443333	0.443333	0.443333	0.34	0.31	0.443333
tr|D6RIC6|D6RIC6_HUMAN	TTK	tr|D6RIC6|D6RIC6_HUMAN Dual-specificity protein kinase TTK (Fragment) OS=Homo sapiens GN=TTK PE=1 SV=8	0.24	0	0	0.08	0.08	0	0.0233333	0	0	0	0	0.08	0.08	0	0.16	0.16	0.16	0
tr|H3BP57|H3BP57_HUMAN	MPI	tr|H3BP57|H3BP57_HUMAN Mannose-6-phosphate isomerase (Fragment) OS=Homo sapiens GN=MPI PE=1 SV=1	0.0933333	0	0.03	0.16	0.23	0	0	0	0.16	0	0.2	0.1	0.146667	0.246667	0.193333	0.0933333	0	0
tr|B7Z410|B7Z410_HUMAN	tr|B7Z410|B7Z410_HUMAN	tr|B7Z410|B7Z410_HUMAN cDNA FLJ50791	142.377	0.606667	0.32	0.446667	1.34	0.95	0.57	0.7	0.09	0.146667	0.56	0.383333	0.133333	0.206667	0.236667	0.0866667	0.366667	0.91
sp|Q5BKZ1|ZN326_HUMAN	ZNF326	sp|Q5BKZ1|ZN326_HUMAN DBIRD complex subunit ZNF326 OS=Homo sapiens GN=ZNF326 PE=1 SV=2	0.0433333	0	0	0	0	0	0	0	0.0233333	0.0233333	0	0	0	0	0	0.0933333	0	0
tr|F2YGG7|F2YGG7_HUMAN	tr|F2YGG7|F2YGG7_HUMAN	tr|F2YGG7|F2YGG7_HUMAN Receptor protein-tyrosine kinase OS=Homo sapiens PE=2 SV=1	0.03	0.03	0	0.03	0.01	0.03	0	0.0433333	0	0	0.116667	0.166667	0.02	0.24	0.09	0	0.0433333	0.03
tr|B2RAY1|B2RAY1_HUMAN	tr|B2RAY1|B2RAY1_HUMAN	tr|B2RAY1|B2RAY1_HUMAN cDNA	156.333	0.0233333	0	0	0.323333	0.143333	0.503333	0.11	0.653333	0.406667	0.18	0.19	0.22	0.253333	0.216667	0.0233333	0.0233333	0.436667
sp|Q6NV74|K121L_HUMAN	KIAA1211L	sp|Q6NV74|K121L_HUMAN Uncharacterized protein KIAA1211-like OS=Homo sapiens GN=KIAA1211L PE=1 SV=3	0.123333	0.36	0.286667	0.33	0.263333	0.3	0.163333	0.303333	0.363333	0.286667	0.166667	0.286667	0.19	0.286667	0.18	0.196667	0.306667	0.393333
tr|F8VQQ3|F8VQQ3_HUMAN	C12orf10	tr|F8VQQ3|F8VQQ3_HUMAN UPF0160 protein MYG1	81.71	0.256667	0	0.306667	0.363333	0.406667	0.28	0.406667	0.193333	0.0933333	0	0	0	0.18	0.0666667	0.13	0.18	0.52
tr|A0A024R9X3|A0A024R9X3_HUMAN	CNGA1	tr|A0A024R9X3|A0A024R9X3_HUMAN Cyclic nucleotide gated channel alpha 1	9.08	0.126667	0.176667	0.0566667	0.0833333	0.123333	0.0166667	0.0966667	0.07	0.09	0.12	0.07	0	0.0766667	0	0.02	0.0833333	0.0733333
tr|D3DQU2|D3DQU2_HUMAN	TPP1	tr|D3DQU2|D3DQU2_HUMAN Tripeptidyl peptidase I	0.0233333	0	0	0	0	0	0	0	0	0	0	0	0	0	0	0	0	0
tr|A0A024R725|A0A024R725_HUMAN	IMPDH1	tr|A0A024R725|A0A024R725_HUMAN Inosine-5~-monophosphate dehydrogenase OS=Homo sapiens GN=IMPDH1 PE=3 SV=1	0.0733333	0	0	0	0	0	0	0	0	0	0	0	0	0	0	0.0366667	0	0
tr|G3V2U7|G3V2U7_HUMAN	ACYP1	tr|G3V2U7|G3V2U7_HUMAN Acylphosphatase OS=Homo sapiens GN=ACYP1 PE=1 SV=1	0.34	2.96333	0.34	1.41	1.41	2.96333	1.41	2.59667	1.68333	1.95667	1.41	1.20667	0.646667	1.41	1.05333	0.646667	1.48	1.95667
tr|J3QKM9|J3QKM9_HUMAN	VAPA	tr|J3QKM9|J3QKM9_HUMAN Vesicle-associated membrane protein-associated protein A OS=Homo sapiens GN=VAPA PE=1 SV=1	0.133333	0	0	0	0	0	0	0	0	0	0	0	0	0.786667	0.0366667	1.00667	0	0
tr|A0A0S2Z3Y1|A0A0S2Z3Y1_HUMAN	LGALS3BP	tr|A0A0S2Z3Y1|A0A0S2Z3Y1_HUMAN Lectin galactoside-binding soluble 3 binding protein isoform 1 (Fragment) OS=Homo sapiens GN=LGALS3BP PE=2 SV=1	0.143333	0.163333	0	0.05	0.153333	0.14	0.166667	0.186667	0.116667	0.0966667	0.0233333	0	0	0	0	0.106667	0.07	0.23
tr|B5BU38|B5BU38_HUMAN	ANXA1	tr|B5BU38|B5BU38_HUMAN Annexin OS=Homo sapiens GN=ANXA1 PE=2 SV=1	0.116667	0.556667	0.12	0	0	0.243333	0	0	0	0.04	0.08	0	0	0	0	0.13	0	0
tr|H0YBG2|H0YBG2_HUMAN	PROSC	tr|H0YBG2|H0YBG2_HUMAN Proline synthase co-transcribed bacterial homolog protein (Fragment) OS=Homo sapiens GN=PROSC PE=1 SV=1	0.33	0	0	0	0	0	0	0	0	0	0	0	0	0	0	0	0	0
sp|O76093|FGF18_HUMAN	FGF18	sp|O76093|FGF18_HUMAN Fibroblast growth factor 18 OS=Homo sapiens GN=FGF18 PE=1 SV=1	0.283333	0.08	0	0.05	0.1	0.73	0.09	0.323333	0.0233333	0.26	0.09	0.11	0.113333	0	0.0333333	0.0366667	0.05	0
tr|A3KLL5|A3KLL5_HUMAN	ATP1B1	tr|A3KLL5|A3KLL5_HUMAN Sodium/potassium-transporting ATPase subunit beta OS=Homo sapiens GN=ATP1B1 PE=2 SV=1	0.1	2.75333	0.336667	0.753333	1.06333	2.06333	0.156667	1.09	0.13	0.453333	0.276667	0.223333	0.186667	0.273333	0.506667	0.336667	0.75	0.903333
tr|A0A024R9K5|A0A024R9K5_HUMAN	ZFYVE19	tr|A0A024R9K5|A0A024R9K5_HUMAN Zinc finger	41.38	0.14	0.193333	0	0.24	0.19	0.103333	0.193333	0.08	0.103333	0.14	0	0.0466667	0	0	0.01	0	0.0466667
tr|A0A024RBF6|A0A024RBF6_HUMAN	hCG_26523	tr|A0A024RBF6|A0A024RBF6_HUMAN HCG26523	7.38	0.143333	0	0.0933333	0.113333	0.0933333	0	0	0	0	0	0	0	0	0	0.186667	0	0.00666667
tr|B3KSC8|B3KSC8_HUMAN	tr|B3KSC8|B3KSC8_HUMAN	tr|B3KSC8|B3KSC8_HUMAN cDNA FLJ36009 fis	466.043	0.58	1.01333	0.393333	1.06	1.45	1.45	1.39	1.38	0.13	0.143333	0.406667	0.323333	0.276667	0.273333	0.1	0.46	1.43
sp|O60262|GBG7_HUMAN	GNG7	sp|O60262|GBG7_HUMAN Guanine nucleotide-binding protein G(I)/G(S)/G(O) subunit gamma-7 OS=Homo sapiens GN=GNG7 PE=1 SV=1	0.233333	6.18667	3.9	5.04333	7.45333	7.33	0.7	3.9	8.13333	2.16333	0.7	4.84667	7.45333	2.56	5.12	4.37333	6.98	2.56
sp|Q8TAE6|PP14C_HUMAN	PPP1R14C	sp|Q8TAE6|PP14C_HUMAN Protein phosphatase 1 regulatory subunit 14C OS=Homo sapiens GN=PPP1R14C PE=1 SV=3	0.26	0.48	0	0.153333	0	0.173333	0	0.26	0	0	0	0	0.04	0	0	0	0	0.173333
tr|A0A024QZY1|A0A024QZY1_HUMAN	JTV1	tr|A0A024QZY1|A0A024QZY1_HUMAN JTV1 gene	0.426667	0.133333	0.0433333	0	0	0	0	0	0	0	0	0	0	0	0	0	0	0
tr|H3BSM5|H3BSM5_HUMAN	GABARAPL2	tr|H3BSM5|H3BSM5_HUMAN Gamma-aminobutyric acid receptor-associated protein-like 2 OS=Homo sapiens GN=GABARAPL2 PE=1 SV=1	0.306667	0	0.266667	0	0	0	1.55667	0	0.756667	1.51333	1.15667	1.91333	1.55667	0.4	2.27	0.96	0	0
tr|H0YL19|H0YL19_HUMAN	WDR61	tr|H0YL19|H0YL19_HUMAN WD repeat-containing protein 61 OS=Homo sapiens GN=WDR61 PE=1 SV=1	0.133333	0	0	0.0666667	0.0666667	0	0	0	0	0	0	0	0	0	0	0	0	0
sp|Q9NYK5-2|RM39_HUMAN	MRPL39	sp|Q9NYK5-2|RM39_HUMAN Isoform 2 of 39S ribosomal protein L39	0.0666667	0	0	0	0	0	0	0	0	0	0	0	0	0	0	0	0	0
tr|B4E3V2|B4E3V2_HUMAN	tr|B4E3V2|B4E3V2_HUMAN	tr|B4E3V2|B4E3V2_HUMAN cDNA FLJ52854	21.8567	0.246667	0.106667	0.14	0.14	0.246667	0.1	0	0	0.0466667	0.14	0.193333	0.21	0.0933333	0.0933333	0.193333	0.0933333	0.14
tr|H0YJX6|H0YJX6_HUMAN	PRMT5	tr|H0YJX6|H0YJX6_HUMAN Protein arginine N-methyltransferase 5 (Fragment) OS=Homo sapiens GN=PRMT5 PE=1 SV=1	0.193333	0	0	0	0	0	0	0	0	0	0	0	0	0	0	0	0	0
tr|B3KS70|B3KS70_HUMAN	tr|B3KS70|B3KS70_HUMAN	tr|B3KS70|B3KS70_HUMAN cDNA FLJ35660 fis	209.377	0.17	0.61	0.24	0.526667	0.526667	0.403333	0.25	0.513333	0.403333	0.6	0.403333	0.543333	0.526667	0.46	0.46	0.306667	0.22
tr|A0A0U1RQI6|A0A0U1RQI6_HUMAN	CLASP2	tr|A0A0U1RQI6|A0A0U1RQI6_HUMAN CLIP-associating protein 2 OS=Homo sapiens GN=CLASP2 PE=1 SV=1	0.01	0.273333	0.14	0.06	0.0733333	0.176667	0.04	0.286667	0.0966667	0.163333	0.16	0.11	0.0733333	0.116667	0.03	0.0733333	0.06	0.126667
sp|O95447|LCA5L_HUMAN	LCA5L	sp|O95447|LCA5L_HUMAN Lebercilin-like protein OS=Homo sapiens GN=LCA5L PE=1 SV=1	0.583333	0	0	0	0	0	0	0.07	0	0	0	0	0	0	0	0	0	0
tr|Q6FIE5|Q6FIE5_HUMAN	PHP14	tr|Q6FIE5|Q6FIE5_HUMAN PHP14 protein OS=Homo sapiens GN=PHP14 PE=2 SV=1	0.13	0.656667	0.116667	0.503333	0.503333	0.35	0.07	0.656667	0.116667	0.0666667	0.17	0.11	0	0.116667	0.116667	0	0.35	0.116667
tr|A0A087X2A7|A0A087X2A7_HUMAN	FAM184A	tr|A0A087X2A7|A0A087X2A7_HUMAN Protein FAM184A OS=Homo sapiens GN=FAM184A PE=1 SV=1	0.03	0.0433333	0.0433333	0.03	0.0433333	0.03	0.02	0.03	0	0.01	0.02	0.0333333	0	0	0	0.03	0.03	0.03
tr|A0A087WYS1|A0A087WYS1_HUMAN	UGP2	tr|A0A087WYS1|A0A087WYS1_HUMAN UTP--glucose-1-phosphate uridylyltransferase OS=Homo sapiens GN=UGP2 PE=1 SV=1	0.09	1.46333	0.133333	0.383333	0.38	1.53333	0.53	0.84	0.61	0.446667	0.45	0.203333	0.54	0.243333	0.576667	0.416667	0.963333	1.06333
tr|A0A140VJY7|A0A140VJY7_HUMAN	tr|A0A140VJY7|A0A140VJY7_HUMAN	tr|A0A140VJY7|A0A140VJY7_HUMAN Testicular tissue protein Li 214 OS=Homo sapiens PE=2 SV=1	0.34	1.41	0.25	0.646667	1.00333	0.8	0.646667	1.68333	0.646667	0.646667	0.493333	0.38	0.34	0.38	0.34	0.8	1.48	1.68333
tr|Q96F88|Q96F88_HUMAN	POP1	tr|Q96F88|Q96F88_HUMAN Processing of 1	13.0267	0.0266667	0.0266667	0.0133333	0	0.0133333	0.01	0.0266667	0.0266667	0.0633333	0	0.0133333	0	0	0	0	0.0266667	0.0133333
tr|A0A024RAH8|A0A024RAH8_HUMAN	DDX18	tr|A0A024RAH8|A0A024RAH8_HUMAN RNA helicase OS=Homo sapiens GN=DDX18 PE=3 SV=1	0.0133333	0	0	0	0	0	0	0	0	0	0	0	0	0	0	0.01	0	0
sp|Q86SX6|GLRX5_HUMAN	GLRX5	sp|Q86SX6|GLRX5_HUMAN Glutaredoxin-related protein 5	0.106667	0.833333	0.463333	0.31	1.31	0.216667	0	0.31	0.0933333	0.0933333	0.133333	0.19	0	0	0.0933333	0	0.186667	0.186667
tr|Q53HB8|Q53HB8_HUMAN	tr|Q53HB8|Q53HB8_HUMAN	tr|Q53HB8|Q53HB8_HUMAN Oligodendrocyte myelin glycoprotein variant (Fragment) OS=Homo sapiens PE=2 SV=1	0.03	0.49	0.03	0.49	0.376667	0.673333	0.256667	0.336667	0.336667	0.37	0.296667	0.156667	0.223333	0.37	0.256667	0.256667	0.27	0.41
tr|E5RHC5|E5RHC5_HUMAN	ARFGAP1	tr|E5RHC5|E5RHC5_HUMAN ADP-ribosylation factor GTPase-activating protein 1 (Fragment) OS=Homo sapiens GN=ARFGAP1 PE=1 SV=2	0.313333	0	0.05	0	0	0	0	0	0	0	0	0	0	0	0	0	0	0
tr|H0Y8D9|H0Y8D9_HUMAN	U2SURP	tr|H0Y8D9|H0Y8D9_HUMAN U2 snRNP-associated SURP motif-containing protein (Fragment) OS=Homo sapiens GN=U2SURP PE=1 SV=1	0.03	0	0	0.03	0	0.0933333	0	0	0	0.06	0	0	0	0.03	0	0.09	0	0.0633333
tr|H0YLC7|H0YLC7_HUMAN	FAH	tr|H0YLC7|H0YLC7_HUMAN Fumarylacetoacetase (Fragment) OS=Homo sapiens GN=FAH PE=1 SV=1	0.126667	0	0	0	0	0	0	0	0	0	0	0	0	0	0	0	0	0
sp|Q07283|TRHY_HUMAN	TCHH	sp|Q07283|TRHY_HUMAN Trichohyalin OS=Homo sapiens GN=TCHH PE=1 SV=2	0.00666667	0	0.0266667	0.0166667	0	0	0	0	0.0233333	0.213333	0	0	0	0	0	0.01	0	0
tr|F8VS81|F8VS81_HUMAN	TWF1	tr|F8VS81|F8VS81_HUMAN Twinfilin-1 (Fragment) OS=Homo sapiens GN=TWF1 PE=1 SV=1	0.00666667	0	0	0	0	0	0.0433333	0	0	0	0	0	0	0	0	0	0	0.13
tr|A0A024R7M0|A0A024R7M0_HUMAN	TMED9	tr|A0A024R7M0|A0A024R7M0_HUMAN Transmembrane emp24 protein transport domain containing 9	0.176667	0.0566667	0	0	0	0	0	0	0	0	0	0	0	0	0	0	0	0
tr|Q5T4U8|Q5T4U8_HUMAN	RABGGTB	tr|Q5T4U8|Q5T4U8_HUMAN Geranylgeranyl transferase type-2 subunit beta OS=Homo sapiens GN=RABGGTB PE=1 SV=1	0.22	0.386667	0.12	0.103333	0.09	0.09	0	0	0	0	0	0.18	0	0	0	0	0.27	0.18
tr|A0A0A0MRE3|A0A0A0MRE3_HUMAN	SYNE2	tr|A0A0A0MRE3|A0A0A0MRE3_HUMAN Nesprin-2 OS=Homo sapiens GN=SYNE2 PE=1 SV=1	0.00666667	0.03	0	0.00333333	0.00333333	0	0.00333333	0.00333333	0.00333333	0	0	0.00333333	0	0	0.00666667	0.00666667	0	0
tr|B2RNG4|B2RNG4_HUMAN	TRIM6-TRIM34	tr|B2RNG4|B2RNG4_HUMAN Protein TRIM6-TRIM34 OS=Homo sapiens GN=TRIM6-TRIM34 PE=2 SV=1	0.0266667	0	0	0.0133333	0.0133333	0	0.0133333	0.0166667	0.0133333	0	0	0.0166667	0	0	0.0266667	0.0433333	0	0
tr|B4DKR1|B4DKR1_HUMAN	tr|B4DKR1|B4DKR1_HUMAN	tr|B4DKR1|B4DKR1_HUMAN MICOS complex subunit MIC60 OS=Homo sapiens PE=2 SV=1	0.04	0	0.0166667	0	0	0.23	0	0	0.08	0.0333333	0.0166667	0	0.0166667	0	0.0333333	0.0166667	0	0
sp|P08254|MMP3_HUMAN	MMP3	sp|P08254|MMP3_HUMAN Stromelysin-1 OS=Homo sapiens GN=MMP3 PE=1 SV=2	0.08	0.08	0	0.0266667	0.0533333	0.0533333	0	0.0266667	0	0	0	0	0	0	0	0.08	0	0.0266667
tr|B7Z442|B7Z442_HUMAN	tr|B7Z442|B7Z442_HUMAN	tr|B7Z442|B7Z442_HUMAN cDNA FLJ56100	0.06	0.03	0	0	0	0	0	0	0	0	0	0	0	0	0	0	0	0
sp|Q05DH4|F16A1_HUMAN	FAM160A1	sp|Q05DH4|F16A1_HUMAN Protein FAM160A1 OS=Homo sapiens GN=FAM160A1 PE=2 SV=2	0.04	0.04	0	0.0133333	0.0266667	0.0266667	0	0.0133333	0	0	0	0	0	0	0	0.04	0	0.0133333
tr|M0QYI8|M0QYI8_HUMAN	HNRNPUL1	tr|M0QYI8|M0QYI8_HUMAN Heterogeneous nuclear ribonucleoprotein U-like protein 1 (Fragment) OS=Homo sapiens GN=HNRNPUL1 PE=1 SV=1	0.323333	0	0	0	0.0433333	0	0	0	0	0	0	0	0	0	0	0.0733333	0	0
sp|Q96LB4-3|VATG3_HUMAN	ATP6V1G3	sp|Q96LB4-3|VATG3_HUMAN Isoform 3 of V-type proton ATPase subunit G 3 OS=Homo sapiens GN=ATP6V1G3	0.183333	0.78	0.13	0.416667	0.473333	1.14667	0.336667	0.313333	0.14	0.14	0.17	0.303333	0.443333	0.34	0.286667	0.02	0.343333	0.09
tr|B3KSL3|B3KSL3_HUMAN	tr|B3KSL3|B3KSL3_HUMAN	tr|B3KSL3|B3KSL3_HUMAN cDNA FLJ36535 fis	18.76	0	0	0	0.256667	0.353333	0.176667	0.256667	0	0	0	0	0	0	0	0	0	0.16
sp|Q7Z6G3|NECA2_HUMAN	NECAB2	sp|Q7Z6G3|NECA2_HUMAN N-terminal EF-hand calcium-binding protein 2 OS=Homo sapiens GN=NECAB2 PE=1 SV=1	0.126667	1.93	0.1	0.553333	0.763333	0.92	0.386667	1.11333	0.18	0.456667	0.376667	0.3	0.14	0.0333333	0.32	0.3	1.04667	1.33667
tr|H3BP35|H3BP35_HUMAN	MVD	tr|H3BP35|H3BP35_HUMAN Diphosphomevalonate decarboxylase (Fragment) OS=Homo sapiens GN=MVD PE=1 SV=1	0.0433333	0	0.0366667	0.11	0.11	0	0.33	0	0.17	0.15	0.16	0.1	0.21	0.33	0.21	0.05	0.61	0
tr|A0A0G2JH68|A0A0G2JH68_HUMAN	DIAPH1	tr|A0A0G2JH68|A0A0G2JH68_HUMAN Protein diaphanous homolog 1 OS=Homo sapiens GN=DIAPH1 PE=1 SV=1	0.03	0.05	0.13	0.03	0.03	0.03	0.03	0.05	0.03	0.04	0.05	0.03	0.02	0.03	0.03	0.05	0.03	0.0733333
tr|Q53G58|Q53G58_HUMAN	tr|Q53G58|Q53G58_HUMAN	tr|Q53G58|Q53G58_HUMAN Coronin (Fragment) OS=Homo sapiens PE=2 SV=1	0.0266667	1.04667	0.0533333	0.406667	0.443333	0.74	0.236667	0.886667	0.203333	0.453333	0.41	0.236667	0.27	0.11	0.14	0.173333	0.406667	0.743333
tr|B8ZZU8|B8ZZU8_HUMAN	ELOB	tr|B8ZZU8|B8ZZU8_HUMAN Protein ELOB OS=Homo sapiens GN=ELOB PE=1 SV=1	0.26	2.71	1.17667	2.36333	2.71	1.17667	0.996667	1.42333	0	0	0.903333	0.31	0	0	0.13	0	2.36333	2.36333
tr|A0A0A0MS41|A0A0A0MS41_HUMAN	SFXN3	tr|A0A0A0MS41|A0A0A0MS41_HUMAN Sideroflexin OS=Homo sapiens GN=SFXN3 PE=1 SV=1	0.243333	0	0.376667	0	0	0.0433333	0.07	0.0433333	0	0.0866667	0.13	0.0433333	0	0.246667	0.0433333	0.18	0	0.0866667
tr|H0YBA0|H0YBA0_HUMAN	AP3M2	tr|H0YBA0|H0YBA0_HUMAN AP-3 complex subunit mu-2 (Fragment) OS=Homo sapiens GN=AP3M2 PE=1 SV=1	0.13	0	0	0	0	0	0	0	0	0	0	0	0	0	0	0	0	0
tr|A0A0S2Z5S8|A0A0S2Z5S8_HUMAN	C6orf142	tr|A0A0S2Z5S8|A0A0S2Z5S8_HUMAN Chromosome 6 open reading frame 142 isoform 3 (Fragment) OS=Homo sapiens GN=C6orf142 PE=2 SV=1	0.0733333	0	0	0.0366667	0.16	0	0	0.08	0	0	0	0	0	0	0	0.0366667	0.0366667	0
sp|Q9H1E3|NUCKS_HUMAN	NUCKS1	sp|Q9H1E3|NUCKS_HUMAN Nuclear ubiquitous casein and cyclin-dependent kinase substrate 1 OS=Homo sapiens GN=NUCKS1 PE=1 SV=1	0.0633333	1.06667	0.113333	2.05	1.81	2.11667	0.296667	1.83667	1.04333	1.18667	0.12	0.65	0.963333	0.63	1.09667	0.406667	0.513333	2.11667
tr|Q6FI97|Q6FI97_HUMAN	BAF53A	tr|Q6FI97|Q6FI97_HUMAN BAF53A protein OS=Homo sapiens GN=BAF53A PE=2 SV=1	0.0866667	0	0	0	0	0	0	0	0	0	0	0	0	0	0	0.0333333	0	0
sp|A6NDG6|PGP_HUMAN	PGP	sp|A6NDG6|PGP_HUMAN Glycerol-3-phosphate phosphatase OS=Homo sapiens GN=PGP PE=1 SV=1	0.0933333	1.37	0	0.456667	0.47	0.93	0.576667	0.78	0.13	0.18	0.18	0.13	0.343333	0.45	0.28	0.306667	0.45	0.79
sp|Q9H9F9|ARP5_HUMAN	ACTR5	sp|Q9H9F9|ARP5_HUMAN Actin-related protein 5 OS=Homo sapiens GN=ACTR5 PE=1 SV=2	0.0466667	0.0433333	0	0.02	0.04	0	0	0	0	0	0	0	0	0	0	0	0.06	0
tr|A0A024R098|A0A024R098_HUMAN	AMPD2	tr|A0A024R098|A0A024R098_HUMAN Adenosine monophosphate deaminase 2 (Isoform L)	183.71	0.476667	0.236667	0.236667	0.306667	0.42	0.37	0.476667	0.356667	0.15	0.363333	0.213333	0.29	0.27	0.213333	0.163333	0.253333	0.403333
tr|A0A024QZD5|A0A024QZD5_HUMAN	SNRP70	tr|A0A024QZD5|A0A024QZD5_HUMAN Small nuclear ribonucleoprotein 70kDa polypeptide (RNP antigen)	14.0533	0.07	0.06	0.323333	0.113333	0.0666667	0.07	0.326667	0.313333	0.133333	0.163333	0.06	0.0933333	0.346667	0.0333333	0.09	0.283333	0.0733333
tr|H0YFI1|H0YFI1_HUMAN	LAMTOR1	tr|H0YFI1|H0YFI1_HUMAN Ragulator complex protein LAMTOR1 (Fragment) OS=Homo sapiens GN=LAMTOR1 PE=1 SV=1	0.423333	0.6	0.523333	1.76333	1.57	0.63	0.0133333	1.24667	1.24667	1.24667	1.57	1.57	1.04667	0.4	0.923333	0.233333	0.75	0.6
tr|A0A024R4B3|A0A024R4B3_HUMAN	NDUFA10	tr|A0A024R4B3|A0A024R4B3_HUMAN NADH dehydrogenase [ubiquinone] 1 alpha subcomplex subunit 10	0.06	0.0366667	0.0733333	0	0	0	0	0	0	0	0	0	0	0	0	0	0	0
tr|A0A024R071|A0A024R071_HUMAN	NUP155	tr|A0A024R071|A0A024R071_HUMAN Nucleoporin 155kDa	0.01	0.01	0	0	0	0	0	0	0	0	0	0	0	0	0	0	0	0
tr|A0A0S2Z3I4|A0A0S2Z3I4_HUMAN	RCC1	tr|A0A0S2Z3I4|A0A0S2Z3I4_HUMAN Regulator of chromosome condensation 1 isoform 3 (Fragment) OS=Homo sapiens GN=RCC1 PE=2 SV=1	0.106667	0	0	0.0233333	0.03	0	0	0	0	0	0	0	0	0	0	0.443333	0	0
tr|B4DKK3|B4DKK3_HUMAN	tr|B4DKK3|B4DKK3_HUMAN	tr|B4DKK3|B4DKK3_HUMAN cDNA FLJ54791	0.01	0.11	0	0	0	0	0	0	0	0.0366667	0	0	0	0	0	0	0	0
tr|B4DP22|B4DP22_HUMAN	tr|B4DP22|B4DP22_HUMAN	tr|B4DP22|B4DP22_HUMAN Carboxypeptidase OS=Homo sapiens PE=2 SV=1	0.103333	0	0	0	0.0333333	0	0	0.103333	0.0333333	0.23	0	0	0.02	0	0	0.0333333	0	0
sp|Q9UN88|GBRT_HUMAN	GABRQ	sp|Q9UN88|GBRT_HUMAN Gamma-aminobutyric acid receptor subunit theta OS=Homo sapiens GN=GABRQ PE=2 SV=2	0.0833333	0.07	0	0.0966667	0.0966667	0.23	0	0	0	0	0	0	0	0	0	0.146667	0	0.0666667
tr|B1APP6|B1APP6_HUMAN	PFKP	tr|B1APP6|B1APP6_HUMAN ATP-dependent 6-phosphofructokinase	0.0333333	0.0566667	0	0	0	0	0	0	0	0.0566667	0.0566667	0.0566667	0.25	0	0.0666667	0.113333	0	0
tr|A0A024R3B5|A0A024R3B5_HUMAN	KBTBD3	tr|A0A024R3B5|A0A024R3B5_HUMAN Kelch repeat and BTB (POZ) domain containing 3	0.04	0.06	0	0.02	0	0.02	0	0.02	0	0	0	0	0	0	0	0.04	0.02	0
tr|J3QSY4|J3QSY4_HUMAN	NHP2	tr|J3QSY4|J3QSY4_HUMAN H/ACA ribonucleoprotein complex subunit 2 OS=Homo sapiens GN=NHP2 PE=1 SV=1	0.27	0	0	0	0	0.5	0	0	0.206667	0.166667	0	0	0.166667	0.166667	0.333333	0.5	0	0
tr|Q53HF3|Q53HF3_HUMAN	tr|Q53HF3|Q53HF3_HUMAN	tr|Q53HF3|Q53HF3_HUMAN Galactosidase	7.83333	0.06	0.03	0.0266667	0	0.06	0.03	0.06	0.0633333	0	0	0	0	0	0	0	0	0.03
tr|A0A075B6Z2|A0A075B6Z2_HUMAN	TRAJ56	tr|A0A075B6Z2|A0A075B6Z2_HUMAN Protein TRAJ56 (Fragment) OS=Homo sapiens GN=TRAJ56 PE=1 SV=1	2.73333	0.153333	2.77	1.46333	1.41667	4.07	2.71667	1.48	0.193333	1.57333	4.07	2.75667	1.43333	2.72333	2.82667	2.74667	0.363333	0.166667
tr|F8WJN3|F8WJN3_HUMAN	CPSF6	tr|F8WJN3|F8WJN3_HUMAN Cleavage and polyadenylation-specificity factor subunit 6 OS=Homo sapiens GN=CPSF6 PE=1 SV=1	1.38333	0.306667	0	0.0266667	0.0266667	0.146667	0	0.0933333	0.1	0.116667	0.06	0.0233333	0.103333	0.18	0.163333	0.413333	0.0233333	0.146667
tr|B2RTT7|B2RTT7_HUMAN	ANKRD20A2	tr|B2RTT7|B2RTT7_HUMAN ANKRD20A2 protein OS=Homo sapiens GN=ANKRD20A2 PE=2 SV=1	0.05	0.0166667	0.05	0.0166667	0.0333333	0.0333333	0.0333333	0.05	0.05	0.05	0.0333333	0.05	0.05	0.05	0.05	0.0166667	0.05	0.05
tr|A0A024R321|A0A024R321_HUMAN	FLNB	tr|A0A024R321|A0A024R321_HUMAN Filamin B	178.35	0.0566667	0.0533333	0	0.0366667	0.06	0.08	0.05	0.0866667	0.03	0.0266667	0	0.02	0.0433333	0.04	0.0233333	0.0366667	0.02
tr|B3GUD4|B3GUD4_HUMAN	PTPN11	tr|B3GUD4|B3GUD4_HUMAN Protein tyrosine phosphatase-2 (Fragment) OS=Homo sapiens GN=PTPN11 PE=2 SV=1	0.0166667	0	0	0	0	0	0	0	0	0	0	0	0	0	0	0	0	0
tr|A0A024RC58|A0A024RC58_HUMAN	HAPLN3	tr|A0A024RC58|A0A024RC58_HUMAN Hyaluronan and proteoglycan link protein 3	33.0533	0.336667	0.15	0	0	0.0733333	0.23	0.23	0	0	0	0	0	0	0	0	0	0.113333
tr|A0A140VKA0|A0A140VKA0_HUMAN	CALD1	tr|A0A140VKA0|A0A140VKA0_HUMAN Caldesmon 1	96.38	0.0466667	0.123333	0.0966667	0.23	0.296667	0.32	0.263333	0.383333	0.23	0.433333	0.156667	0.466667	0.176667	0.123333	0.15	0.176667	0.323333
tr|A0PJ79|A0PJ79_HUMAN	MRPL1	tr|A0PJ79|A0PJ79_HUMAN MRPL1 protein (Fragment) OS=Homo sapiens GN=MRPL1 PE=2 SV=1	0.0633333	0.07	0	0.0433333	0.0433333	0	0	0	0	0	0	0	0	0	0	0	0	0
tr|A0A024RAN2|A0A024RAN2_HUMAN	CAST	tr|A0A024RAN2|A0A024RAN2_HUMAN Calpastatin	135.7	0.0333333	0	0.0533333	0	0.403333	0.363333	0.0333333	0.24	0.14	0	0.0333333	0.0933333	0.0666667	0.0733333	0.106667	0.14	0.283333
tr|V9GYA7|V9GYA7_HUMAN	DAP3	tr|V9GYA7|V9GYA7_HUMAN 28S ribosomal protein S29	0.0933333	0.103333	0	0	0	0	0	0	0	0	0	0	0	0	0	0	0	0
tr|A0A087X0K9|A0A087X0K9_HUMAN	TJP1	tr|A0A087X0K9|A0A087X0K9_HUMAN Tight junction protein ZO-1 OS=Homo sapiens GN=TJP1 PE=1 SV=1	0.0233333	0	0.0166667	0.0166667	0	0.0233333	0	0	0	0.0166667	0.00666667	0	0	0	0	0	0	0
tr|B4DJ12|B4DJ12_HUMAN	tr|B4DJ12|B4DJ12_HUMAN	tr|B4DJ12|B4DJ12_HUMAN cDNA FLJ58355	0.0366667	0.01	0	0	0	0.27	0.23	0.04	0.05	0	0	0	0.02	0.01	0	0.01	0.02	0.01
tr|A0A024R4H5|A0A024R4H5_HUMAN	DFFA	tr|A0A024R4H5|A0A024R4H5_HUMAN DNAation factor	148	0.0266667	0.53	0	0.476667	0.623333	0.86	0.176667	0.353333	0.336667	0.226667	0.11	0.226667	0.16	0.1	0.05	0.05	0.176667
sp|Q9UKE5-2|TNIK_HUMAN	TNIK	sp|Q9UKE5-2|TNIK_HUMAN Isoform 2 of TRAF2 and NCK-interacting protein kinase OS=Homo sapiens GN=TNIK	0.02	0.13	0.04	0.123333	0.153333	0.09	0.09	0.14	0.08	0.06	0.07	0.07	0.04	0.05	0.04	0.04	0.06	0.216667
tr|A2AB88|A2AB88_HUMAN	PFDN6	tr|A2AB88|A2AB88_HUMAN Prefoldin subunit 6 OS=Homo sapiens GN=PFDN6 PE=1 SV=1	0.286667	0	0.286667	0	0	0	0	0	0	0	0.35	0	0	0	0.143333	0	0	0
tr|A0A087WW76|A0A087WW76_HUMAN	ARHGAP21	tr|A0A087WW76|A0A087WW76_HUMAN Rho GTPase-activating protein 21 OS=Homo sapiens GN=ARHGAP21 PE=1 SV=1	0.143333	0.08	0.02	0.06	0.07	0.03	0.07	0.02	0.04	0.04	0.05	0.06	0.01	0.1	0.04	0.06	0.05	0.09
tr|H3BRE8|H3BRE8_HUMAN	RPAP1	tr|H3BRE8|H3BRE8_HUMAN RNA polymerase II-associated protein 1 OS=Homo sapiens GN=RPAP1 PE=1 SV=1	0.143333	0	0	0	0	0	0	0	0.07	0	0	0	0	0	0	0	0	0
sp|Q6UY01-2|LRC31_HUMAN	LRRC31	sp|Q6UY01-2|LRC31_HUMAN Isoform 2 of Leucine-rich repeat-containing protein 31 OS=Homo sapiens GN=LRRC31	0.143333	0	0	0	0	0	0	0	0	0	0	0	0	0.0766667	0	0	0	0
tr|B4DKE0|B4DKE0_HUMAN	tr|B4DKE0|B4DKE0_HUMAN	tr|B4DKE0|B4DKE0_HUMAN cDNA FLJ53473	0.163333	0.196667	0.0466667	0	0.0133333	0.0766667	0.06	0.0766667	0.0133333	0	0	0	0	0.0133333	0.06	0.0133333	0.0133333	0
tr|A0A0S2Z563|A0A0S2Z563_HUMAN	MRPS28	tr|A0A0S2Z563|A0A0S2Z563_HUMAN Mitochondrial ribosomal protein S28 isoform 1 (Fragment) OS=Homo sapiens GN=MRPS28 PE=2 SV=1	0.17	0	0	0.0733333	0	0	0	0.0733333	0	0	0	0	0	0	0	0	0	0
tr|A0A087WZT3|A0A087WZT3_HUMAN	BOLA2	tr|A0A087WZT3|A0A087WZT3_HUMAN BolA-like protein 2 OS=Homo sapiens GN=BOLA2 PE=1 SV=2	0.236667	0.186667	0.0833333	0.28	0.186667	0.28	0.24	0.303333	0.513333	0.813333	0.28	0.28	0.303333	0.233333	0.263333	0.396667	0.136667	0.01
tr|A0A0B4J237|A0A0B4J237_HUMAN	TRAV8-2	tr|A0A0B4J237|A0A0B4J237_HUMAN Protein TRAV8-2 (Fragment) OS=Homo sapiens GN=TRAV8-2 PE=4 SV=1	0.39	0.39	0.39	0.26	0.39	0.39	0.39	0.39	0.13	0.13	0.26	0.26	0.39	0.26	0.39	0.39	0.39	0.39
sp|Q9P219|DAPLE_HUMAN	CCDC88C	sp|Q9P219|DAPLE_HUMAN Protein Daple OS=Homo sapiens GN=CCDC88C PE=1 SV=3	0.13	0	0	0	0	0	0	0	0	0	0	0.03	0.01	0	0	0	0	0
tr|A0A024R3E4|A0A024R3E4_HUMAN	YAP1	tr|A0A024R3E4|A0A024R3E4_HUMAN Yes-associated protein 1	0.13	0.143333	0.03	0.0733333	0	0	0	0	0.13	0	0	0.03	0.163333	0.123333	0.08	0.0266667	0	0.0133333
tr|Q6ICQ8|Q6ICQ8_HUMAN	ARHG	tr|Q6ICQ8|Q6ICQ8_HUMAN ARHG protein (Fragment) OS=Homo sapiens GN=ARHG PE=2 SV=1	0.14	0.596667	0.243333	0.21	0.596667	0.49	0.113333	0.256667	0.47	0.156667	0.07	0.156667	0.383333	0.15	0.07	0.21	0.226667	0.383333
tr|B4DWK8|B4DWK8_HUMAN	tr|B4DWK8|B4DWK8_HUMAN	tr|B4DWK8|B4DWK8_HUMAN Catalase OS=Homo sapiens PE=2 SV=1	0.183333	0	0.0733333	0	0	0	0.35	0	0	0	0	0.35	0	0	0	0	0	0
tr|Q5JPC5|Q5JPC5_HUMAN	DKFZp667E1714	tr|Q5JPC5|Q5JPC5_HUMAN Putative uncharacterized protein DKFZp667E1714 OS=Homo sapiens GN=DKFZp667E1714 PE=4 SV=1	0.13	0	0	0	0	0	0	0	0	0	0	0	0	0	0	0	0	0
tr|Q9BXV5|Q9BXV5_HUMAN	tr|Q9BXV5|Q9BXV5_HUMAN	tr|Q9BXV5|Q9BXV5_HUMAN PNAS-139 OS=Homo sapiens PE=2 SV=1	0.263333	0	0	0	0	0	0	0	0	0	0.0666667	0	0	0	0	0	0	0
tr|M0QYZ2|M0QYZ2_HUMAN	AP2S1	tr|M0QYZ2|M0QYZ2_HUMAN AP-2 complex subunit sigma OS=Homo sapiens GN=AP2S1 PE=1 SV=1	0.16	0.413333	0.25	0.35	0.323333	0.156667	0.183333	0.45	0	0.16	0.0833333	0	0	0	0	0.02	0.166667	0.173333
tr|B3KQH4|B3KQH4_HUMAN	tr|B3KQH4|B3KQH4_HUMAN	tr|B3KQH4|B3KQH4_HUMAN cDNA FLJ90464 fis	18.4633	0.0433333	0.0233333	0	0.0466667	0.0233333	0.03	0.0233333	0.0566667	0	0.0933333	0.0633333	0.1	0	0	0	0.04	0.0233333
sp|Q9UMZ2-3|SYNRG_HUMAN	SYNRG	sp|Q9UMZ2-3|SYNRG_HUMAN Isoform 2 of Synergin gamma OS=Homo sapiens GN=SYNRG	0.14	0	0	0	0	0	0	0	0	0	0	0	0	0	0	0	0	0.0566667
sp|Q63HQ2-2|EGFLA_HUMAN	EGFLAM	sp|Q63HQ2-2|EGFLA_HUMAN Isoform 2 of Pikachurin OS=Homo sapiens GN=EGFLAM	0.303333	0.11	0.11	0.0466667	0.34	0.0633333	0.19	0.07	0.0966667	0.48	0.0766667	0.163333	0.25	0	0	0.276667	0	0.103333
tr|B7Z226|B7Z226_HUMAN	tr|B7Z226|B7Z226_HUMAN	tr|B7Z226|B7Z226_HUMAN Phosphodiesterase OS=Homo sapiens PE=2 SV=1	0.0433333	0	0.0866667	0.18	0.26	0.153333	0	0	0	0.103333	0.0466667	0.153333	0.123333	0.07	0.0966667	0.07	0.103333	0
sp|Q6L8Q7-2|PDE12_HUMAN	PDE12	sp|Q6L8Q7-2|PDE12_HUMAN Isoform 2 of 2~	0.0233333	0.13	0.0233333	0	0.07	0	0	0.0466667	0.05	0	0.0466667	0	0	0	0	0	0.0466667	0.0233333
sp|Q6PKG0-3|LARP1_HUMAN	LARP1	sp|Q6PKG0-3|LARP1_HUMAN Isoform 2 of La-related protein 1 OS=Homo sapiens GN=LARP1	0.0233333	0	0	0	0	0.0133333	0	0	0	0	0.0133333	0	0	0	0.0633333	0	0	0
tr|A0A0F7KYT8|A0A0F7KYT8_HUMAN	FXR1	tr|A0A0F7KYT8|A0A0F7KYT8_HUMAN Fragile X mental retardation autosomal homolog variant p2K OS=Homo sapiens GN=FXR1 PE=2 SV=1	0.0233333	0.04	0	0.08	0.06	0.06	0.02	0.14	0.12	0.166667	0.07	0.04	0	0.0933333	0.01	0.12	0	0.12
tr|A0A068W6H0|A0A068W6H0_HUMAN	BCAM	tr|A0A068W6H0|A0A068W6H0_HUMAN Basal cell adhesion molecule (Lutheran blood group) OS=Homo sapiens GN=BCAM PE=4 SV=1	0.06	0.55	0	0.37	0.4	0.65	0.0933333	0.583333	0.0833333	0.16	0.173333	0.0633333	0.0633333	0.16	0.28	0.21	0.256667	0.43
tr|Q0VG75|Q0VG75_HUMAN	XPO4	tr|Q0VG75|Q0VG75_HUMAN Exportin 4 OS=Homo sapiens GN=XPO4 PE=1 SV=1	0.02	0.0433333	0	0.01	0.0333333	0	0	0.03	0	0	0	0	0	0	0	0	0.01	0
tr|A0A024RB14|A0A024RB14_HUMAN	RPS26	tr|A0A024RB14|A0A024RB14_HUMAN 40S ribosomal protein S26 OS=Homo sapiens GN=RPS26 PE=3 SV=1	0.153333	0	0	0	0	0	0.01	0	0.37	0.37	0	0.123333	0	0.196667	0	0	0	0
tr|E9PR30|E9PR30_HUMAN	FAU	tr|E9PR30|E9PR30_HUMAN 40S ribosomal protein S30 OS=Homo sapiens GN=FAU PE=1 SV=1	0.193333	0	0.153333	0	0	0	0	0	0	0	0	0	0	0	0	0.153333	0	0
tr|Q6FHM4|Q6FHM4_HUMAN	COX5B	tr|Q6FHM4|Q6FHM4_HUMAN COX5B protein OS=Homo sapiens GN=COX5B PE=2 SV=1	0.01	0.773333	0.166667	0.273333	0.116667	0.82	0.166667	0.273333	0	0	0	0	0	0	0	0	0.116667	0
tr|A0A024QZN4|A0A024QZN4_HUMAN	VCL	tr|A0A024QZN4|A0A024QZN4_HUMAN Vinculin	87.0233	0.173333	0.133333	0.286667	0.23	0.206667	0.08	0.15	0.0533333	0.0666667	0.0666667	0.0933333	0.0666667	0.0666667	0.0533333	0.146667	0.146667	0.306667
tr|A0A096LP07|A0A096LP07_HUMAN	GPS1	tr|A0A096LP07|A0A096LP07_HUMAN COP9 signalosome complex subunit 1 OS=Homo sapiens GN=GPS1 PE=1 SV=1	0.03	0	0	0.11	0.0333333	0.08	0	0.24	0	0.146667	0.0266667	0.0433333	0.0133333	0.04	0.01	0.103333	0	0
tr|F5H699|F5H699_HUMAN	ADCY7	tr|F5H699|F5H699_HUMAN Adenylate cyclase type 7 OS=Homo sapiens GN=ADCY7 PE=1 SV=1	0.09	0.09	0.09	0.09	0.09	0.09	0.09	0.09	0.09	0.09	0.09	0.09	0.09	0.09	0.09	0.09	0.09	0.09
tr|B2R739|B2R739_HUMAN	tr|B2R739|B2R739_HUMAN	tr|B2R739|B2R739_HUMAN cDNA	0	0.04	0	0	0	0	0	0	0	0	0	0	0	0	0	0	0	0
sp|Q9Y2W1|TR150_HUMAN	THRAP3	sp|Q9Y2W1|TR150_HUMAN Thyroid hormone receptor-associated protein 3 OS=Homo sapiens GN=THRAP3 PE=1 SV=2	0.03	0.04	0.15	0.04	0.0133333	0	0	0	0.04	0.0533333	0.0133333	0	0	0	0	0	0	0.06
sp|Q9NWV4|CA123_HUMAN	C1orf123	sp|Q9NWV4|CA123_HUMAN UPF0587 protein C1orf123 OS=Homo sapiens GN=C1orf123 PE=1 SV=1	0.116667	0.823333	0	0	0	0	0	0	0	0	0	0	0	0	0	0	0	0
tr|B4DWS3|B4DWS3_HUMAN	tr|B4DWS3|B4DWS3_HUMAN	tr|B4DWS3|B4DWS3_HUMAN cDNA FLJ60407	10.7233	0.15	0.206667	0.06	0.13	0.306667	0.19	0.0566667	0.28	0.0266667	0.0966667	0.0866667	0.05	0.02	0.0433333	0.0333333	0.0733333	0.0466667
sp|Q9NZU7|CABP1_HUMAN	CABP1	sp|Q9NZU7|CABP1_HUMAN Calcium-binding protein 1 OS=Homo sapiens GN=CABP1 PE=1 SV=5	0.153333	0.196667	0.01	0.11	0.496667	0.326667	0	0.08	0.0666667	0.286667	0.13	0.0133333	0	0.246667	0.263333	0	0.0366667	0.283333
tr|A0A024QZT9|A0A024QZT9_HUMAN	NQO2	tr|A0A024QZT9|A0A024QZT9_HUMAN NAD(P)H dehydrogenase	288.03	0.416667	1.01333	0.39	1.37	1.05333	1.08333	0.676667	1.13	0.62	0.813333	0.54	0.883333	0.39	0.813333	0.413333	0.636667	0.956667
tr|H0Y8X4|H0Y8X4_HUMAN	DNPH1	tr|H0Y8X4|H0Y8X4_HUMAN 2~-deoxynucleoside 5~-phosphate N-hydrolase 1 (Fragment) OS=Homo sapiens GN=DNPH1 PE=1 SV=1	0.333333	0.18	0	0.223333	0.0833333	0.463333	0.18	0.396667	0.06	0.46	0	0.17	0.06	0.12	0	0.01	0.19	0.0266667
tr|B2R995|B2R995_HUMAN	tr|B2R995|B2R995_HUMAN	tr|B2R995|B2R995_HUMAN Malic enzyme OS=Homo sapiens PE=2 SV=1	0.09	0.123333	0.0366667	0.236667	0.293333	0.52	0.156667	0.52	0.08	0.136667	0.0766667	0.303333	0.136667	0.11	0.0933333	0.09	0.29	0.46
sp|Q9HCM3-2|K1549_HUMAN	KIAA1549	sp|Q9HCM3-2|K1549_HUMAN Isoform 2 of UPF0606 protein KIAA1549 OS=Homo sapiens GN=KIAA1549	0.0666667	0	0	0	0	0	0	0.0366667	0.02	0.0633333	0.0366667	0.1	0	0.0466667	0.0233333	0.106667	0.0133333	0.03
tr|H0YB59|H0YB59_HUMAN	PTPN12	tr|H0YB59|H0YB59_HUMAN Tyrosine-protein phosphatase non-receptor type 12 (Fragment) OS=Homo sapiens GN=PTPN12 PE=1 SV=1	1.17	1.17	0.39	0	0.39	0.39	0	0.39	0	0	0	0	0.39	0.78	0.39	1.17	0.78	1.17
sp|Q9Y6C9|MTCH2_HUMAN	MTCH2	sp|Q9Y6C9|MTCH2_HUMAN Mitochondrial carrier homolog 2 OS=Homo sapiens GN=MTCH2 PE=1 SV=1	0.433333	0	0	0	0	0	0	0	0.0666667	0.0933333	0	0	0	0	0	0.01	0	0
sp|O15173-2|PGRC2_HUMAN	PGRMC2	sp|O15173-2|PGRC2_HUMAN Isoform 2 of Membrane-associated progesterone receptor component 2 OS=Homo sapiens GN=PGRMC2	0.42	0.0266667	0	0.25	0.0266667	0	0	0	0	0	0	0	0	0	0	0	0.0133333	0.0766667
tr|A0A024R782|A0A024R782_HUMAN	BPGM	tr|A0A024R782|A0A024R782_HUMAN Phosphoglycerate mutase OS=Homo sapiens GN=BPGM PE=2 SV=1	0.41	0.263333	0.05	0.396667	0.263333	0.453333	0.273333	0.53	0.18	0.13	0.223333	0.213333	0.156667	0.33	0.336667	0.243333	0.453333	0.453333
tr|A0A024R2Z6|A0A024R2Z6_HUMAN	GNL3	tr|A0A024R2Z6|A0A024R2Z6_HUMAN Guanine nucleotide binding protein-like 3 (Nucleolar)	0.39	0.143333	0	0	0	0	0	0	0	0	0	0	0	0	0	0	0	0
sp|Q9UN73-2|PCDA6_HUMAN	PCDHA6	sp|Q9UN73-2|PCDA6_HUMAN Isoform 2 of Protocadherin alpha-6 OS=Homo sapiens GN=PCDHA6	0.06	0	0	0	0	0	0	0	0	0	0	0	0	0	0	0	0	0
tr|B4DMA4|B4DMA4_HUMAN	tr|B4DMA4|B4DMA4_HUMAN	tr|B4DMA4|B4DMA4_HUMAN cDNA FLJ58400	0.02	0.103333	0	0	0	0	0	0	0	0	0	0	0	0	0	0	0	0
tr|A0A0A0MT83|A0A0A0MT83_HUMAN	IVD	tr|A0A0A0MT83|A0A0A0MT83_HUMAN Isovaleryl-CoA dehydrogenase	117.353	0.38	0.286667	0.333333	0.773333	0.526667	0.486667	0.463333	0.366667	0.273333	0.236667	0.0966667	0.39	0.163333	0.396667	0.323333	0.396667	0.723333
tr|G3V1P5|G3V1P5_HUMAN	MED15	tr|G3V1P5|G3V1P5_HUMAN Mediator of RNA polymerase II transcription subunit 15 OS=Homo sapiens GN=MED15 PE=1 SV=1	0.0533333	0	0.0266667	0	0	0.24	0	0.04	0.113333	0.106667	0.0266667	0.0166667	0.336667	0.0566667	0.0166667	0	0	0.203333
tr|Q05BW2|Q05BW2_HUMAN	MXD3	tr|Q05BW2|Q05BW2_HUMAN MXD3 protein (Fragment) OS=Homo sapiens GN=MXD3 PE=2 SV=1	0.0933333	0.11	0.0733333	0.0366667	0.0733333	0	0	0.11	0	0	0	0	0	0	0	0	0.0366667	0
tr|H0YC58|H0YC58_HUMAN	CCAR2	tr|H0YC58|H0YC58_HUMAN Cell cycle and apoptosis regulator protein 2 (Fragment) OS=Homo sapiens GN=CCAR2 PE=1 SV=1	0.02	0	0.08	0	0	0	0.24	0	0	0	0.07	0.0233333	0.28	0.0366667	0.08	0	0	0.08
sp|Q9UBJ2|ABCD2_HUMAN	ABCD2	sp|Q9UBJ2|ABCD2_HUMAN ATP-binding cassette sub-family D member 2 OS=Homo sapiens GN=ABCD2 PE=1 SV=1	0.1	0.0733333	0	0.113333	0.26	0.33	0.08	0.663333	0.21	0.0466667	0.09	0.163333	0.136667	0.16	0.25	0.0533333	0.166667	0.0466667
tr|A0A0D9SFD2|A0A0D9SFD2_HUMAN	THEMIS	tr|A0A0D9SFD2|A0A0D9SFD2_HUMAN Protein THEMIS OS=Homo sapiens GN=THEMIS PE=1 SV=1	0.216667	0.0466667	0	0.17	0.193333	0.116667	0.07	0.0933333	0	0.0233333	0	0	0	0.0233333	0.07	0.0466667	0	0.166667
sp|Q13442|HAP28_HUMAN	PDAP1	sp|Q13442|HAP28_HUMAN 28 kDa heat- and acid-stable phosphoprotein OS=Homo sapiens GN=PDAP1 PE=1 SV=1	0.173333	3.21667	0.293333	2.69667	4.17	6.29667	1.87333	2.90333	2.44	2.90333	1.49667	1.80667	1.97667	2.44	2.69667	2.84	2.52667	4.48333
tr|B4DKU3|B4DKU3_HUMAN	tr|B4DKU3|B4DKU3_HUMAN	tr|B4DKU3|B4DKU3_HUMAN cDNA FLJ53449	0.0766667	0	0	0	0	0	0	0	0	0	0	0	0	0	0	0	0	0
tr|A0A0G2JQK5|A0A0G2JQK5_HUMAN	NXN	tr|A0A0G2JQK5|A0A0G2JQK5_HUMAN Nucleoredoxin (Fragment) OS=Homo sapiens GN=NXN PE=1 SV=1	0.216667	0	0	0	0	0	0	0	0	0	0	0	0	0	0	0.01	0	0
tr|A8K940|A8K940_HUMAN	tr|A8K940|A8K940_HUMAN	tr|A8K940|A8K940_HUMAN cDNA FLJ77630	220.68	0.0966667	0.266667	0.0433333	0.22	0.166667	0.0933333	0.136667	0.153333	0.08	0.163333	0.08	0.0933333	0.0133333	0.0266667	0.0133333	0.0533333	0.193333
tr|A4D0W8|A4D0W8_HUMAN	WNT16	tr|A4D0W8|A4D0W8_HUMAN Protein Wnt OS=Homo sapiens GN=WNT16 PE=3 SV=1	0.11	0.11	0	0.0366667	0.0366667	0	0.0733333	0.0366667	0.0633333	0.0366667	0.0366667	0	0	0	0	0.11	0.0266667	0
tr|K7ENY2|K7ENY2_HUMAN	ZNF580	tr|K7ENY2|K7ENY2_HUMAN Zinc finger protein 580 (Fragment) OS=Homo sapiens GN=ZNF580 PE=1 SV=1	0.336667	0	0	0.0266667	0.0566667	0.15	0	0.15	0.06	0.03	0	0.15	0.15	0.02	0.0833333	0	0	0
sp|Q9NUJ1|ABHDA_HUMAN	ABHD10	sp|Q9NUJ1|ABHDA_HUMAN Mycophenolic acid acyl-glucuronide esterase	143.703	0.653333	0.35	0.516667	0.513333	0.576667	0.306667	0.363333	0.15	0	0.0933333	0	0.15	0.0933333	0.28	0.213333	0.363333	0.64
tr|F5H1U9|F5H1U9_HUMAN	MPDZ	tr|F5H1U9|F5H1U9_HUMAN Multiple PDZ domain protein OS=Homo sapiens GN=MPDZ PE=1 SV=1	0.18	0.0266667	0.0766667	0.413333	0	0.0166667	0.01	0.05	0.32	0.08	0.0933333	0.0666667	0.21	0.0766667	0.0233333	0.0366667	0.0133333	0.0533333
sp|Q6BCY4-2|NB5R2_HUMAN	CYB5R2	sp|Q6BCY4-2|NB5R2_HUMAN Isoform 2 of NADH-cytochrome b5 reductase 2 OS=Homo sapiens GN=CYB5R2	0.0566667	0	0	0.123333	0	0	0	0	0.123333	0	0.123333	0.323333	0.2	0.0566667	0	0	0	0
tr|A8K9U0|A8K9U0_HUMAN	tr|A8K9U0|A8K9U0_HUMAN	tr|A8K9U0|A8K9U0_HUMAN cDNA FLJ78260	0.0366667	0	0	0	0	0	0	0	0	0	0	0	0	0	0	0	0	0
tr|A0A024RAV2|A0A024RAV2_HUMAN	RECQL	tr|A0A024RAV2|A0A024RAV2_HUMAN RecQ protein-like (DNA helicase Q1-like)	0.0366667	0	0	0	0	0.02	0	0.02	0.02	0	0	0	0	0	0	0	0.0266667	0.02
tr|R4GMU5|R4GMU5_HUMAN	DPP7	tr|R4GMU5|R4GMU5_HUMAN Dipeptidyl peptidase 2 (Fragment) OS=Homo sapiens GN=DPP7 PE=1 SV=1	0.0466667	0	0	0	0	0	0	0	0	0	0	0	0	0	0	0	0	0
sp|Q6P995|F171B_HUMAN	FAM171B	sp|Q6P995|F171B_HUMAN Protein FAM171B OS=Homo sapiens GN=FAM171B PE=2 SV=3	0.0366667	0.15	0.133333	0.303333	0.283333	0.116667	0.116667	0.1	0.116667	0.1	0.116667	0.183333	0.116667	0.1	0.1	0.0333333	0.0833333	0.166667
sp|Q6F5E8-2|CARL2_HUMAN	CARMIL2	sp|Q6F5E8-2|CARL2_HUMAN Isoform 2 of Capping protein	0.0566667	0.14	0.03	0.133333	0	0.0733333	0.0733333	0	0.146667	0.186667	0	0.13	0	0.21	0.0633333	0.136667	0.123333	0.0733333
tr|A0A024RAQ3|A0A024RAQ3_HUMAN	DHFR	tr|A0A024RAQ3|A0A024RAQ3_HUMAN Dihydrofolate reductase	0.0666667	0.143333	0	0	0	0	0	0	0	0	0	0	0	0	0	0	0	0
tr|A0A024RB47|A0A024RB47_HUMAN	TAC3	tr|A0A024RB47|A0A024RB47_HUMAN Tachykinin 3 (Neuromedin K	23.37	0.163333	0	0.16	0.03	0.14	0.12	0.503333	0.906667	0	0	0	0.143333	0	0	0.503333	0.283333	0.146667
sp|O75663-2|TIPRL_HUMAN	TIPRL	sp|O75663-2|TIPRL_HUMAN Isoform 2 of TIP41-like protein OS=Homo sapiens GN=TIPRL	0.0633333	0	0	0.0766667	0	0.34	0	0	0	0.03	0	0.0133333	0.0866667	0.153333	0	0	0	0
sp|P02792|FRIL_HUMAN	FTL	sp|P02792|FRIL_HUMAN Ferritin light chain OS=Homo sapiens GN=FTL PE=1 SV=2	0.113333	0.25	0	0.25	0.296667	0	0.25	0.25	0	0.153333	0.00333333	0	0	0	0.163333	0	1.67	0.326667
tr|B4DSF0|B4DSF0_HUMAN	tr|B4DSF0|B4DSF0_HUMAN	tr|B4DSF0|B4DSF0_HUMAN cDNA FLJ56734	21.0367	0.103333	0.01	0.0666667	0	0	0	0.123333	0	0	0	0.0266667	0	0	0	0.123333	0	0.246667
tr|V9GYE3|V9GYE3_HUMAN	APOA2	tr|V9GYE3|V9GYE3_HUMAN Apolipoprotein A-II OS=Homo sapiens GN=APOA2 PE=1 SV=1	0.37	0.363333	0.356667	1.30667	0.67	0.97	2.88	0.97	3.50333	5.4	2.24333	2.24333	0.97	2.88	2.88	0.97	0.36	1.60667
tr|A0A024R2D4|A0A024R2D4_HUMAN	ARL8B	tr|A0A024R2D4|A0A024R2D4_HUMAN ADP-ribosylation factor-like 8B	0.106667	0.723333	0.46	0.21	0.313333	0.383333	0.29	0.226667	0	0	0	0.21	0.213333	0	0.14	0.296667	0.49	0.07
tr|A0A087X2B5|A0A087X2B5_HUMAN	BSG	tr|A0A087X2B5|A0A087X2B5_HUMAN Basigin (Fragment) OS=Homo sapiens GN=BSG PE=1 SV=1	0.176667	0.266667	0	0.126667	0.23	0	0	0.673333	0	0.0633333	0	0	0.01	0	0.14	0.42	0.386667	0
tr|E9PMA8|E9PMA8_HUMAN	MAP2K3	tr|E9PMA8|E9PMA8_HUMAN Dual-specificity mitogen-activated protein kinase kinase 3 (Fragment) OS=Homo sapiens GN=MAP2K3 PE=1 SV=1	0.2	0.0666667	0	0.02	0.193333	0.303333	0.09	0.783333	0	0	0.0366667	0.0433333	0.0666667	0.0766667	0.0133333	0.0766667	0.0466667	0.11
sp|P23368-2|MAOM_HUMAN	ME2	sp|P23368-2|MAOM_HUMAN Isoform 2 of NAD-dependent malic enzyme	0.0366667	0	0.113333	0.0566667	0	0	0	0	0.0266667	0	0	0.0266667	0	0	0	0.0566667	0	0
tr|A0A024RBX6|A0A024RBX6_HUMAN	PIR	tr|A0A024RBX6|A0A024RBX6_HUMAN Pirin (Iron-binding nuclear protein)	0.0466667	0.43	0.1	0.2	0.306667	0.49	0.376667	0.253333	0.186667	0.12	0.02	0.03	0.1	0.0833333	0.0333333	0.39	0.0233333	0.26
tr|A0A024RDD3|A0A024RDD3_HUMAN	SEC31L1	tr|A0A024RDD3|A0A024RDD3_HUMAN SEC31-like 1 (S. cerevisiae)	56.0733	0.103333	0.0566667	0.0333333	0.126667	0.0566667	0.01	0.02	0.0566667	0.0566667	0.0433333	0.02	0.0433333	0	0.0333333	0.0233333	0.0566667	0.0666667
tr|Q6ZP37|Q6ZP37_HUMAN	tr|Q6ZP37|Q6ZP37_HUMAN	tr|Q6ZP37|Q6ZP37_HUMAN cDNA FLJ26554 fis	6.70333	0.04	0	0.0733333	0.186667	0.113333	0	0.106667	0.18	0	0	0	0	0	0	0	0.0333333	0.0666667
tr|B2RXF3|B2RXF3_HUMAN	tr|B2RXF3|B2RXF3_HUMAN	tr|B2RXF3|B2RXF3_HUMAN Peptidyl-prolyl cis-trans isomerase OS=Homo sapiens PE=2 SV=1	0.44	0	0	0	0	0	0	0	0	0	0	0	0	0	0	0	0	0
tr|Q99855|Q99855_HUMAN	tr|Q99855|Q99855_HUMAN	tr|Q99855|Q99855_HUMAN NAD+-isocitrate dehydrogenase (Fragment) OS=Homo sapiens PE=2 SV=1	0.256667	0	0	0	0	0	0	0	0	0	0	0	0	0	0	0	0	0
tr|A0A024R529|A0A024R529_HUMAN	DAK	tr|A0A024R529|A0A024R529_HUMAN Dihydroxyacetone kinase 2 homolog (Yeast)	0.0633333	0.03	0.0466667	0.25	0.613333	0.18	0.13	0.366667	0.11	0.05	0.19	0.1	0.183333	0.273333	0.396667	0.243333	0.24	0.18
tr|A0JLS9|A0JLS9_HUMAN	ZEB1	tr|A0JLS9|A0JLS9_HUMAN ZEB1 protein (Fragment) OS=Homo sapiens GN=ZEB1 PE=2 SV=1	0.153333	0	1.10333	0.0266667	0	0	0.0233333	0	0	0	0	0	0	0	0	0.0466667	0	0
tr|A0A024RA40|A0A024RA40_HUMAN	CPVL	tr|A0A024RA40|A0A024RA40_HUMAN Carboxypeptidase OS=Homo sapiens GN=CPVL PE=3 SV=1	0.0633333	0	0	0	0.04	0.0666667	0	0.146667	0	0	0	0	0	0	0	0	0.0266667	0
tr|B7Z6I3|B7Z6I3_HUMAN	tr|B7Z6I3|B7Z6I3_HUMAN	tr|B7Z6I3|B7Z6I3_HUMAN DNA ligase OS=Homo sapiens PE=2 SV=1	0.0533333	0	0	0	0	0	0	0	0	0	0	0	0	0	0	0	0.02	0
tr|H7BZ67|H7BZ67_HUMAN	APOPT1	tr|H7BZ67|H7BZ67_HUMAN Apoptogenic protein 1	10.38	0.143333	0.05	0	0	0.0166667	0	0.393333	0.336667	0.0666667	0.22	0.0133333	0.183333	0.24	0.0733333	0.0666667	0.186667	0.136667
tr|A0A0U1RQX5|A0A0U1RQX5_HUMAN	QARS	tr|A0A0U1RQX5|A0A0U1RQX5_HUMAN Glutamine--tRNA ligase (Fragment) OS=Homo sapiens GN=QARS PE=1 SV=1	0.243333	0	0	0	0	0	0	0	0	0.0366667	0	0.0233333	0.0133333	0	0	0	0	0
tr|B7Z3D7|B7Z3D7_HUMAN	tr|B7Z3D7|B7Z3D7_HUMAN	tr|B7Z3D7|B7Z3D7_HUMAN cDNA FLJ55213	0.0366667	0.0366667	0	0	0	0	0.0366667	0.0766667	0.113333	0	0.0766667	0	0.0733333	0	0	0	0	0.0766667
tr|B7Z3Q4|B7Z3Q4_HUMAN	tr|B7Z3Q4|B7Z3Q4_HUMAN	tr|B7Z3Q4|B7Z3Q4_HUMAN Alkylglycerone-phosphate synthase OS=Homo sapiens PE=2 SV=1	0.16	0	0	0	0	0	0	0	0	0	0	0	0	0	0	0	0	0
tr|K4DI89|K4DI89_HUMAN	AAMDC	tr|K4DI89|K4DI89_HUMAN Mth938 domain-containing protein OS=Homo sapiens GN=AAMDC PE=1 SV=1	0.176667	0.316667	0	0	0.0966667	0	0.29	0	0.0733333	0	0	0	0.02	0	0.0466667	0	0	0.44
tr|B1APZ0|B1APZ0_HUMAN	GNG4	tr|B1APZ0|B1APZ0_HUMAN Guanine nucleotide-binding protein subunit gamma OS=Homo sapiens GN=GNG4 PE=2 SV=1	0.0366667	0.0933333	0.203333	0.0233333	0.203333	0.746667	0	0.0933333	1.92333	0.203333	0.736667	0.533333	2.65333	1.06667	1.8	0	0	0.0266667
sp|Q9BSH4|TACO1_HUMAN	TACO1	sp|Q9BSH4|TACO1_HUMAN Translational activator of cytochrome c oxidase 1 OS=Homo sapiens GN=TACO1 PE=1 SV=1	0.0366667	0.91	0	0.0966667	0.0966667	0	0	0	0	0	0	0	0	0	0	0	0.0933333	0
tr|D3DVA5|D3DVA5_HUMAN	ARHGEF2	tr|D3DVA5|D3DVA5_HUMAN Rho/rac guanine nucleotide exchange factor (GEF) 2	30.0367	0.0666667	0.19	0.106667	0.0933333	0.03	0	0	0.0533333	0.08	0.0933333	0.0533333	0.0666667	0.0533333	0	0	0	0.0533333
tr|E5KSU5|E5KSU5_HUMAN	TFAM	tr|E5KSU5|E5KSU5_HUMAN Mitochondrial transcription factor A OS=Homo sapiens GN=TFAM PE=4 SV=1	0.14	0.47	0	0.263333	0.216667	0.106667	0	0.106667	0	0	0	0	0	0.01	0	0.0533333	0.05	0.47
tr|A0A024RB67|A0A024RB67_HUMAN	XPOT	tr|A0A024RB67|A0A024RB67_HUMAN Exportin	0.0366667	0.05	0	0	0	0	0	0.01	0	0	0	0	0	0	0	0	0.05	0
tr|V9HW95|V9HW95_HUMAN	HEL-S-84	tr|V9HW95|V9HW95_HUMAN Epididymis secretory protein Li 84 OS=Homo sapiens GN=HEL-S-84 PE=2 SV=1	0.166667	0.496667	0.2	0.2	0.29	0.29	0.113333	0.503333	0	0.08	0.0633333	0	0	0	0.02	0	0.29	0.29
tr|B2R7V1|B2R7V1_HUMAN	C3orf18	tr|B2R7V1|B2R7V1_HUMAN Chromosome 3 open reading frame 18	6.79333	0.203333	0.09	0.09	0.173333	0.293333	0.203333	0	0	0.223333	0	0	0	0	0	0	0	0
sp|Q9NPJ3-2|ACO13_HUMAN	ACOT13	sp|Q9NPJ3-2|ACO13_HUMAN Isoform 2 of Acyl-coenzyme A thioesterase 13 OS=Homo sapiens GN=ACOT13	0.19	0.95	0.4	0.766667	0.583333	0.4	0.4	0.583333	0.4	0.583333	0.583333	0.4	0.583333	0.766667	0.583333	0.4	0.276667	0.766667
sp|O15034-2|RIMB2_HUMAN	RIMBP2	sp|O15034-2|RIMB2_HUMAN Isoform 2 of RIMS-binding protein 2 OS=Homo sapiens GN=RIMBP2	0.0366667	0.13	0.233333	0.02	0.0633333	0.04	0	0	0.02	0.02	0.0466667	0.03	0	0	0	0	0.0366667	0
tr|K7EIJ8|K7EIJ8_HUMAN	KATNAL2	tr|K7EIJ8|K7EIJ8_HUMAN Katanin p60 ATPase-containing subunit A-like 2 (Fragment) OS=Homo sapiens GN=KATNAL2 PE=1 SV=1	0.116667	0.12	0.0433333	0.04	0.08	0.12	0.2	0.12	0.12	0.04	0.12	0.12	0.08	0.12	0.12	0.09	0.12	0.12
tr|A2RUF3|A2RUF3_HUMAN	SRGAP2	tr|A2RUF3|A2RUF3_HUMAN SLIT-ROBO Rho GTPase activating protein 2 OS=Homo sapiens GN=SRGAP2 PE=1 SV=1	0.05	0.0966667	0.0133333	0.0733333	0.0733333	0.05	0	0.11	0.0833333	0.0533333	0.08	0.17	0.0266667	0.0466667	0.0366667	0.01	0.08	0.08
tr|A0A0B4J2B4|A0A0B4J2B4_HUMAN	RPS15	tr|A0A0B4J2B4|A0A0B4J2B4_HUMAN 40S ribosomal protein S15 OS=Homo sapiens GN=RPS15 PE=1 SV=1	0.28	0	0	0.0133333	0.1	0	0	0	0	0	0	0	0	0	0	0.123333	0	0
tr|A8K4V2|A8K4V2_HUMAN	tr|A8K4V2|A8K4V2_HUMAN	tr|A8K4V2|A8K4V2_HUMAN cDNA FLJ75930	0	0.0633333	0.01	0	0	0	0	0	0	0	0	0	0	0	0	0	0	0
tr|A0A024QYW3|A0A024QYW3_HUMAN	PLP2	tr|A0A024QYW3|A0A024QYW3_HUMAN Proteolipid protein 2 (Colonic epithelium-enriched)	0.0566667	0.143333	0.0533333	0.206667	0	0	0.0933333	0	0.106667	0.186667	0	0	0.106667	0.0766667	0	0.456667	0.0933333	0
tr|Q6ZNP4|Q6ZNP4_HUMAN	tr|Q6ZNP4|Q6ZNP4_HUMAN	tr|Q6ZNP4|Q6ZNP4_HUMAN cDNA FLJ27405 fis	0.0366667	0	0	0	0	0	0.00333333	0	0	0	0	0	0	0	0	0	0	0
sp|Q99674|CGRE1_HUMAN	CGREF1	sp|Q99674|CGRE1_HUMAN Cell growth regulator with EF hand domain protein 1 OS=Homo sapiens GN=CGREF1 PE=2 SV=2	0.0366667	0.0466667	0	0.1	0	0	0.176667	0.246667	0.0933333	0.14	0.246667	0.146667	0.14	0.1	0.0933333	0	0.14	0.2
tr|Q5RLJ0|Q5RLJ0_HUMAN	tr|Q5RLJ0|Q5RLJ0_HUMAN	tr|Q5RLJ0|Q5RLJ0_HUMAN CLE OS=Homo sapiens PE=2 SV=1	0.0366667	0	0.106667	0.116667	0.16	0	0	0	0.106667	0.106667	0	0	0	0	0	0.01	0	0
tr|G3V158|G3V158_HUMAN	DERA	tr|G3V158|G3V158_HUMAN 2-deoxyribose-5-phosphate aldolase homolog (C. elegans)	0.0966667	0.12	0.06	0	0.18	0	0	0	0.0233333	0.12	0.12	0	0	0	0	0	0	0
tr|A0A0S2Z366|A0A0S2Z366_HUMAN	ACADM	tr|A0A0S2Z366|A0A0S2Z366_HUMAN Acyl-CoA dehydrogenase C-4 to C-12 straight chain isoform 1 (Fragment) OS=Homo sapiens GN=ACADM PE=2 SV=1	0.0966667	0.44	0.09	0.286667	0.44	0.483333	0.163333	0.2	0.316667	0.316667	0.236667	0.246667	0.163333	0.14	0.396667	0.236667	0.243333	0.483333
tr|A0A140VJE7|A0A140VJE7_HUMAN	tr|A0A140VJE7|A0A140VJE7_HUMAN	tr|A0A140VJE7|A0A140VJE7_HUMAN Testicular tissue protein Li 21 OS=Homo sapiens PE=2 SV=1	0.16	0.0666667	0	0.0666667	0.0833333	0	0	0.0333333	0	0.0533333	0.0166667	0.126667	0	0	0	0	0	0.0833333
tr|A0A140VJC9|A0A140VJC9_HUMAN	LYPLA2	tr|A0A140VJC9|A0A140VJC9_HUMAN Lysophospholipase II	8.35	0.0966667	0	0	0.0166667	0.03	0.06	0.00666667	0	0.0133333	0.0366667	0.306667	0.143333	0.0766667	0.0266667	0	0.12	0.0833333
tr|A6NER6|A6NER6_HUMAN	CALB2	tr|A6NER6|A6NER6_HUMAN Calbindin 2	0.0166667	0.13	0	0	0	0	0	0	0	0	0.526667	0	0.38	0	0	0	0.07	0
tr|L0R5A1|L0R5A1_HUMAN	CSF2RB	tr|L0R5A1|L0R5A1_HUMAN Alternative protein CSF2RB OS=Homo sapiens GN=CSF2RB PE=4 SV=1	0.296667	0.153333	0.426667	0.176667	0.293333	0.343333	0.226667	0.0666667	0.103333	0.206667	0.5	0.37	0.42	0.21	0.266667	0.403333	0.0566667	0.42
tr|A0A024RCH0|A0A024RCH0_HUMAN	TCEAL6	tr|A0A024RCH0|A0A024RCH0_HUMAN Transcription elongation factor A (SII)-like 6	0.0166667	0	0.283333	0	0	0	0	0	0	0	0	0	0	0	0	0	0	0
tr|A0A087WWM0|A0A087WWM0_HUMAN	TRAPPC3	tr|A0A087WWM0|A0A087WWM0_HUMAN Trafficking protein particle complex subunit 3 OS=Homo sapiens GN=TRAPPC3 PE=1 SV=1	0.03	0.8	0.136667	0.426667	0.63	0.586667	0.146667	0.5	0.393333	0.22	0.0733333	0.16	0.393333	0.233333	0.233333	0.63	0.306667	0.93
sp|P62304|RUXE_HUMAN	SNRPE	sp|P62304|RUXE_HUMAN Small nuclear ribonucleoprotein E OS=Homo sapiens GN=SNRPE PE=1 SV=1	0.04	0	0	0	0	0	0	0	0	0	0	0	0	0	0	0.183333	0	0
tr|A0A087WZ32|A0A087WZ32_HUMAN	PLEKHA2	tr|A0A087WZ32|A0A087WZ32_HUMAN Pleckstrin homology domain-containing family A member 2 OS=Homo sapiens GN=PLEKHA2 PE=1 SV=1	0.18	0.11	0.106667	0.16	0.0833333	0.09	0.0633333	0.11	0.06	0.13	0.3	0.0666667	0.143333	0.116667	0.0866667	0.18	0.0333333	0.453333
sp|P54709|AT1B3_HUMAN	ATP1B3	sp|P54709|AT1B3_HUMAN Sodium/potassium-transporting ATPase subunit beta-3 OS=Homo sapiens GN=ATP1B3 PE=1 SV=1	0.116667	0	0	0	0	0	0	0	0	0	0	0	0	0	0	0	0	0
tr|Q05BU6|Q05BU6_HUMAN	SFRS11	tr|Q05BU6|Q05BU6_HUMAN SFRS11 protein (Fragment) OS=Homo sapiens GN=SFRS11 PE=2 SV=1	0.12	0	0.06	0	0.233333	0.23	0	0.18	0.06	0.133333	0.06	0	0.06	0.06	0.06	0.18	0	0
tr|A0A087X1B7|A0A087X1B7_HUMAN	CHTOP	tr|A0A087X1B7|A0A087X1B7_HUMAN Chromatin target of PRMT1 protein OS=Homo sapiens GN=CHTOP PE=1 SV=1	0.0166667	0	0	0	0	0	0	0	0	0	0	0.203333	0	0	0	0	0	0
tr|B2R7M1|B2R7M1_HUMAN	tr|B2R7M1|B2R7M1_HUMAN	tr|B2R7M1|B2R7M1_HUMAN cDNA	324.667	225	0.0166667	0.743333	0.213333	0.323333	0.523333	0.19	0.243333	0.586667	0.183333	0.323333	0.113333	0.186667	0.05	0	0.0733333	0.15
tr|H7C0W1|H7C0W1_HUMAN	FEZ2	tr|H7C0W1|H7C0W1_HUMAN Fasciculation and elongation protein zeta-2 (Fragment) OS=Homo sapiens GN=FEZ2 PE=1 SV=1	0.0166667	0	0	0	0	0	0.07	0	0	0	0	0	0	0	0	0.03	0	0
tr|A0A0S2Z3L2|A0A0S2Z3L2_HUMAN	ATP2A2	tr|A0A0S2Z3L2|A0A0S2Z3L2_HUMAN ATPase Ca++ transporting cardiac muscle slow twitch 2 isoform 1 (Fragment) OS=Homo sapiens GN=ATP2A2 PE=2 SV=1	0.0166667	0.173333	0.0466667	0.0666667	0.15	0.04	0	0.0533333	0.106667	0.1	0.0466667	0.04	0.0666667	0.0966667	0.08	0.106667	0.0933333	0.0266667
tr|A0A0U1RQC9|A0A0U1RQC9_HUMAN	TP53	tr|A0A0U1RQC9|A0A0U1RQC9_HUMAN Cellular tumor antigen p53 OS=Homo sapiens GN=TP53 PE=1 SV=1	0.0366667	0	0	0	0	0	0	0	0	0	0	0	0	0	0	0	0	0
tr|B4DHG3|B4DHG3_HUMAN	tr|B4DHG3|B4DHG3_HUMAN	tr|B4DHG3|B4DHG3_HUMAN cDNA FLJ55329	0.0166667	0.0266667	0.03	0	0.07	0.01	0.5	0	0	0	0	0	0	0	0	0	0	0
tr|A0A024QYU9|A0A024QYU9_HUMAN	EIF3S8	tr|A0A024QYU9|A0A024QYU9_HUMAN Eukaryotic translation initiation factor 3 subunit C OS=Homo sapiens GN=EIF3S8 PE=3 SV=1	0.0566667	0.146667	0.07	0.03	0.09	0.153333	0	0.04	0	0	0	0	0	0	0	0	0	0.04
tr|E7EWD6|E7EWD6_HUMAN	ASXL2	tr|E7EWD6|E7EWD6_HUMAN Putative Polycomb group protein ASXL2 OS=Homo sapiens GN=ASXL2 PE=1 SV=1	0.0166667	0.03	0	0.0166667	0.0266667	0.02	0	0	0	0	0	0	0	0	0	0.03	0	0
tr|A0A140CZL4|A0A140CZL4_HUMAN	MTAP-ANRIL	tr|A0A140CZL4|A0A140CZL4_HUMAN S-methyl-5~-thioadenosine phosphorylase OS=Homo sapiens GN=MTAP-ANRIL fusion PE=2 SV=1	0.16	0.73	0	0.766667	0.573333	0.966667	0.383333	1.54	0.156667	0	0.0266667	0.113333	0.15	0.05	0.27	0.0133333	0.456667	0
tr|H0YJ50|H0YJ50_HUMAN	VRK1	tr|H0YJ50|H0YJ50_HUMAN Serine/threonine-protein kinase VRK1 (Fragment) OS=Homo sapiens GN=VRK1 PE=1 SV=1	0.0366667	0	0	0	0	0	0	0	0	0	0	0	0	0	0	0	0	0
tr|B3KXF9|B3KXF9_HUMAN	tr|B3KXF9|B3KXF9_HUMAN	tr|B3KXF9|B3KXF9_HUMAN cDNA FLJ45348 fis	0.0166667	0.0566667	0	0	0	0	0	0	0	0	0	0	0	0	0	0	0	0
tr|H0YJ63|H0YJ63_HUMAN	AHSA1	tr|H0YJ63|H0YJ63_HUMAN Activator of 90 kDa heat shock protein ATPase homolog 1 (Fragment) OS=Homo sapiens GN=AHSA1 PE=1 SV=1	0.0166667	0	0	0	0	0	0	0	0	0	0	0	0	0	0	0	0	0
tr|U5UA77|U5UA77_HUMAN	tr|U5UA77|U5UA77_HUMAN	tr|U5UA77|U5UA77_HUMAN Dyskeratosis congenita 1 isoform 6 OS=Homo sapiens PE=2 SV=1	0.0166667	0	0	0	0	0	0	0	0	0	0	0	0	0	0	0	0	0
tr|B0QZ18|B0QZ18_HUMAN	CPNE1	tr|B0QZ18|B0QZ18_HUMAN Copine-1 OS=Homo sapiens GN=CPNE1 PE=1 SV=1	0.0666667	0.0833333	0	0.253333	0.153333	0.15	0.07	0.18	0.0733333	0	0	0	0	0	0	0.0233333	0.24	0.07
tr|H3BNK3|H3BNK3_HUMAN	NDUFAB1	tr|H3BNK3|H3BNK3_HUMAN Acyl carrier protein (Fragment) OS=Homo sapiens GN=NDUFAB1 PE=1 SV=1	0.0433333	0	0	0.133333	0.266667	0.32	0	0.133333	0	0	0	0	0	0	0	0	0	0.4
tr|Q5XWD3|Q5XWD3_HUMAN	LRIG1	tr|Q5XWD3|Q5XWD3_HUMAN Leucine-rich repeat protein LRIG1 OS=Homo sapiens GN=LRIG1 PE=2 SV=1	0.0433333	0.153333	0.0966667	0.05	0.05	0.176667	0.07	0.11	0.136667	0.11	0.0866667	0.0766667	0.11	0.0833333	0.0833333	0.07	0.0966667	0.0833333
tr|A0A024RA75|A0A024RA75_HUMAN	HIBADH	tr|A0A024RA75|A0A024RA75_HUMAN 3-hydroxyisobutyrate dehydrogenase OS=Homo sapiens GN=HIBADH PE=3 SV=1	0.06	1.30667	0.13	0.886667	0.896667	1.39333	0.223333	1.12667	0.276667	0.436667	0.563333	0.223333	0.323333	0.496667	0.753333	0.55	0.743333	0.81
tr|B5BU25|B5BU25_HUMAN	U2AF2	tr|B5BU25|B5BU25_HUMAN U2 small nuclear RNA auxiliary factor 2 isoform b OS=Homo sapiens GN=U2AF2 PE=2 SV=1	0.15	0.14	0	0.0266667	0.0533333	0.11	0	0.0533333	0.0533333	0.0533333	0.0266667	0.0166667	0	0	0	0	0.0533333	0.0666667
tr|A0A024QZ42|A0A024QZ42_HUMAN	PDCD6	tr|A0A024QZ42|A0A024QZ42_HUMAN HCG1985580	0.03	0.0133333	0	0.256667	0	0.906667	1.06333	0.06	0.0266667	0.05	0.11	0	0	0	0	0	0.366667	0.11
sp|O14776-2|TCRG1_HUMAN	TCERG1	sp|O14776-2|TCRG1_HUMAN Isoform 2 of Transcription elongation regulator 1 OS=Homo sapiens GN=TCERG1	0.146667	0.0266667	0	0	0	0	0.0266667	0	0.04	0.0366667	0.0266667	0.0266667	0.04	0.0266667	0.04	0.176667	0.0266667	0.0133333
tr|B3KMR5|B3KMR5_HUMAN	tr|B3KMR5|B3KMR5_HUMAN	tr|B3KMR5|B3KMR5_HUMAN cDNA FLJ12434 fis	0.0166667	0	0	0	0	0	0	0	0	0	0	0	0	0	0	0	0	0
tr|B2RA23|B2RA23_HUMAN	hCG_1642166	tr|B2RA23|B2RA23_HUMAN HCG1642166	0.0166667	0.143333	0.0566667	0.06	0	0	0	0	0	0.0366667	0.0533333	0	0	0	0	0	0.02	0
sp|P42574|CASP3_HUMAN	CASP3	sp|P42574|CASP3_HUMAN Caspase-3 OS=Homo sapiens GN=CASP3 PE=1 SV=2	0.0166667	0	0	0	0	0	0	0	0	0	0	0	0	0	0	0	0	0
sp|P55212-2|CASP6_HUMAN	CASP6	sp|P55212-2|CASP6_HUMAN Isoform Beta of Caspase-6 OS=Homo sapiens GN=CASP6	0.0166667	0	0	0	0	0	0	0	0	0	0	0	0	0	0	0	0	0
tr|K7EK47|K7EK47_HUMAN	ADGRL1	tr|K7EK47|K7EK47_HUMAN Adhesion G protein-coupled receptor L1 (Fragment) OS=Homo sapiens GN=ADGRL1 PE=1 SV=1	0.0166667	0	0	0.0533333	0	0	0	0	0	0.0533333	0	0	0.106667	0.106667	0.01	0.223333	0.133333	0.0533333
tr|I3L1L3|I3L1L3_HUMAN	MYBBP1A	tr|I3L1L3|I3L1L3_HUMAN Myb-binding protein 1A (Fragment) OS=Homo sapiens GN=MYBBP1A PE=1 SV=1	0.0366667	0	0	0	0	0	0	0	0	0	0	0	0	0	0	0.01	0	0
tr|A0A024R7P4|A0A024R7P4_HUMAN	KIAA1191	tr|A0A024R7P4|A0A024R7P4_HUMAN KIAA1191	39.8367	0.306667	0.153333	0.153333	0	0.153333	0	0.0333333	0	0	0	0	0	0	0	0	0	0.306667
tr|B4E1C0|B4E1C0_HUMAN	tr|B4E1C0|B4E1C0_HUMAN	tr|B4E1C0|B4E1C0_HUMAN cDNA FLJ54225	0.0166667	0.143333	0	0	0	0	0	0	0	0	0	0	0	0	0	0	0	0
tr|A0A090N7W4|A0A090N7W4_HUMAN	CDK5	tr|A0A090N7W4|A0A090N7W4_HUMAN Cyclin-dependent kinase 5 OS=Homo sapiens GN=CDK5 PE=2 SV=1	0.0366667	0.796667	0	0.346667	0.313333	0	0	0.29	0	0	0.0433333	0	0	0	0	0.06	0.13	0.156667
tr|A4D1N4|A4D1N4_HUMAN	CHCHD3	tr|A4D1N4|A4D1N4_HUMAN MICOS complex subunit OS=Homo sapiens GN=CHCHD3 PE=3 SV=1	0.0433333	0.0566667	0.15	0.17	0.0566667	0.31	0.0566667	0.253333	0.31	0.31	0.0566667	0.24	0.206667	0	0.113333	0.123333	0	0.17
tr|A0A024R0M6|A0A024R0M6_HUMAN	TIMM50	tr|A0A024R0M6|A0A024R0M6_HUMAN Translocase of inner mitochondrial membrane 50 homolog (Yeast)	0.0166667	0	0.0566667	0.04	0.16	0.06	0.03	0.06	0.12	0.09	0.09	0.09	0.09	0.09	0.09	0.193333	0.09	0
tr|B2R5S2|B2R5S2_HUMAN	tr|B2R5S2|B2R5S2_HUMAN	tr|B2R5S2|B2R5S2_HUMAN cDNA	0	0.0366667	0	0.02	0	0	0	0	0	0	0	0	0	0	0	0	0	0
sp|Q96BR5|COA7_HUMAN	COA7	sp|Q96BR5|COA7_HUMAN Cytochrome c oxidase assembly factor 7 OS=Homo sapiens GN=COA7 PE=1 SV=2	0.0166667	0.563333	0	0.223333	0.31	0.113333	0.123333	0.31	0.0566667	0	0.0266667	0.0566667	0.0566667	0	0.0566667	0.0566667	0	0.29
tr|A0A024R456|A0A024R456_HUMAN	COL4A3	tr|A0A024R456|A0A024R456_HUMAN Collagen	0	0.0166667	0	0.163333	0	0	0	0	0	0	0	0.246667	0.03	0.07	0.07	0	0	0
tr|A0A024R8P8|A0A024R8P8_HUMAN	RPL38	tr|A0A024R8P8|A0A024R8P8_HUMAN Ribosomal protein L38	41.6833	0.48	0.63	0.42	0.63	1.10667	0.63	0.63	0.973333	0.63	0.63	0.63	0.63	0.63	0.63	0.63	0.433333	0.44
tr|D6R9Z7|D6R9Z7_HUMAN	COX7C	tr|D6R9Z7|D6R9Z7_HUMAN Cytochrome c oxidase subunit 7C	11.7033	0.0466667	0.333333	0.323333	0.426667	0.05	0.236667	0.476667	0.223333	0.39	0.296667	1.15667	0.103333	0.16	0.126667	0.186667	0.0333333	0.15
sp|A8MVW0|F1712_HUMAN	FAM171A2	sp|A8MVW0|F1712_HUMAN Protein FAM171A2 OS=Homo sapiens GN=FAM171A2 PE=1 SV=1	0.12	0.136667	0.08	0.14	0.1	0.1	0.0666667	0.1	0.0466667	0.0533333	0.05	0.0333333	0.0833333	0.0933333	0.01	0.05	0.0333333	0.0833333
sp|Q6GQQ9-2|OTU7B_HUMAN	OTUD7B	sp|Q6GQQ9-2|OTU7B_HUMAN Isoform 2 of OTU domain-containing protein 7B OS=Homo sapiens GN=OTUD7B	0.186667	0.08	0	0.05	0.05	0	0	0.0466667	0	0	0	0	0	0.0133333	0	0	0.05	0.05
tr|B4DKV5|B4DKV5_HUMAN	tr|B4DKV5|B4DKV5_HUMAN	tr|B4DKV5|B4DKV5_HUMAN cDNA FLJ55614 OS=Homo sapiens PE=2 SV=1	0.05	0	0	0	0	0	0	0	0	0	0	0	0	0	0	0	0	0
tr|B4E1U3|B4E1U3_HUMAN	tr|B4E1U3|B4E1U3_HUMAN	tr|B4E1U3|B4E1U3_HUMAN cDNA FLJ52216	0.0166667	0.983333	0.983333	0.193333	1.33	0	0.713333	0	1.74667	0	0	0	0	0	0	0	2.30667	2.73
tr|B4DP62|B4DP62_HUMAN	SLC25A1	tr|B4DP62|B4DP62_HUMAN Solute carrier family 25 (Mitochondrial carrier citrate transporter)	0.0166667	0	0	0	0	0	0	0	0	0	0	0	0	0	0	0	0	0
tr|Q9NWR1|Q9NWR1_HUMAN	tr|Q9NWR1|Q9NWR1_HUMAN	tr|Q9NWR1|Q9NWR1_HUMAN cDNA FLJ20666 fis	5.37667	0.143333	0.15	0	0.113333	0.303333	0.386667	0.04	0.813333	0.126667	0.07	0.273333	0.06	0.27	0.0333333	0.223333	0.0133333	0.276667
tr|H3BR34|H3BR34_HUMAN	MT1B	tr|H3BR34|H3BR34_HUMAN Metallothionein OS=Homo sapiens GN=MT1B PE=1 SV=1	0.23	0.426667	0	0	0.23	0.69	0	1.45667	0	0.443333	0.23	0.566667	1.22667	0.843333	0.673333	0	0	0.213333
tr|A0A024R191|A0A024R191_HUMAN	RAB38	tr|A0A024R191|A0A024R191_HUMAN RAB38	0.23	0.13	0	0	0	0	0	0	0	0	0	0	0	0	0	0	0	0
sp|P36405|ARL3_HUMAN	ARL3	sp|P36405|ARL3_HUMAN ADP-ribosylation factor-like protein 3 OS=Homo sapiens GN=ARL3 PE=1 SV=2	0.383333	0.5	0	0.98	0.726667	0.726667	0.23	0.613333	0.243333	0.23	0.243333	0.23	0.153333	0.153333	0.23	0.246667	0.23	0.613333
tr|B3KRC4|B3KRC4_HUMAN	tr|B3KRC4|B3KRC4_HUMAN	tr|B3KRC4|B3KRC4_HUMAN cDNA FLJ33998 fis	162	0.23	0.0966667	0.0933333	0	0.0666667	0	0	0	0	0	0	0	0	0	0	0	0
tr|H0Y9G6|H0Y9G6_HUMAN	MRPL3	tr|H0Y9G6|H0Y9G6_HUMAN 39S ribosomal protein L3	0.256667	0	0	0	0	0	0	0	0	0	0	0	0	0	0	0	0	0
tr|B5MCC5|B5MCC5_HUMAN	DLG2	tr|B5MCC5|B5MCC5_HUMAN Disks large homolog 2 OS=Homo sapiens GN=DLG2 PE=1 SV=3	0.23	0	0	0	0	0	0	0	0	0	0	0	0	0.0366667	0	0	0	0
tr|A0A075B6G6|A0A075B6G6_HUMAN	FILIP1	tr|A0A075B6G6|A0A075B6G6_HUMAN Filamin A interacting protein 1	9.25667	0.0166667	0.02	0.11	0.303333	0.0633333	0.0166667	0.08	0.06	0.0166667	0.0133333	0.33	0.223333	0.2	0.0233333	0.07	0	0.0266667
sp|Q4G0X4|KCD21_HUMAN	KCTD21	sp|Q4G0X4|KCD21_HUMAN BTB/POZ domain-containing protein KCTD21 OS=Homo sapiens GN=KCTD21 PE=1 SV=1	0.23	0	0	0	0	0	0	0	0	0	0	0	0	0	0	0	0	0
sp|P05164-2|PERM_HUMAN	MPO	sp|P05164-2|PERM_HUMAN Isoform H14 of Myeloperoxidase OS=Homo sapiens GN=MPO	0.373333	0	0	0	0	0	0	0	0	0	0	0	0	0	0	0	0	0
tr|B3KQH1|B3KQH1_HUMAN	tr|B3KQH1|B3KQH1_HUMAN	tr|B3KQH1|B3KQH1_HUMAN cDNA FLJ90452 fis	0.23	0	0	0	0	0	0	0	0	0	0	0	0	0	0	0	0	0
tr|H0YFD6|H0YFD6_HUMAN	HADHA	tr|H0YFD6|H0YFD6_HUMAN Trifunctional enzyme subunit alpha	0.23	0	0	0	0	0	0	0	0	0	0.196667	0.143333	0.12	0	0	0	0	0
tr|A0A0G2JH35|A0A0G2JH35_HUMAN	KCNQ2	tr|A0A0G2JH35|A0A0G2JH35_HUMAN Potassium voltage-gated channel subfamily KQT member 2 (Fragment) OS=Homo sapiens GN=KCNQ2 PE=1 SV=1	0.23	0	0	0	0	0.15	0	0	0	0	0	0	0.0333333	0	0.0533333	0.0366667	0	0.0166667
tr|A0A024R172|A0A024R172_HUMAN	LTB4DH	tr|A0A024R172|A0A024R172_HUMAN Leukotriene B4 12-hydroxydehydrogenase	148.23	0.863333	0.426667	0.18	0.48	0.556667	0.32	0.7	0.61	0.296667	0.08	0	0.32	0.0933333	0.27	0.27	0.496667	0.826667
tr|H3BQK9|H3BQK9_HUMAN	MACF1	tr|H3BQK9|H3BQK9_HUMAN Microtubule-actin cross-linking factor 1	0.23	0.103333	0	0	0	0	0	0	0	0	0	0	0	0	0	0	0	0
tr|G3XAM7|G3XAM7_HUMAN	CTNNA1	tr|G3XAM7|G3XAM7_HUMAN Catenin (Cadherin-associated protein)	0	0.246667	0	0.00333333	0.0866667	0.0666667	0.0333333	0	0.1	0.0833333	0.0166667	0	0.0333333	0	0	0.0166667	0	0
sp|P04066|FUCO_HUMAN	FUCA1	sp|P04066|FUCO_HUMAN Tissue alpha-L-fucosidase OS=Homo sapiens GN=FUCA1 PE=1 SV=4	0.23	0.0833333	0	0.06	0.113333	0.173333	0.0233333	0.14	0.0266667	0	0.0266667	0	0	0	0	0	0.0266667	0
sp|Q4VXF1|F74A3_HUMAN	FAM74A3	sp|Q4VXF1|F74A3_HUMAN Putative protein FAM74A3 OS=Homo sapiens GN=FAM74A3 PE=5 SV=1	0.4	0	0	0	0	0	0	0.07	0	0	0	0	0	0	0	0	0	0
tr|H3BV77|H3BV77_HUMAN	PKD1	tr|H3BV77|H3BV77_HUMAN Polycystin-1 (Fragment) OS=Homo sapiens GN=PKD1 PE=1 SV=1	0.256667	0.07	0	0	0	0	0	0	0	0	0	0	0	0	0	0	0	0
tr|B4DHY8|B4DHY8_HUMAN	TSFM	tr|B4DHY8|B4DHY8_HUMAN Elongation factor Ts	0.246667	0	0	0	0.196667	0	0	0	0	0	0	0	0	0	0	0	0	0
tr|B1AKJ5|B1AKJ5_HUMAN	NRDC	tr|B1AKJ5|B1AKJ5_HUMAN Nardilysin OS=Homo sapiens GN=NRDC PE=1 SV=1	0.23	0.11	0	0.01	0.0633333	0.02	0	0.0433333	0	0	0	0	0	0	0	0	0.02	0.0733333
tr|Q5NKV8|Q5NKV8_HUMAN	ICAM1	tr|Q5NKV8|Q5NKV8_HUMAN Intercellular adhesion molecule 1 OS=Homo sapiens GN=ICAM1 PE=2 SV=1	0.27	0.153333	0	0.11	0.0633333	0.0266667	0.206667	0.08	0.0533333	0.0666667	0.0933333	0.176667	0.08	0.0866667	0.116667	0.04	0.0666667	0.0666667
tr|A0A024RBQ9|A0A024RBQ9_HUMAN	IQCD	tr|A0A024RBQ9|A0A024RBQ9_HUMAN IQ motif containing D	0.23	0	0	0	0	0.206667	0	0	0	0	0	0	0	0	0	0	0	0
tr|A0A024R681|A0A024R681_HUMAN	NUMB	tr|A0A024R681|A0A024R681_HUMAN Numb homolog (Drosophila)	96.8967	0.116667	0.166667	0.22	0.186667	0.32	0.196667	0.19	0.236667	0.263333	0.24	0.14	0.213333	0.186667	0.116667	0.163333	0.186667	0.236667
tr|B2RE46|B2RE46_HUMAN	tr|B2RE46|B2RE46_HUMAN	tr|B2RE46|B2RE46_HUMAN cDNA	0	0.26	0	0	0	0	0	0	0	0	0	0	0	0	0	0	0	0
sp|O60493-2|SNX3_HUMAN	SNX3	sp|O60493-2|SNX3_HUMAN Isoform 2 of Sorting nexin-3 OS=Homo sapiens GN=SNX3	0.23	0	0.326667	0	0	0	0	0	0	0	0	0	0	0	0	0	0	0
tr|A0A087WW74|A0A087WW74_HUMAN	SASH1	tr|A0A087WW74|A0A087WW74_HUMAN SAM and SH3 domain-containing protein 1 OS=Homo sapiens GN=SASH1 PE=1 SV=1	0.24	0.02	0.04	0.06	0.06	0.06	0	0.02	0.02	0.14	0.04	0.06	0.0333333	0.0633333	0.0433333	0	0.0233333	0.04
tr|A6PVK0|A6PVK0_HUMAN	RBCK1	tr|A6PVK0|A6PVK0_HUMAN HCG2019817	5.56333	0	0	0.0166667	0	0	0	0	0	0	0	0	0	0	0	0.01	0	0
tr|A0A076VAC5|A0A076VAC5_HUMAN	tr|A0A076VAC5|A0A076VAC5_HUMAN	tr|A0A076VAC5|A0A076VAC5_HUMAN Dicer1e OS=Homo sapiens PE=2 SV=1	0.23	0.0566667	0	0	0	0.0266667	0.0433333	0.323333	0.0766667	0.0533333	0.0733333	0.17	0.0333333	0.0366667	0.0933333	0.28	0.0366667	0.0733333
tr|J3KSB3|J3KSB3_HUMAN	SLC9A5	tr|J3KSB3|J3KSB3_HUMAN Sodium/hydrogen exchanger 5 (Fragment) OS=Homo sapiens GN=SLC9A5 PE=4 SV=1	0.23	0	0	0.07	0.0433333	0.326667	0	0.0133333	0	0	0.23	0.0666667	0.123333	0.08	0	0	0	0.243333
tr|A0A0S2Z504|A0A0S2Z504_HUMAN	SRSF10	tr|A0A0S2Z504|A0A0S2Z504_HUMAN Serine/arginine-rich splicing factor 10 isoform 1 (Fragment) OS=Homo sapiens GN=SRSF10 PE=2 SV=1	0.4	0	0	0	0	0	0	0	0	0	0	0	0	0	0	0	0	0
sp|Q08499-12|PDE4D_HUMAN	PDE4D	sp|Q08499-12|PDE4D_HUMAN Isoform 12 of cAMP-specific 3~	13.9167	0.543333	0.13	0.296667	0.21	0.2	0.186667	0.39	0.06	0.223333	0.263333	0.186667	0.123333	0.08	0.103333	0.136667	0.176667	0.146667
tr|A0A024R395|A0A024R395_HUMAN	MRE11A	tr|A0A024R395|A0A024R395_HUMAN MRE11 meiotic recombination 11 homolog A (S. cerevisiae)	0.23	0	0	0	0	0	0	0	0	0	0	0	0	0	0	0	0	0
sp|Q8NFZ4|NLGN2_HUMAN	NLGN2	sp|Q8NFZ4|NLGN2_HUMAN Neuroligin-2 OS=Homo sapiens GN=NLGN2 PE=1 SV=1	0.23	0.0333333	0.0166667	0.0833333	0.0666667	0.05	0	0.0666667	0.02	0.0166667	0	0.0233333	0	0	0	0.0933333	0.05	0.05
tr|A0A024R1S7|A0A024R1S7_HUMAN	SMARCE1	tr|A0A024R1S7|A0A024R1S7_HUMAN SWI/SNF related	43.6667	19.23	0.0266667	0	0.0233333	0.0666667	0.27	0	0	0	0	0	0	0	0	0	0	0.0333333
tr|G3V0E5|G3V0E5_HUMAN	TFRC	tr|G3V0E5|G3V0E5_HUMAN Transferrin receptor (P90	0.23	0.02	0	0	0.02	0.02	0	0	0	0	0	0	0	0	0	0	0	0
tr|H0Y507|H0Y507_HUMAN	SH3PXD2A	tr|H0Y507|H0Y507_HUMAN SH3 and PX domain-containing protein 2A (Fragment) OS=Homo sapiens GN=SH3PXD2A PE=1 SV=1	0.243333	0.0133333	0.136667	0.25	0.0133333	0.01	0	0.08	0.11	0.1	0.0333333	0.116667	0	0.07	0.01	0	0.0133333	0.0133333
tr|A0A024R755|A0A024R755_HUMAN	CALU	tr|A0A024R755|A0A024R755_HUMAN Calumenin	23.23	0	0.04	0.04	0	0	0.04	0	0	0	0	0.0833333	0.0533333	0.07	0.0633333	0	0.126667	0.08
tr|B4DDC9|B4DDC9_HUMAN	tr|B4DDC9|B4DDC9_HUMAN	tr|B4DDC9|B4DDC9_HUMAN cDNA FLJ59448	0.23	0	0.0633333	0.0866667	0	0.03	0.0633333	0	0.0633333	0	0.233333	0.223333	0.0633333	0.136667	0.0966667	0.233333	0	0.0966667
tr|A0A024RAS3|A0A024RAS3_HUMAN	hCG_27698	tr|A0A024RAS3|A0A024RAS3_HUMAN HCG27698	0.26	0	0	0	0	0	0	0	0.14	0	0	0	0	0	0	0.02	0.0266667	0
tr|B4DKV8|B4DKV8_HUMAN	tr|B4DKV8|B4DKV8_HUMAN	tr|B4DKV8|B4DKV8_HUMAN cDNA FLJ56665	0.23	0	0	0	0	0	0	0	0	0	0	0	0	0	0	0	0	0
tr|Q05CM9|Q05CM9_HUMAN	PSIP1	tr|Q05CM9|Q05CM9_HUMAN PSIP1 protein (Fragment) OS=Homo sapiens GN=PSIP1 PE=2 SV=1	0.403333	0	0.256667	0.346667	0	0.95	0.15	0.433333	0.523333	0.56	0.0633333	0.21	0.233333	0.16	0.286667	0.33	0.226667	0
tr|A0A024R803|A0A024R803_HUMAN	FLJ20397	tr|A0A024R803|A0A024R803_HUMAN Uncharacterized protein OS=Homo sapiens GN=FLJ20397 PE=4 SV=1	0.256667	0	0	0	0	0	0	0	0	0	0	0	0	0	0	0	0	0
sp|P12757-3|SKIL_HUMAN	SKIL	sp|P12757-3|SKIL_HUMAN Isoform SNON2 of Ski-like protein OS=Homo sapiens GN=SKIL	0.333333	0.02	0	0.0766667	0.0766667	0.73	0	0.0666667	0.02	0.286667	0.286667	0.08	0.116667	0.07	0.01	0	0.0533333	0.0566667
tr|A0A0A0MSJ0|A0A0A0MSJ0_HUMAN	DDX42	tr|A0A0A0MSJ0|A0A0A0MSJ0_HUMAN ATP-dependent RNA helicase DDX42 OS=Homo sapiens GN=DDX42 PE=1 SV=1	0.333333	0.02	0	0	0	0	0	0	0	0	0	0	0	0	0	0	0	0
[truncated: 7,798 more rows]
