# Supplementary material for: Alzheimer’s disease progression characterized by alterations in the molecular profiles and biogenesis of brain extracellular vesicles
Source: Alzheimers Res Ther. 2020 May 8;12:54. doi: 10.1186/s13195-020-00623-4 (PMC7210691; doi:10.1186/s13195-020-00623-4)
Supplement: Supplementary file 3 — Additional file 3. [file 13195_2020_623_MOESM3_ESM.xlsx]

## Sheet: Cluster1
Alzheimer’s disease progression characterized by alterations in the molecular profiles and biogenesis of brain extracellular vesicles
Xavier Gallart-Palau, Xue Guo, Aida Serra, Siu Kwan Sze
Supplementary information
Supplementary data set 2. List of proteins clustered in the 10 clusters obtained from the Fuzzy c-mean clustering analysis. Proteins with a Fuzzy partition coefficient ≥ 0.5 were only considered. Every cluster is contained in a different tab.
Cluster 1
Gene ID	Gene description	Fuzzy partition coefficient
tr|B4E070|B4E070_HUMAN	tr|B4E070|B4E070_HUMAN cDNA FLJ53519, highly similar to Rab GDP dissociation inhibitor alpha OS=Homo sapiens PE=2 SV=1	0.999646
tr|A8K5M4|A8K5M4_HUMAN	tr|A8K5M4|A8K5M4_HUMAN cDNA FLJ75088, highly similar to Homo sapiens p21 (CDKN1A)-activated kinase 2 (PAK2), mRNA OS=Homo sapiens PE=2 SV=1	0.999619
FKBP4	sp|Q02790|FKBP4_HUMAN Peptidyl-prolyl cis-trans isomerase FKBP4 OS=Homo sapiens GN=FKBP4 PE=1 SV=3	0.999532
KCTD12	tr|A0A140VJM4|A0A140VJM4_HUMAN Potassium channel tetramerisation domain containing 12 OS=Homo sapiens GN=KCTD12 PE=2 SV=1	0.999522
tr|B3KPS3|B3KPS3_HUMAN	tr|B3KPS3|B3KPS3_HUMAN Tubulin alpha chain OS=Homo sapiens PE=2 SV=1	0.999477
tr|Q9Y6B5|Q9Y6B5_HUMAN	tr|Q9Y6B5|Q9Y6B5_HUMAN PAK2 OS=Homo sapiens PE=2 SV=1	0.999368
EIF2S1	tr|Q53XC0|Q53XC0_HUMAN Eukaryotic translation initiation factor 2, subunit 1 alpha, 35kDa, isoform CRA_a OS=Homo sapiens GN=EIF2S1 PE=2 SV=1	0.999178
PPP1R1A	tr|H0YIU4|H0YIU4_HUMAN Protein phosphatase 1 regulatory subunit 1A (Fragment) OS=Homo sapiens GN=PPP1R1A PE=1 SV=1	0.999178
SIRT5	tr|A0A024R012|A0A024R012_HUMAN NAD-dependent protein deacylase sirtuin-5, mitochondrial OS=Homo sapiens GN=SIRT5 PE=3 SV=1	0.999178
TBCC	sp|Q15814|TBCC_HUMAN Tubulin-specific chaperone C OS=Homo sapiens GN=TBCC PE=1 SV=2	0.999178
HEL-S-84	tr|V9HW95|V9HW95_HUMAN Epididymis secretory protein Li 84 OS=Homo sapiens GN=HEL-S-84 PE=2 SV=1	0.999166
ATP1B2	sp|P14415|AT1B2_HUMAN Sodium/potassium-transporting ATPase subunit beta-2 OS=Homo sapiens GN=ATP1B2 PE=1 SV=3	0.999166
ATP1B1	tr|A3KLL5|A3KLL5_HUMAN Sodium/potassium-transporting ATPase subunit beta OS=Homo sapiens GN=ATP1B1 PE=2 SV=1	0.999084
tr|B7Z8W8|B7Z8W8_HUMAN	tr|B7Z8W8|B7Z8W8_HUMAN Reticulon OS=Homo sapiens PE=2 SV=1	0.999027
PPAT	tr|A8K4H7|A8K4H7_HUMAN Amidophosphoribosyltransferase OS=Homo sapiens GN=PPAT PE=2 SV=1	0.999027
TUBB	tr|Q5SU16|Q5SU16_HUMAN Tubulin beta chain OS=Homo sapiens GN=TUBB PE=2 SV=1	0.999011
TUBB4A	sp|P04350|TBB4A_HUMAN Tubulin beta-4A chain OS=Homo sapiens GN=TUBB4A PE=1 SV=2	0.998887
tr|A0A140VJW5|A0A140VJW5_HUMAN	tr|A0A140VJW5|A0A140VJW5_HUMAN Testicular tissue protein Li 192 OS=Homo sapiens PE=2 SV=1	0.998784
PIP4K2A	sp|P48426-2|PI42A_HUMAN Isoform 2 of Phosphatidylinositol 5-phosphate 4-kinase type-2 alpha OS=Homo sapiens GN=PIP4K2A	0.998784
EPB41L1	tr|A0A0C4DH22|A0A0C4DH22_HUMAN Band 4.1-like protein 1 OS=Homo sapiens GN=EPB41L1 PE=1 SV=1	0.998557
FBXL16	sp|Q8N461|FXL16_HUMAN F-box/LRR-repeat protein 16 OS=Homo sapiens GN=FBXL16 PE=2 SV=2	0.998397
DKFZp686I0746	tr|Q6MZZ3|Q6MZZ3_HUMAN Putative uncharacterized protein DKFZp686I0746 OS=Homo sapiens GN=DKFZp686I0746 PE=2 SV=1	0.998397
tr|A8K946|A8K946_HUMAN	tr|A8K946|A8K946_HUMAN mRNA cap guanine-N7 methyltransferase OS=Homo sapiens PE=2 SV=1	0.998397
SNX1	tr|H0YK42|H0YK42_HUMAN Sorting nexin-1 OS=Homo sapiens GN=SNX1 PE=1 SV=1	0.998397
EIF6	sp|P56537|IF6_HUMAN Eukaryotic translation initiation factor 6 OS=Homo sapiens GN=EIF6 PE=1 SV=1	0.998235
HSPD1	tr|A0A024R3X4|A0A024R3X4_HUMAN Heat shock 60kDa protein 1 (Chaperonin), isoform CRA_a OS=Homo sapiens GN=HSPD1 PE=2 SV=1	0.997996
CNRIP1	sp|Q96F85|CNRP1_HUMAN CB1 cannabinoid receptor-interacting protein 1 OS=Homo sapiens GN=CNRIP1 PE=1 SV=1	0.997912
SRM	sp|P19623|SPEE_HUMAN Spermidine synthase OS=Homo sapiens GN=SRM PE=1 SV=1	0.997837
DTD1	sp|Q8TEA8|DTD1_HUMAN D-tyrosyl-tRNA(Tyr) deacylase 1 OS=Homo sapiens GN=DTD1 PE=1 SV=2	0.997762
EEF1B2	tr|A0A024R3W7|A0A024R3W7_HUMAN Eukaryotic translation elongation factor 1 beta 2, isoform CRA_a OS=Homo sapiens GN=EEF1B2 PE=3 SV=1	0.997762
tr|A0A140VJK6|A0A140VJK6_HUMAN	tr|A0A140VJK6|A0A140VJK6_HUMAN Testicular tissue protein Li 82 OS=Homo sapiens PE=2 SV=1	0.997762
METTL26	tr|A0A087WYU2|A0A087WYU2_HUMAN Protein METTL26 OS=Homo sapiens GN=METTL26 PE=1 SV=1	0.997762
PRAF2	tr|A0A024QZ22|A0A024QZ22_HUMAN PRA1 family protein OS=Homo sapiens GN=PRAF2 PE=3 SV=1	0.997762
CSDE1	tr|A0A024R0E2|A0A024R0E2_HUMAN Cold shock domain containing E1, RNA-binding, isoform CRA_a OS=Homo sapiens GN=CSDE1 PE=4 SV=1	0.997762
PPP2R5E	tr|B5BTZ7|B5BTZ7_HUMAN Serine/threonine-protein phosphatase 2A 56 kDa regulatory subunit epsilon isoform OS=Homo sapiens GN=PPP2R5E PE=2 SV=1	0.997762
tr|Q7Z508|Q7Z508_HUMAN	tr|Q7Z508|Q7Z508_HUMAN MasA OS=Homo sapiens PE=2 SV=1	0.997762
ACOT9	sp|Q9Y305-2|ACOT9_HUMAN Isoform 2 of Acyl-coenzyme A thioesterase 9, mitochondrial OS=Homo sapiens GN=ACOT9	0.997762
GSTM3	tr|Q6FGJ9|Q6FGJ9_HUMAN Glutathione S-transferase OS=Homo sapiens GN=GSTM3 PE=2 SV=1	0.99772
FKBP1B	sp|P68106|FKB1B_HUMAN Peptidyl-prolyl cis-trans isomerase FKBP1B OS=Homo sapiens GN=FKBP1B PE=1 SV=2	0.997631
EPN1	tr|A0A024R4S1|A0A024R4S1_HUMAN Epsin 1, isoform CRA_a OS=Homo sapiens GN=EPN1 PE=4 SV=1	0.997539
RPS6	tr|A2A3R6|A2A3R6_HUMAN 40S ribosomal protein S6 OS=Homo sapiens GN=RPS6 PE=2 SV=1	0.997463
SEC13	tr|A0A0C4DFR6|A0A0C4DFR6_HUMAN Protein SEC13 homolog OS=Homo sapiens GN=SEC13 PE=1 SV=1	0.997463
ACLY	tr|A0A024R1T9|A0A024R1T9_HUMAN ATP-citrate synthase OS=Homo sapiens GN=ACLY PE=3 SV=1	0.997448
PIP4K2B	sp|P78356|PI42B_HUMAN Phosphatidylinositol 5-phosphate 4-kinase type-2 beta OS=Homo sapiens GN=PIP4K2B PE=1 SV=1	0.997438
TUBB3	tr|Q3ZCR3|Q3ZCR3_HUMAN Tubulin beta chain (Fragment) OS=Homo sapiens GN=TUBB3 PE=2 SV=1	0.997418
NCL	tr|A0A024R4A0|A0A024R4A0_HUMAN Nucleolin, isoform CRA_b OS=Homo sapiens GN=NCL PE=4 SV=1	0.99731
EEF1G	tr|Q53YD7|Q53YD7_HUMAN EEF1G protein OS=Homo sapiens GN=EEF1G PE=2 SV=1	0.997075
FARSB	sp|Q9NSD9|SYFB_HUMAN Phenylalanine--tRNA ligase beta subunit OS=Homo sapiens GN=FARSB PE=1 SV=3	0.996952
tr|B7Z9L0|B7Z9L0_HUMAN	tr|B7Z9L0|B7Z9L0_HUMAN T-complex protein 1 subunit delta OS=Homo sapiens PE=2 SV=1	0.996917
CRK	tr|A0A0S2Z3Q4|A0A0S2Z3Q4_HUMAN V-crk sarcoma virus CT10 oncogene-like protein isoform 1 (Fragment) OS=Homo sapiens GN=CRK PE=2 SV=1	0.996576
tr|A0A140VJS3|A0A140VJS3_HUMAN	tr|A0A140VJS3|A0A140VJS3_HUMAN Testicular tissue protein Li 149 OS=Homo sapiens PE=2 SV=1	0.996136
VARS	tr|A0A024RCN6|A0A024RCN6_HUMAN Valyl-tRNA synthetase, isoform CRA_a OS=Homo sapiens GN=VARS PE=3 SV=1	0.996136
DNM2	sp|P50570-2|DYN2_HUMAN Isoform 2 of Dynamin-2 OS=Homo sapiens GN=DNM2	0.996136
tr|A8K8U3|A8K8U3_HUMAN	tr|A8K8U3|A8K8U3_HUMAN Calcium-transporting ATPase OS=Homo sapiens PE=2 SV=1	0.996136
tr|A8K6A2|A8K6A2_HUMAN	tr|A8K6A2|A8K6A2_HUMAN cDNA FLJ77317, highly similar to Homo sapiens retinoblastoma binding protein 7 (RBBP7), mRNA OS=Homo sapiens PE=2 SV=1	0.995935
KIAA0241	tr|A0A024RA36|A0A024RA36_HUMAN KIAA0241, isoform CRA_b OS=Homo sapiens GN=KIAA0241 PE=4 SV=1	0.995935
ATL1	tr|A0A0S2Z5A2|A0A0S2Z5A2_HUMAN Atlastin GTPase 1 isoform 2 (Fragment) OS=Homo sapiens GN=ATL1 PE=2 SV=1	0.995935
tr|B2RDK5|B2RDK5_HUMAN	tr|B2RDK5|B2RDK5_HUMAN cDNA, FLJ96655, highly similar to Homo sapiens stromal membrane-associated protein 1 (SMAP1), mRNA OS=Homo sapiens PE=2 SV=1	0.995935
tr|B2R673|B2R673_HUMAN	tr|B2R673|B2R673_HUMAN Dihydrolipoamide acetyltransferase component of pyruvate dehydrogenase complex OS=Homo sapiens PE=2 SV=1	0.995935
tr|B3KXD1|B3KXD1_HUMAN	tr|B3KXD1|B3KXD1_HUMAN cDNA FLJ45199 fis, clone BRCAN2003814, highly similar to Homo sapiens phosphatidylinositol-specific phospholipase C, X domain containing 3 (PLCXD3), mRNA OS=Homo sapiens PE=2 SV=1	0.995935
MAL2	tr|A0A024R9E4|A0A024R9E4_HUMAN Mal, T-cell differentiation protein 2, isoform CRA_a OS=Homo sapiens GN=MAL2 PE=4 SV=1	0.995935
tr|A8K646|A8K646_HUMAN	tr|A8K646|A8K646_HUMAN cDNA FLJ75699, highly similar to Homo sapiens osteoclast stimulating factor 1 (OSTF1), mRNA OS=Homo sapiens PE=2 SV=1	0.995935
DKFZp434K0835	tr|Q8ND87|Q8ND87_HUMAN Putative uncharacterized protein DKFZp434K0835 OS=Homo sapiens GN=DKFZp434K0835 PE=2 SV=1	0.995827
ANK2	tr|A0A024RDK2|A0A024RDK2_HUMAN Ankyrin 2, neuronal, isoform CRA_b OS=Homo sapiens GN=ANK2 PE=4 SV=1	0.995717
PHYHIP	sp|Q92561|PHYIP_HUMAN Phytanoyl-CoA hydroxylase-interacting protein OS=Homo sapiens GN=PHYHIP PE=1 SV=1	0.99555
TUFM	sp|P49411|EFTU_HUMAN Elongation factor Tu, mitochondrial OS=Homo sapiens GN=TUFM PE=1 SV=2	0.994688
DDX3X	tr|A0A0D9SF53|A0A0D9SF53_HUMAN ATP-dependent RNA helicase DDX3X OS=Homo sapiens GN=DDX3X PE=1 SV=1	0.994688
RPL24	tr|C9JNW5|C9JNW5_HUMAN 60S ribosomal protein L24 OS=Homo sapiens GN=RPL24 PE=1 SV=1	0.994688
ALDH18A1	sp|P54886-2|P5CS_HUMAN Isoform Short of Delta-1-pyrroline-5-carboxylate synthase OS=Homo sapiens GN=ALDH18A1	0.994688
RPL11	tr|Q5VVD0|Q5VVD0_HUMAN Ribosomal protein L11, isoform CRA_b OS=Homo sapiens GN=RPL11 PE=2 SV=1	0.994688
EIF2S3	sp|P41091|IF2G_HUMAN Eukaryotic translation initiation factor 2 subunit 3 OS=Homo sapiens GN=EIF2S3 PE=1 SV=3	0.994688
RPL5	tr|A2RUM7|A2RUM7_HUMAN Ribosomal protein L5 OS=Homo sapiens GN=RPL5 PE=2 SV=1	0.994688
IARS	tr|A0A0A0MSX9|A0A0A0MSX9_HUMAN Isoleucine--tRNA ligase, cytoplasmic OS=Homo sapiens GN=IARS PE=1 SV=1	0.994688
HSD17B4	tr|A0A0S2Z4J1|A0A0S2Z4J1_HUMAN Hydroxysteroid (17-beta) dehydrogenase 4, isoform CRA_b (Fragment) OS=Homo sapiens GN=HSD17B4 PE=2 SV=1	0.994688
CPNE3	tr|A0A024R994|A0A024R994_HUMAN Copine III, isoform CRA_a OS=Homo sapiens GN=CPNE3 PE=4 SV=1	0.994688
CSNK2B	tr|A0A0G2JM12|A0A0G2JM12_HUMAN Casein kinase II subunit beta OS=Homo sapiens GN=CSNK2B PE=1 SV=1	0.994688
PSMD6	sp|Q15008-4|PSMD6_HUMAN Isoform 4 of 26S proteasome non-ATPase regulatory subunit 6 OS=Homo sapiens GN=PSMD6	0.994688
ANK3	tr|A0A087WZ65|A0A087WZ65_HUMAN Ankyrin-3 (Fragment) OS=Homo sapiens GN=ANK3 PE=1 SV=1	0.994688
BAI1	sp|O14514|BAI1_HUMAN Brain-specific angiogenesis inhibitor 1 OS=Homo sapiens GN=BAI1 PE=1 SV=2	0.994688
CUL3	tr|A0A024R475|A0A024R475_HUMAN Cullin 3, isoform CRA_a OS=Homo sapiens GN=CUL3 PE=3 SV=1	0.994688
hCG_26523	tr|A0A024RBF6|A0A024RBF6_HUMAN HCG26523, isoform CRA_a OS=Homo sapiens GN=hCG_26523 PE=4 SV=1	0.994688
GABRQ	sp|Q9UN88|GBRT_HUMAN Gamma-aminobutyric acid receptor subunit theta OS=Homo sapiens GN=GABRQ PE=2 SV=2	0.994688
SEC31L1	tr|A0A024RDD3|A0A024RDD3_HUMAN SEC31-like 1 (S. cerevisiae), isoform CRA_d OS=Homo sapiens GN=SEC31L1 PE=4 SV=1	0.994688
TFAM	tr|E5KSU5|E5KSU5_HUMAN Mitochondrial transcription factor A OS=Homo sapiens GN=TFAM PE=4 SV=1	0.994688
NLGN2	sp|Q8NFZ4|NLGN2_HUMAN Neuroligin-2 OS=Homo sapiens GN=NLGN2 PE=1 SV=1	0.994688
CENTG3	tr|A0A090N7Y0|A0A090N7Y0_HUMAN Centaurin, gamma 3 OS=Homo sapiens GN=CENTG3 PE=4 SV=1	0.994688
C14orf166	tr|H0YJB9|H0YJB9_HUMAN UPF0568 protein C14orf166 (Fragment) OS=Homo sapiens GN=C14orf166 PE=1 SV=1	0.994688
MACROD2	sp|A1Z1Q3-2|MACD2_HUMAN Isoform 2 of O-acetyl-ADP-ribose deacetylase MACROD2 OS=Homo sapiens GN=MACROD2	0.994688
PRKACB	sp|P22694-6|KAPCB_HUMAN Isoform 6 of cAMP-dependent protein kinase catalytic subunit beta OS=Homo sapiens GN=PRKACB	0.994688
CUL5	sp|Q93034|CUL5_HUMAN Cullin-5 OS=Homo sapiens GN=CUL5 PE=1 SV=4	0.994688
BROX	sp|Q5VW32|BROX_HUMAN BRO1 domain-containing protein BROX OS=Homo sapiens GN=BROX PE=1 SV=1	0.994688
MAGI1	tr|A0A087WXD2|A0A087WXD2_HUMAN Membrane-associated guanylate kinase, WW and PDZ domain-containing protein 1 OS=Homo sapiens GN=MAGI1 PE=1 SV=1	0.994688
CALCOCO1	tr|A0A024RAZ1|A0A024RAZ1_HUMAN Calcium binding and coiled-coil domain 1, isoform CRA_b OS=Homo sapiens GN=CALCOCO1 PE=4 SV=1	0.994688
SERPINI1	tr|A0A0S2Z455|A0A0S2Z455_HUMAN Serpin peptidase inhibitor clade I member 1 isoform 1 (Fragment) OS=Homo sapiens GN=SERPINI1 PE=2 SV=1	0.994688
tr|B3KNB9|B3KNB9_HUMAN	tr|B3KNB9|B3KNB9_HUMAN cDNA FLJ14196 fis, clone NT2RP3002330, highly similar to HBS1-like protein OS=Homo sapiens PE=2 SV=1	0.994688
SEMA7A	sp|O75326|SEM7A_HUMAN Semaphorin-7A OS=Homo sapiens GN=SEMA7A PE=1 SV=1	0.994688
SLK	sp|Q9H2G2-2|SLK_HUMAN Isoform 2 of STE20-like serine/threonine-protein kinase OS=Homo sapiens GN=SLK	0.994688
tr|B2RBH6|B2RBH6_HUMAN	tr|B2RBH6|B2RBH6_HUMAN cDNA, FLJ95513, highly similar to Homo sapiens cyclin fold protein 1 (CFP1), mRNA OS=Homo sapiens PE=2 SV=1	0.994688
GFRA2	tr|E5RGR6|E5RGR6_HUMAN GDNF family receptor alpha-2 (Fragment) OS=Homo sapiens GN=GFRA2 PE=1 SV=6	0.994688
tr|B2RAP5|B2RAP5_HUMAN	tr|B2RAP5|B2RAP5_HUMAN cDNA, FLJ95039, highly similar to Homo sapiens peroxisomal biogenesis factor 5-like (PEX5L), mRNA OS=Homo sapiens PE=2 SV=1	0.994688
tr|Q53G42|Q53G42_HUMAN	tr|Q53G42|Q53G42_HUMAN mRNA decapping enzyme variant (Fragment) OS=Homo sapiens PE=2 SV=1	0.994688
tr|B4E3J5|B4E3J5_HUMAN	tr|B4E3J5|B4E3J5_HUMAN cDNA FLJ55445, highly similar to Wiskott-Aldrich syndrome protein family member 2 OS=Homo sapiens PE=2 SV=1	0.994688
tr|B2RBH2|B2RBH2_HUMAN	tr|B2RBH2|B2RBH2_HUMAN cDNA, FLJ95508, highly similar to Homo sapiens 5~-nucleotidase, ecto (CD73) (NT5E), mRNA OS=Homo sapiens PE=2 SV=1	0.994688
FBXO3	sp|Q9UK99-2|FBX3_HUMAN Isoform 2 of F-box only protein 3 OS=Homo sapiens GN=FBXO3	0.994688
tr|B3KSR6|B3KSR6_HUMAN	tr|B3KSR6|B3KSR6_HUMAN cDNA FLJ36830 fis, clone ASTRO2010582, highly similar to D-2-hydroxyglutarate dehydrogenase, mitochondrial (EC 1.1.99.-) OS=Homo sapiens PE=2 SV=1	0.994688
SYNPR	tr|B3KVD8|B3KVD8_HUMAN Synaptoporin OS=Homo sapiens GN=SYNPR PE=1 SV=1	0.994688
SNAPIN	sp|O95295|SNAPN_HUMAN SNARE-associated protein Snapin OS=Homo sapiens GN=SNAPIN PE=1 SV=1	0.994688
CLPTM1	tr|A0A0S2Z3H2|A0A0S2Z3H2_HUMAN Cleft lip and palate associated transmembrane protein 1 isoform 2 OS=Homo sapiens GN=CLPTM1 PE=2 SV=1	0.994688
U77	tr|A0A126LB09|A0A126LB09_HUMAN Helicase OS=Homo sapiens GN=U77 PE=4 SV=1	0.994688
RAB19	sp|A4D1S5|RAB19_HUMAN Ras-related protein Rab-19 OS=Homo sapiens GN=RAB19 PE=2 SV=2	0.994688
tr|B7Z3H2|B7Z3H2_HUMAN	tr|B7Z3H2|B7Z3H2_HUMAN cDNA FLJ53370, highly similar to Mus musculus cytoplasmic FMR1 interacting protein 2 (Cyfip2), mRNA OS=Homo sapiens PE=2 SV=1	0.994688
CLUH	tr|I3L2B0|I3L2B0_HUMAN Clustered mitochondria protein homolog (Fragment) OS=Homo sapiens GN=CLUH PE=1 SV=2	0.994688
CYCS	tr|G4XXL9|G4XXL9_HUMAN Cytochrome c OS=Homo sapiens GN=CYCS PE=3 SV=1	0.994638
PDIA6	sp|Q15084-2|PDIA6_HUMAN Isoform 2 of Protein disulfide-isomerase A6 OS=Homo sapiens GN=PDIA6	0.994631
EEF2	sp|P13639|EF2_HUMAN Elongation factor 2 OS=Homo sapiens GN=EEF2 PE=1 SV=4	0.994122
NECAB1	sp|Q8N987|NECA1_HUMAN N-terminal EF-hand calcium-binding protein 1 OS=Homo sapiens GN=NECAB1 PE=1 SV=1	0.993936
EVL	tr|A0A024R6K5|A0A024R6K5_HUMAN Enah/Vasp-like, isoform CRA_a OS=Homo sapiens GN=EVL PE=4 SV=1	0.993655
SYNGR1	tr|B5MCD7|B5MCD7_HUMAN Synaptogyrin-1 OS=Homo sapiens GN=SYNGR1 PE=1 SV=1	0.993655
RAB6B	sp|Q9NRW1|RAB6B_HUMAN Ras-related protein Rab-6B OS=Homo sapiens GN=RAB6B PE=1 SV=1	0.993419
FABP7	sp|O15540-2|FABP7_HUMAN Isoform 2 of Fatty acid-binding protein, brain OS=Homo sapiens GN=FABP7	0.993393
HEL-S-80p	tr|V9HW04|V9HW04_HUMAN Serine/threonine-protein phosphatase OS=Homo sapiens GN=HEL-S-80p PE=2 SV=1	0.99339
tr|A8K8U1|A8K8U1_HUMAN	tr|A8K8U1|A8K8U1_HUMAN cDNA FLJ77762, highly similar to Homo sapiens cullin-associated and neddylation-dissociated 1 (CAND1), mRNA OS=Homo sapiens PE=2 SV=1	0.993206
TUBA1A	sp|Q71U36-2|TBA1A_HUMAN Isoform 2 of Tubulin alpha-1A chain OS=Homo sapiens GN=TUBA1A	0.992571
PTGES3	tr|A0A024RB32|A0A024RB32_HUMAN Prostaglandin E synthase 3 (Cytosolic), isoform CRA_a OS=Homo sapiens GN=PTGES3 PE=4 SV=1	0.992394
PHB	tr|Q6FHP5|Q6FHP5_HUMAN PHB protein (Fragment) OS=Homo sapiens GN=PHB PE=2 SV=1	0.992237
HEL-S-7	tr|V9HWE0|V9HWE0_HUMAN Annexin OS=Homo sapiens GN=HEL-S-7 PE=2 SV=1	0.992159
tr|Q8IWP6|Q8IWP6_HUMAN	tr|Q8IWP6|Q8IWP6_HUMAN Tubulin beta chain OS=Homo sapiens PE=2 SV=1	0.991853
tr|A8K3K1|A8K3K1_HUMAN	tr|A8K3K1|A8K3K1_HUMAN cDNA FLJ78096, highly similar to Homo sapiens actin, alpha, cardiac muscle (ACTC), mRNA OS=Homo sapiens PE=2 SV=1	0.991843
PHGDH	sp|O43175|SERA_HUMAN D-3-phosphoglycerate dehydrogenase OS=Homo sapiens GN=PHGDH PE=1 SV=4	0.991697
MAPRE3	sp|Q9UPY8-2|MARE3_HUMAN Isoform 2 of Microtubule-associated protein RP/EB family member 3 OS=Homo sapiens GN=MAPRE3	0.991697
COPS5	tr|A0A024R7W9|A0A024R7W9_HUMAN COP9 constitutive photomorphogenic homolog subunit 5 (Arabidopsis), isoform CRA_a OS=Homo sapiens GN=COPS5 PE=2 SV=1	0.991506
PC4	tr|Q6IBA2|Q6IBA2_HUMAN PC4 protein OS=Homo sapiens GN=PC4 PE=2 SV=1	0.991263
CCT6A	tr|A0A024RDL1|A0A024RDL1_HUMAN Chaperonin containing TCP1, subunit 6A (Zeta 1), isoform CRA_a OS=Homo sapiens GN=CCT6A PE=3 SV=1	0.991219
RAB39A	sp|Q14964|RB39A_HUMAN Ras-related protein Rab-39A OS=Homo sapiens GN=RAB39A PE=1 SV=2	0.990634
GLRX5	sp|Q86SX6|GLRX5_HUMAN Glutaredoxin-related protein 5, mitochondrial OS=Homo sapiens GN=GLRX5 PE=1 SV=2	0.9904
RPS8	tr|Q5JR94|Q5JR94_HUMAN 40S ribosomal protein S8 OS=Homo sapiens GN=RPS8 PE=2 SV=1	0.990267
TUBA4A	sp|P68366-2|TBA4A_HUMAN Isoform 2 of Tubulin alpha-4A chain OS=Homo sapiens GN=TUBA4A	0.990262
SERPINB9	tr|A0A024QZT4|A0A024QZT4_HUMAN Serpin peptidase inhibitor, clade B (Ovalbumin), member 9, isoform CRA_a OS=Homo sapiens GN=SERPINB9 PE=2 SV=1	0.989502
EEF1A2	sp|Q05639|EF1A2_HUMAN Elongation factor 1-alpha 2 OS=Homo sapiens GN=EEF1A2 PE=1 SV=1	0.98948
tr|A0A1B0GUL7|A0A1B0GUL7_HUMAN	tr|A0A1B0GUL7|A0A1B0GUL7_HUMAN Uncharacterized protein OS=Homo sapiens PE=1 SV=1	0.988895
COPS4	tr|A0A0S2Z5H7|A0A0S2Z5H7_HUMAN COP9 constitutive photomorphogenic-like protein subunit 4 isoform 1 (Fragment) OS=Homo sapiens GN=COPS4 PE=2 SV=1	0.986776
PPP1CC	tr|A0A024RBP2|A0A024RBP2_HUMAN Serine/threonine-protein phosphatase OS=Homo sapiens GN=PPP1CC PE=3 SV=1	0.986631
COX5B	tr|Q6FHM4|Q6FHM4_HUMAN COX5B protein OS=Homo sapiens GN=COX5B PE=2 SV=1	0.986313
hCG_2005638	tr|A0A024RCM3|A0A024RCM3_HUMAN HCG2005638, isoform CRA_a OS=Homo sapiens GN=hCG_2005638 PE=4 SV=1	0.985874
RAB5B	tr|A0A024RB09|A0A024RB09_HUMAN RAB5B, member RAS oncogene family, isoform CRA_a OS=Homo sapiens GN=RAB5B PE=4 SV=1	0.985176
tr|A8K7F6|A8K7F6_HUMAN	tr|A8K7F6|A8K7F6_HUMAN cDNA FLJ78244, highly similar to Homo sapiens eukaryotic translation initiation factor 4A, isoform 1 (EIF4A1), mRNA OS=Homo sapiens PE=2 SV=1	0.984638
SNX12	tr|A0A087X0R6|A0A087X0R6_HUMAN Sorting nexin-12 OS=Homo sapiens GN=SNX12 PE=1 SV=1	0.984336
tr|Q9UMB8|Q9UMB8_HUMAN	tr|Q9UMB8|Q9UMB8_HUMAN EEN-2B-L3 (Fragment) OS=Homo sapiens PE=2 SV=1	0.98412
ISCA2	sp|Q86U28|ISCA2_HUMAN Iron-sulfur cluster assembly 2 homolog, mitochondrial OS=Homo sapiens GN=ISCA2 PE=1 SV=2	0.984034
DYNC1H1	sp|Q14204|DYHC1_HUMAN Cytoplasmic dynein 1 heavy chain 1 OS=Homo sapiens GN=DYNC1H1 PE=1 SV=5	0.983819
SMAP2	tr|A0A087WV97|A0A087WV97_HUMAN Stromal membrane-associated protein 2 OS=Homo sapiens GN=SMAP2 PE=1 SV=1	0.983819
DKFZp686N0561	tr|Q5CZH6|Q5CZH6_HUMAN V-type proton ATPase subunit a OS=Homo sapiens GN=DKFZp686N0561 PE=2 SV=1	0.983819
COA7	sp|Q96BR5|COA7_HUMAN Cytochrome c oxidase assembly factor 7 OS=Homo sapiens GN=COA7 PE=1 SV=2	0.983819
HNRNPL	tr|M0QXS5|M0QXS5_HUMAN Heterogeneous nuclear ribonucleoprotein L (Fragment) OS=Homo sapiens GN=HNRNPL PE=1 SV=1	0.983819
RAD23A	tr|A0A024R7G8|A0A024R7G8_HUMAN RAD23 homolog A (S. cerevisiae), isoform CRA_a OS=Homo sapiens GN=RAD23A PE=4 SV=1	0.983819
UBFD1	tr|H3BRL3|H3BRL3_HUMAN Ubiquitin domain-containing protein UBFD1 OS=Homo sapiens GN=UBFD1 PE=1 SV=1	0.983819
tr|B2RBI2|B2RBI2_HUMAN	tr|B2RBI2|B2RBI2_HUMAN cDNA, FLJ95525, highly similar to Homo sapiens synapse associated protein 1, SAP47 homolog (Drosophila) (SYAP1), mRNA OS=Homo sapiens PE=2 SV=1	0.983819
LZTFL1	sp|Q9NQ48-2|LZTL1_HUMAN Isoform 2 of Leucine zipper transcription factor-like protein 1 OS=Homo sapiens GN=LZTFL1	0.983471
LYSMD1	sp|Q96S90|LYSM1_HUMAN LysM and putative peptidoglycan-binding domain-containing protein 1 OS=Homo sapiens GN=LYSMD1 PE=1 SV=1	0.983194
RABEP1	sp|Q15276|RABE1_HUMAN Rab GTPase-binding effector protein 1 OS=Homo sapiens GN=RABEP1 PE=1 SV=2	0.983093
tr|A0A140VK39|A0A140VK39_HUMAN	tr|A0A140VK39|A0A140VK39_HUMAN Protein phosphatase methylesterase 1 OS=Homo sapiens PE=2 SV=1	0.981492
ELAVL1	sp|Q15717-2|ELAV1_HUMAN Isoform 2 of ELAV-like protein 1 OS=Homo sapiens GN=ELAVL1	0.979984
FXN	tr|A0A0S2Z3G4|A0A0S2Z3G4_HUMAN Frataxin isoform 1 (Fragment) OS=Homo sapiens GN=FXN PE=2 SV=1	0.979915
tr|B0FTY2|B0FTY2_HUMAN	tr|B0FTY2|B0FTY2_HUMAN NudC-like protein OS=Homo sapiens PE=1 SV=1	0.979915
DLD	tr|A0A024R713|A0A024R713_HUMAN Dihydrolipoyl dehydrogenase OS=Homo sapiens GN=DLD PE=4 SV=1	0.979741
tr|Q53GA0|Q53GA0_HUMAN	tr|Q53GA0|Q53GA0_HUMAN Tumor protein D52-like 2 isoform e variant (Fragment) OS=Homo sapiens PE=2 SV=1	0.979522
EPB41L3	sp|Q9Y2J2-2|E41L3_HUMAN Isoform 2 of Band 4.1-like protein 3 OS=Homo sapiens GN=EPB41L3	0.979461
tr|B4DW52|B4DW52_HUMAN	tr|B4DW52|B4DW52_HUMAN cDNA FLJ55253, highly similar to Actin, cytoplasmic 1 OS=Homo sapiens PE=2 SV=1	0.978311
GRPEL1	sp|Q9HAV7|GRPE1_HUMAN GrpE protein homolog 1, mitochondrial OS=Homo sapiens GN=GRPEL1 PE=1 SV=2	0.978134
hCG_1811539	tr|A0A024QZV0|A0A024QZV0_HUMAN HCG1811539, isoform CRA_b OS=Homo sapiens GN=hCG_1811539 PE=3 SV=1	0.977895
tr|A0A140VK42|A0A140VK42_HUMAN	tr|A0A140VK42|A0A140VK42_HUMAN Testicular secretory protein Li 42 OS=Homo sapiens PE=2 SV=1	0.977534
MUT	tr|A0A024RD82|A0A024RD82_HUMAN Methylmalonyl CoA mutase isoform 1 OS=Homo sapiens GN=MUT PE=2 SV=1	0.977534
PAK1	tr|A0A024R5P0|A0A024R5P0_HUMAN p21/Cdc42/Rac1-activated kinase 1 (STE20 homolog, yeast), isoform CRA_a OS=Homo sapiens GN=PAK1 PE=4 SV=1	0.977128
HIST1H4H	tr|Q0VAS5|Q0VAS5_HUMAN Histone H4 OS=Homo sapiens GN=HIST1H4H PE=2 SV=1	0.976877
ATP6V1E1	tr|Q53Y06|Q53Y06_HUMAN ATPase, H+ transporting, lysosomal 31kDa, V1 subunit E isoform 1 OS=Homo sapiens GN=ATP6V1E1 PE=2 SV=1	0.97684
AP2S1	tr|M0QYZ2|M0QYZ2_HUMAN AP-2 complex subunit sigma OS=Homo sapiens GN=AP2S1 PE=1 SV=1	0.97622
AARS	sp|P49588|SYAC_HUMAN Alanine--tRNA ligase, cytoplasmic OS=Homo sapiens GN=AARS PE=1 SV=2	0.975675
AKT3	sp|Q9Y243-2|AKT3_HUMAN Isoform 2 of RAC-gamma serine/threonine-protein kinase OS=Homo sapiens GN=AKT3	0.974533
IGSF21	sp|Q96ID5|IGS21_HUMAN Immunoglobulin superfamily member 21 OS=Homo sapiens GN=IGSF21 PE=2 SV=1	0.974533
EHD3	sp|Q9NZN3|EHD3_HUMAN EH domain-containing protein 3 OS=Homo sapiens GN=EHD3 PE=1 SV=2	0.974392
RAB3D	tr|A0A024R7G2|A0A024R7G2_HUMAN RAB3D, member RAS oncogene family, isoform CRA_b OS=Homo sapiens GN=RAB3D PE=4 SV=1	0.974382
BPNT1	tr|A6NF51|A6NF51_HUMAN 3~(2~),5~-bisphosphate nucleotidase 1 OS=Homo sapiens GN=BPNT1 PE=1 SV=2	0.973862
tr|B4DPW9|B4DPW9_HUMAN	tr|B4DPW9|B4DPW9_HUMAN cDNA FLJ51929, highly similar to Plastin-3 OS=Homo sapiens PE=2 SV=1	0.97373
ZNF90	tr|A0A087WZ27|A0A087WZ27_HUMAN Zinc finger protein 90 OS=Homo sapiens GN=ZNF90 PE=4 SV=2	0.973572
AAK1	sp|Q2M2I8|AAK1_HUMAN AP2-associated protein kinase 1 OS=Homo sapiens GN=AAK1 PE=1 SV=3	0.973494
tr|A8K132|A8K132_HUMAN	tr|A8K132|A8K132_HUMAN cDNA FLJ75476, highly similar to Homo sapiens glutaminase (GLS), mRNA OS=Homo sapiens PE=2 SV=1	0.973397
tr|B3KQT9|B3KQT9_HUMAN	tr|B3KQT9|B3KQT9_HUMAN Protein disulfide-isomerase OS=Homo sapiens PE=2 SV=1	0.972182
RPLP0	tr|A0A024RBS2|A0A024RBS2_HUMAN 60S acidic ribosomal protein P0 OS=Homo sapiens GN=RPLP0 PE=3 SV=1	0.971811
PSMB3	tr|A0A087WUL2|A0A087WUL2_HUMAN Proteasome subunit beta type-3 (Fragment) OS=Homo sapiens GN=PSMB3 PE=1 SV=1	0.971806
ATP6V1D	tr|A0A024R683|A0A024R683_HUMAN ATPase, H+ transporting, lysosomal 34kDa, V1 subunit D, isoform CRA_a OS=Homo sapiens GN=ATP6V1D PE=4 SV=1	0.971691
NARS	sp|O43776|SYNC_HUMAN Asparagine--tRNA ligase, cytoplasmic OS=Homo sapiens GN=NARS PE=1 SV=1	0.969671
RPL7	tr|A0A024R814|A0A024R814_HUMAN Ribosomal protein L7, isoform CRA_a OS=Homo sapiens GN=RPL7 PE=4 SV=1	0.969018
NUDT21	tr|A0A024R6W2|A0A024R6W2_HUMAN Nudix (Nucleoside diphosphate linked moiety X)-type motif 21, isoform CRA_a OS=Homo sapiens GN=NUDT21 PE=4 SV=1	0.968728
SAE1	tr|A0A024R0R4|A0A024R0R4_HUMAN SUMO-1 activating enzyme subunit 1, isoform CRA_b OS=Homo sapiens GN=SAE1 PE=4 SV=1	0.968063
MZT1	sp|Q08AG7|MZT1_HUMAN Mitotic-spindle organizing protein 1 OS=Homo sapiens GN=MZT1 PE=1 SV=2	0.968063
HNRNPH1	tr|G8JLB6|G8JLB6_HUMAN Heterogeneous nuclear ribonucleoprotein H OS=Homo sapiens GN=HNRNPH1 PE=1 SV=1	0.967765
FBXO2	sp|Q9UK22|FBX2_HUMAN F-box only protein 2 OS=Homo sapiens GN=FBXO2 PE=1 SV=2	0.966808
hCG_21618	tr|A0A024R6C2|A0A024R6C2_HUMAN HCG21618, isoform CRA_a OS=Homo sapiens GN=hCG_21618 PE=4 SV=1	0.960703
SYNGAP1	sp|Q96PV0-3|SYGP1_HUMAN Isoform 3 of Ras/Rap GTPase-activating protein SynGAP OS=Homo sapiens GN=SYNGAP1	0.960703
GNB1	tr|A0A024R056|A0A024R056_HUMAN Guanine nucleotide binding protein (G protein), beta polypeptide 1, isoform CRA_a OS=Homo sapiens GN=GNB1 PE=2 SV=1	0.957672
TSPAN7	tr|B4DDG0|B4DDG0_HUMAN Tetraspanin OS=Homo sapiens GN=TSPAN7 PE=2 SV=1	0.957492
tr|B4DDF7|B4DDF7_HUMAN	tr|B4DDF7|B4DDF7_HUMAN cDNA FLJ53296, highly similar to Serine/threonine-protein phosphatase 2A 65 kDa regulatory subunit A alpha isoform OS=Homo sapiens PE=2 SV=1	0.955295
RPS18	sp|P62269|RS18_HUMAN 40S ribosomal protein S18 OS=Homo sapiens GN=RPS18 PE=1 SV=3	0.953547
tr|A0A140VJS9|A0A140VJS9_HUMAN	tr|A0A140VJS9|A0A140VJS9_HUMAN Serine/threonine-protein phosphatase OS=Homo sapiens PE=2 SV=1	0.948347
CD47	sp|Q08722|CD47_HUMAN Leukocyte surface antigen CD47 OS=Homo sapiens GN=CD47 PE=1 SV=1	0.945449
tr|B4DKQ5|B4DKQ5_HUMAN	tr|B4DKQ5|B4DKQ5_HUMAN cDNA FLJ54710, highly similar to Target of Myb protein 1 OS=Homo sapiens PE=2 SV=1	0.945351
tr|Q2TSD2|Q2TSD2_HUMAN	tr|Q2TSD2|Q2TSD2_HUMAN Aging-associated gene 7 protein OS=Homo sapiens PE=2 SV=1	0.945351
NIF3L1	tr|A0A024R3V5|A0A024R3V5_HUMAN NIF3-like protein 1 OS=Homo sapiens GN=NIF3L1 PE=3 SV=1	0.945351
PADI2	tr|A0A024RA98|A0A024RA98_HUMAN Peptidyl arginine deiminase, type II, isoform CRA_a OS=Homo sapiens GN=PADI2 PE=4 SV=1	0.945351
tr|B4DXY4|B4DXY4_HUMAN	tr|B4DXY4|B4DXY4_HUMAN cDNA FLJ51730, highly similar to Zinc finger protein 408 OS=Homo sapiens PE=2 SV=1	0.945351
FUCA1	sp|P04066|FUCO_HUMAN Tissue alpha-L-fucosidase OS=Homo sapiens GN=FUCA1 PE=1 SV=4	0.945351
DDX1	tr|A0A087X2G1|A0A087X2G1_HUMAN ATP-dependent RNA helicase DDX1 OS=Homo sapiens GN=DDX1 PE=1 SV=1	0.945351
STX18	tr|D6RC71|D6RC71_HUMAN Syntaxin-18 (Fragment) OS=Homo sapiens GN=STX18 PE=1 SV=1	0.945351
FTO	tr|A0A1B0GTC3|A0A1B0GTC3_HUMAN Alpha-ketoglutarate-dependent dioxygenase FTO OS=Homo sapiens GN=FTO PE=1 SV=1	0.945351
tr|B3KRW4|B3KRW4_HUMAN	tr|B3KRW4|B3KRW4_HUMAN cDNA FLJ34980 fis, clone OCBBF2000522, highly similar to Rab GTPase-binding effector protein 2 OS=Homo sapiens PE=2 SV=1	0.945351
MICAL3	sp|Q7RTP6|MICA3_HUMAN [F-actin]-methionine sulfoxide oxidase MICAL3 OS=Homo sapiens GN=MICAL3 PE=1 SV=2	0.945351
EIF4G2	tr|H0Y3P2|H0Y3P2_HUMAN Eukaryotic translation initiation factor 4 gamma 2 OS=Homo sapiens GN=EIF4G2 PE=1 SV=1	0.945351
INF2	tr|A0A0A0MQU1|A0A0A0MQU1_HUMAN Inverted formin-2 (Fragment) OS=Homo sapiens GN=INF2 PE=1 SV=1	0.945351
MACROD1	sp|Q9BQ69|MACD1_HUMAN O-acetyl-ADP-ribose deacetylase MACROD1 OS=Homo sapiens GN=MACROD1 PE=1 SV=2	0.945351
tr|B3KQF5|B3KQF5_HUMAN	tr|B3KQF5|B3KQF5_HUMAN cDNA FLJ90381 fis, clone NT2RP2005035, highly similar to Calumenin OS=Homo sapiens PE=2 SV=1	0.945351
CTSL	tr|A0A024R276|A0A024R276_HUMAN Cathepsin L, isoform CRA_a OS=Homo sapiens GN=CTSL PE=3 SV=1	0.945351
tr|B3KY79|B3KY79_HUMAN	tr|B3KY79|B3KY79_HUMAN cDNA FLJ46620 fis, clone TLUNG2000654, highly similar to Keratin, type II cytoskeletal 7 OS=Homo sapiens PE=2 SV=1	0.945351
AMIGO1	sp|Q86WK6|AMGO1_HUMAN Amphoterin-induced protein 1 OS=Homo sapiens GN=AMIGO1 PE=1 SV=1	0.945351
ZC3H4	tr|M0QY97|M0QY97_HUMAN Zinc finger CCCH domain-containing protein 4 (Fragment) OS=Homo sapiens GN=ZC3H4 PE=1 SV=1	0.945351
ATP6AP1	tr|A0A0C4DGX8|A0A0C4DGX8_HUMAN ATPase, H+ transporting, lysosomal accessory protein 1, isoform CRA_c OS=Homo sapiens GN=ATP6AP1 PE=1 SV=1	0.945351
tr|Q53FM3|Q53FM3_HUMAN	tr|Q53FM3|Q53FM3_HUMAN Sodium/potassium-transporting ATPase subunit alpha (Fragment) OS=Homo sapiens PE=2 SV=1	0.945351
ARL8A	tr|A0A024R977|A0A024R977_HUMAN ADP-ribosylation factor-like 8A, isoform CRA_a OS=Homo sapiens GN=ARL8A PE=3 SV=1	0.942442
UROS	tr|A0A0S2Z4T8|A0A0S2Z4T8_HUMAN Uroporphyrinogen III synthase isoform 1 (Fragment) OS=Homo sapiens GN=UROS PE=2 SV=1	0.942442
PCNA	tr|Q6FHF5|Q6FHF5_HUMAN Proliferating cell nuclear antigen (Fragment) OS=Homo sapiens GN=PCNA PE=2 SV=1	0.93901
tr|B4E357|B4E357_HUMAN	tr|B4E357|B4E357_HUMAN cDNA FLJ53282, highly similar to Dipeptidyl-peptidase 3 (EC 3.4.14.4) OS=Homo sapiens PE=2 SV=1	0.938892
STRAP	sp|Q9Y3F4-2|STRAP_HUMAN Isoform 2 of Serine-threonine kinase receptor-associated protein OS=Homo sapiens GN=STRAP	0.93864
HPCAL1	tr|Q6FGY1|Q6FGY1_HUMAN HPCAL1 protein OS=Homo sapiens GN=HPCAL1 PE=2 SV=1	0.93864
DNM1	tr|A0A0U1RQP1|A0A0U1RQP1_HUMAN Dynamin-1 OS=Homo sapiens GN=DNM1 PE=1 SV=1	0.938177
SRSF3	tr|A0A087X2D0|A0A087X2D0_HUMAN Serine/arginine-rich-splicing factor 3 OS=Homo sapiens GN=SRSF3 PE=1 SV=1	0.937546
TUBB2A	sp|Q13885|TBB2A_HUMAN Tubulin beta-2A chain OS=Homo sapiens GN=TUBB2A PE=1 SV=1	0.934484
PPIL1	tr|A0A024RCX8|A0A024RCX8_HUMAN Peptidyl-prolyl cis-trans isomerase OS=Homo sapiens GN=PPIL1 PE=3 SV=1	0.933001
PABPC4	tr|B1ANR0|B1ANR0_HUMAN Polyadenylate-binding protein OS=Homo sapiens GN=PABPC4 PE=1 SV=1	0.931944
BOLA1	sp|Q9Y3E2|BOLA1_HUMAN BolA-like protein 1 OS=Homo sapiens GN=BOLA1 PE=1 SV=1	0.930926
YARS	tr|A0A0S2Z4R1|A0A0S2Z4R1_HUMAN Tyrosine--tRNA ligase (Fragment) OS=Homo sapiens GN=YARS PE=2 SV=1	0.928744
CFL2	sp|Q9Y281-3|COF2_HUMAN Isoform 3 of Cofilin-2 OS=Homo sapiens GN=CFL2	0.924589
XRCC6	tr|A0A024R1N4|A0A024R1N4_HUMAN X-ray repair complementing defective repair in Chinese hamster cells 6 (Ku autoantigen, 70kDa), isoform CRA_a OS=Homo sapiens GN=XRCC6 PE=4 SV=1	0.92408
ATP1A1	sp|P05023-3|AT1A1_HUMAN Isoform 3 of Sodium/potassium-transporting ATPase subunit alpha-1 OS=Homo sapiens GN=ATP1A1	0.921945
DLG3	tr|Q5JUW8|Q5JUW8_HUMAN Discs, large homolog 3 (Neuroendocrine-dlg, Drosophila), isoform CRA_b OS=Homo sapiens GN=DLG3 PE=1 SV=1	0.921251
HNRPA1	tr|A0A024RAZ7|A0A024RAZ7_HUMAN Heterogeneous nuclear ribonucleoprotein A1, isoform CRA_b OS=Homo sapiens GN=HNRPA1 PE=4 SV=1	0.916346
AK3	tr|Q7Z4Y4|Q7Z4Y4_HUMAN GTP:AMP phosphotransferase AK3, mitochondrial OS=Homo sapiens GN=AK3 PE=2 SV=1	0.91467
tr|B2R4I8|B2R4I8_HUMAN	tr|B2R4I8|B2R4I8_HUMAN cDNA, FLJ92106, highly similar to Homo sapiens adaptor-related protein complex 3, sigma 1 subunit(AP3S1), mRNA OS=Homo sapiens PE=2 SV=1	0.911052
HSD17B10	tr|A0A0S2Z410|A0A0S2Z410_HUMAN Hydroxysteroid dehydrogenase 10 isoform 1 (Fragment) OS=Homo sapiens GN=HSD17B10 PE=2 SV=1	0.909797
NDUFV2	tr|Q6IB76|Q6IB76_HUMAN NDUFV2 protein OS=Homo sapiens GN=NDUFV2 PE=2 SV=1	0.909776
tr|B2R960|B2R960_HUMAN	tr|B2R960|B2R960_HUMAN cDNA, FLJ94230, highly similar to Homo sapiens thioredoxin-like 1 (TXNL1), mRNA OS=Homo sapiens PE=2 SV=1	0.906758
ARPP-19	tr|A0A024R5U3|A0A024R5U3_HUMAN Cyclic AMP phosphoprotein, 19 kD, isoform CRA_a OS=Homo sapiens GN=ARPP-19 PE=3 SV=1	0.897498
HSPE1-MOB4	tr|S4R3N1|S4R3N1_HUMAN Protein HSPE1-MOB4 OS=Homo sapiens GN=HSPE1-MOB4 PE=3 SV=1	0.896784
HEL-S-115	tr|V9HW48|V9HW48_HUMAN SH3 domain-binding glutamic acid-rich-like protein OS=Homo sapiens GN=HEL-S-115 PE=2 SV=1	0.892196
ANXA6	tr|A0A0S2Z2Z6|A0A0S2Z2Z6_HUMAN Annexin (Fragment) OS=Homo sapiens GN=ANXA6 PE=2 SV=1	0.888737
TUBA3C	sp|Q13748-2|TBA3C_HUMAN Isoform 2 of Tubulin alpha-3C/D chain OS=Homo sapiens GN=TUBA3C	0.888582
ACADVL	tr|B3KPA6|B3KPA6_HUMAN Acyl-Coenzyme A dehydrogenase, very long chain, isoform CRA_e OS=Homo sapiens GN=ACADVL PE=2 SV=1	0.888463
SNAP29	sp|O95721|SNP29_HUMAN Synaptosomal-associated protein 29 OS=Homo sapiens GN=SNAP29 PE=1 SV=1	0.883434
CRTC1	sp|Q6UUV9-2|CRTC1_HUMAN Isoform 2 of CREB-regulated transcription coactivator 1 OS=Homo sapiens GN=CRTC1	0.882211
ILF2	tr|B4DY09|B4DY09_HUMAN Interleukin enhancer-binding factor 2 OS=Homo sapiens GN=ILF2 PE=1 SV=1	0.880839
PCBP1	tr|Q53SS8|Q53SS8_HUMAN Epididymis secretory protein Li 85 OS=Homo sapiens GN=PCBP1 PE=2 SV=1	0.880839
tr|B2RAH5|B2RAH5_HUMAN	tr|B2RAH5|B2RAH5_HUMAN Protein phosphatase 1 regulatory subunit OS=Homo sapiens PE=2 SV=1	0.878184
CPNE5	sp|Q9HCH3|CPNE5_HUMAN Copine-5 OS=Homo sapiens GN=CPNE5 PE=1 SV=2	0.878184
CCDC6	tr|A0A024QZJ7|A0A024QZJ7_HUMAN Coiled-coil domain containing 6, isoform CRA_a OS=Homo sapiens GN=CCDC6 PE=4 SV=1	0.878184
EIF4E	tr|X5D7E3|X5D7E3_HUMAN Eukaryotic translation initiation factor 4E isoform A (Fragment) OS=Homo sapiens GN=EIF4E PE=2 SV=1	0.878184
KLC1	tr|G3V2E7|G3V2E7_HUMAN Kinesin light chain 1 OS=Homo sapiens GN=KLC1 PE=1 SV=1	0.871742
FKBP1A	sp|P62942|FKB1A_HUMAN Peptidyl-prolyl cis-trans isomerase FKBP1A OS=Homo sapiens GN=FKBP1A PE=1 SV=2	0.870604
CIAPIN1	tr|H3BV90|H3BV90_HUMAN Fe-S cluster assembly protein DRE2 OS=Homo sapiens GN=CIAPIN1 PE=1 SV=1	0.867493
PAK3	sp|O75914-2|PAK3_HUMAN Isoform 2 of Serine/threonine-protein kinase PAK 3 OS=Homo sapiens GN=PAK3	0.867493
CPLX2	sp|Q6PUV4|CPLX2_HUMAN Complexin-2 OS=Homo sapiens GN=CPLX2 PE=2 SV=2	0.866829
RAB33B	tr|Q5U602|Q5U602_HUMAN RAB33B, member RAS oncogene family OS=Homo sapiens GN=RAB33B PE=2 SV=1	0.86522
SERBP1	tr|D3DQ69|D3DQ69_HUMAN SERPINE1 mRNA binding protein 1, isoform CRA_c OS=Homo sapiens GN=SERBP1 PE=4 SV=1	0.86522
HNRPR	tr|Q0VGD6|Q0VGD6_HUMAN HNRPR protein (Fragment) OS=Homo sapiens GN=HNRPR PE=2 SV=1	0.86522
tr|B4DV28|B4DV28_HUMAN	tr|B4DV28|B4DV28_HUMAN cDNA FLJ54170, highly similar to Cytosolic nonspecific dipeptidase OS=Homo sapiens PE=2 SV=1	0.863956
NRN1	tr|A0A087WWT2|A0A087WWT2_HUMAN Neuritin OS=Homo sapiens GN=NRN1 PE=1 SV=1	0.862731
ILF3	tr|A0A024R7C7|A0A024R7C7_HUMAN Interleukin enhancer binding factor 3, 90kDa, isoform CRA_d OS=Homo sapiens GN=ILF3 PE=4 SV=1	0.853707
DIRAS2	sp|Q96HU8|DIRA2_HUMAN GTP-binding protein Di-Ras2 OS=Homo sapiens GN=DIRAS2 PE=1 SV=1	0.844743
ISOC1	sp|Q96CN7|ISOC1_HUMAN Isochorismatase domain-containing protein 1 OS=Homo sapiens GN=ISOC1 PE=1 SV=3	0.844153
HMGCS1	tr|A0A024R059|A0A024R059_HUMAN 3-hydroxy-3-methylglutaryl-Coenzyme A synthase 1 (Soluble), isoform CRA_a OS=Homo sapiens GN=HMGCS1 PE=4 SV=1	0.843937
HDDC3	tr|H0YKT9|H0YKT9_HUMAN Guanosine-3~,5~-bis(diphosphate) 3~-pyrophosphohydrolase MESH1 (Fragment) OS=Homo sapiens GN=HDDC3 PE=1 SV=1	0.841751
DECR1	tr|A0A024R9D7|A0A024R9D7_HUMAN 2,4-dienoyl CoA reductase 1, mitochondrial, isoform CRA_b OS=Homo sapiens GN=DECR1 PE=4 SV=1	0.841379
OGDH	tr|A0A0D9SFS3|A0A0D9SFS3_HUMAN 2-oxoglutarate dehydrogenase, mitochondrial OS=Homo sapiens GN=OGDH PE=1 SV=1	0.841379
S100B	tr|A0A0S2Z4C5|A0A0S2Z4C5_HUMAN Protein S100 (Fragment) OS=Homo sapiens GN=S100B PE=2 SV=1	0.836314
BOLA3	sp|Q53S33|BOLA3_HUMAN BolA-like protein 3 OS=Homo sapiens GN=BOLA3 PE=1 SV=1	0.828901
DNCL1	tr|Q6FGH9|Q6FGH9_HUMAN DNCL1 protein OS=Homo sapiens GN=DNCL1 PE=2 SV=1	0.823397
C1orf212	tr|L0R6D7|L0R6D7_HUMAN Alternative protein C1orf212 OS=Homo sapiens GN=C1orf212 PE=4 SV=1	0.819214
tr|B2RDF5|B2RDF5_HUMAN	tr|B2RDF5|B2RDF5_HUMAN cDNA, FLJ96587, highly similar to Homo sapiens SUMO-1 activating enzyme subunit 2 (UBA2), mRNA OS=Homo sapiens PE=2 SV=1	0.817452
PLEKHA6	tr|A0A1B0GUN5|A0A1B0GUN5_HUMAN Pleckstrin homology domain-containing family A member 6 OS=Homo sapiens GN=PLEKHA6 PE=1 SV=1	0.817452
tr|B3KSI7|B3KSI7_HUMAN	tr|B3KSI7|B3KSI7_HUMAN cDNA FLJ36374 fis, clone THYMU2008185, highly similar to Xaa-Pro aminopeptidase 1 (EC 3.4.11.9) OS=Homo sapiens PE=2 SV=1	0.817452
KIAA1211L	sp|Q6NV74|K121L_HUMAN Uncharacterized protein KIAA1211-like OS=Homo sapiens GN=KIAA1211L PE=1 SV=3	0.817452
IGLON5	sp|A6NGN9|IGLO5_HUMAN IgLON family member 5 OS=Homo sapiens GN=IGLON5 PE=2 SV=4	0.817452
PKP4	sp|Q99569|PKP4_HUMAN Plakophilin-4 OS=Homo sapiens GN=PKP4 PE=1 SV=2	0.817452
CTBP2	tr|Q5SQP8|Q5SQP8_HUMAN C-terminal-binding protein 2 OS=Homo sapiens GN=CTBP2 PE=1 SV=1	0.817452
EIF3G	tr|Q6IAM0|Q6IAM0_HUMAN Eukaryotic translation initiation factor 3 subunit G OS=Homo sapiens GN=EIF3G PE=2 SV=1	0.817452
OSGEP	sp|Q9NPF4|OSGEP_HUMAN Probable tRNA N6-adenosine threonylcarbamoyltransferase OS=Homo sapiens GN=OSGEP PE=1 SV=1	0.817452
COPS7B	tr|A0A024R471|A0A024R471_HUMAN COP9 constitutive photomorphogenic homolog subunit 7B (Arabidopsis), isoform CRA_b OS=Homo sapiens GN=COPS7B PE=4 SV=1	0.817452
KCNK1	tr|A0A024R3T2|A0A024R3T2_HUMAN Potassium channel, subfamily K, member 1, isoform CRA_a OS=Homo sapiens GN=KCNK1 PE=3 SV=1	0.817452
KHDRBS3	tr|H0YAQ1|H0YAQ1_HUMAN KH domain-containing, RNA-binding, signal transduction-associated protein 3 (Fragment) OS=Homo sapiens GN=KHDRBS3 PE=1 SV=1	0.817452
HTRA2	tr|A0A0C4DG44|A0A0C4DG44_HUMAN Serine protease HTRA2, mitochondrial (Fragment) OS=Homo sapiens GN=HTRA2 PE=1 SV=1	0.817452
SH3GL1	tr|Q6FGM0|Q6FGM0_HUMAN SH3 domain GRB2-like 1 OS=Homo sapiens GN=SH3GL1 PE=2 SV=1	0.816959
DDT	tr|Q53Y51|Q53Y51_HUMAN D-dopachrome tautomerase OS=Homo sapiens GN=DDT PE=2 SV=1	0.805652
CBX3	tr|A4D177|A4D177_HUMAN Chromobox homolog 3 (HP1 gamma homolog, Drosophila) OS=Homo sapiens GN=CBX3 PE=4 SV=1	0.797766
FLOT1	tr|A0A140T9R1|A0A140T9R1_HUMAN Flotillin-1 (Fragment) OS=Homo sapiens GN=FLOT1 PE=1 SV=1	0.789027
tr|B4DGA8|B4DGA8_HUMAN	tr|B4DGA8|B4DGA8_HUMAN cDNA FLJ59823, highly similar to Homo sapiens solute carrier family 17 (sodium-dependent inorganic phosphate cotransporter), member 6, mRNA OS=Homo sapiens PE=2 SV=1	0.78543
EIF3D	tr|B0QYA5|B0QYA5_HUMAN Eukaryotic translation initiation factor 3 subunit D (Fragment) OS=Homo sapiens GN=EIF3D PE=1 SV=1	0.78543
ARHGEF2	tr|D3DVA5|D3DVA5_HUMAN Rho/rac guanine nucleotide exchange factor (GEF) 2, isoform CRA_a OS=Homo sapiens GN=ARHGEF2 PE=4 SV=1	0.78543
SASH1	tr|A0A087WW74|A0A087WW74_HUMAN SAM and SH3 domain-containing protein 1 OS=Homo sapiens GN=SASH1 PE=1 SV=1	0.78543
CAMKK2	tr|A0A024RBP8|A0A024RBP8_HUMAN Calcium/calmodulin-dependent protein kinase kinase 2, beta, isoform CRA_d OS=Homo sapiens GN=CAMKK2 PE=4 SV=1	0.78543
HLA-C	tr|V6A6E5|V6A6E5_HUMAN MHC class I antigen OS=Homo sapiens GN=HLA-C PE=3 SV=1	0.78543
PIP5K1A	tr|A6PW57|A6PW57_HUMAN Phosphatidylinositol 4-phosphate 5-kinase type-1 alpha OS=Homo sapiens GN=PIP5K1A PE=1 SV=2	0.78543
WDR47	tr|A0A0A0MRE6|A0A0A0MRE6_HUMAN WD repeat-containing protein 47 OS=Homo sapiens GN=WDR47 PE=1 SV=1	0.78543
BORCS8	tr|K7ENY0|K7ENY0_HUMAN BLOC-1-related complex subunit 8 (Fragment) OS=Homo sapiens GN=BORCS8 PE=1 SV=2	0.78543
KIAA0256	tr|A0A024R5R0|A0A024R5R0_HUMAN KIAA0256 gene product, isoform CRA_a OS=Homo sapiens GN=KIAA0256 PE=4 SV=1	0.78543
ARFIP2	tr|A0A087X1E4|A0A087X1E4_HUMAN Arfaptin-2 OS=Homo sapiens GN=ARFIP2 PE=1 SV=1	0.782387
tr|J3KTA2|J3KTA2_HUMAN	tr|J3KTA2|J3KTA2_HUMAN Uncharacterized protein OS=Homo sapiens PE=3 SV=1	0.779585
HEL-S-90n	tr|V9HWJ5|V9HWJ5_HUMAN Nicotinate-nucleotide pyrophosphorylase [carboxylating] OS=Homo sapiens GN=HEL-S-90n PE=2 SV=1	0.777771
TCP1	sp|P17987|TCPA_HUMAN T-complex protein 1 subunit alpha OS=Homo sapiens GN=TCP1 PE=1 SV=1	0.771295
KPNA2	tr|Q6NVW7|Q6NVW7_HUMAN Importin subunit alpha OS=Homo sapiens GN=KPNA2 PE=2 SV=1	0.767936
ESAM	sp|Q96AP7|ESAM_HUMAN Endothelial cell-selective adhesion molecule OS=Homo sapiens GN=ESAM PE=1 SV=1	0.767936
ALDH1B1	sp|P30837|AL1B1_HUMAN Aldehyde dehydrogenase X, mitochondrial OS=Homo sapiens GN=ALDH1B1 PE=1 SV=3	0.767936
RBBP8	tr|J3QL00|J3QL00_HUMAN DNA endonuclease RBBP8 (Fragment) OS=Homo sapiens GN=RBBP8 PE=1 SV=1	0.767936
GBAS	tr|H7C333|H7C333_HUMAN Protein NipSnap homolog 2 (Fragment) OS=Homo sapiens GN=GBAS PE=1 SV=1	0.767936
PMVK	tr|Q6FGV9|Q6FGV9_HUMAN PMVK protein (Fragment) OS=Homo sapiens GN=PMVK PE=2 SV=1	0.767936
MSI2	tr|J3KTC1|J3KTC1_HUMAN RNA-binding protein Musashi homolog 2 (Fragment) OS=Homo sapiens GN=MSI2 PE=1 SV=8	0.767936
UCHL5	tr|H0Y4K0|H0Y4K0_HUMAN Ubiquitin carboxyl-terminal hydrolase isozyme L5 (Fragment) OS=Homo sapiens GN=UCHL5 PE=1 SV=1	0.767936
tr|B3KMB9|B3KMB9_HUMAN	tr|B3KMB9|B3KMB9_HUMAN cDNA FLJ10659 fis, clone NT2RP2006071, highly similar to DCC-interacting protein 13 beta OS=Homo sapiens PE=2 SV=1	0.767936
FAM228B	sp|P0C875|F228B_HUMAN Protein FAM228B OS=Homo sapiens GN=FAM228B PE=2 SV=1	0.767936
DENR	tr|A0A024RBR3|A0A024RBR3_HUMAN Density-regulated protein OS=Homo sapiens GN=DENR PE=3 SV=1	0.767936
SCAMP3	tr|Q6FHJ5|Q6FHJ5_HUMAN Secretory carrier-associated membrane protein (Fragment) OS=Homo sapiens GN=SCAMP3 PE=2 SV=1	0.763909
tr|B2RBP3|B2RBP3_HUMAN	tr|B2RBP3|B2RBP3_HUMAN cDNA, FLJ95615, highly similar to Homo sapiens ubiquitin-activating enzyme E1C (UBA3 homolog, yeast)(UBE1C), mRNA OS=Homo sapiens PE=2 SV=1	0.763909
PDE4D	sp|Q08499-12|PDE4D_HUMAN Isoform 12 of cAMP-specific 3~,5~-cyclic phosphodiesterase 4D OS=Homo sapiens GN=PDE4D	0.763909
HPCA	sp|P84074|HPCA_HUMAN Neuron-specific calcium-binding protein hippocalcin OS=Homo sapiens GN=HPCA PE=1 SV=2	0.760739
ABAT	tr|H3BNQ7|H3BNQ7_HUMAN 4-aminobutyrate aminotransferase, mitochondrial OS=Homo sapiens GN=ABAT PE=1 SV=1	0.758342
ARPC4-TTLL3	tr|F8WCF6|F8WCF6_HUMAN Actin-related protein 2/3 complex subunit 4 OS=Homo sapiens GN=ARPC4-TTLL3 PE=3 SV=1	0.757184
ARHGAP21	tr|A0A087WW76|A0A087WW76_HUMAN Rho GTPase-activating protein 21 OS=Homo sapiens GN=ARHGAP21 PE=1 SV=1	0.752185
BLMH	sp|Q13867|BLMH_HUMAN Bleomycin hydrolase OS=Homo sapiens GN=BLMH PE=1 SV=1	0.752185
tr|Q59FM5|Q59FM5_HUMAN	tr|Q59FM5|Q59FM5_HUMAN Guanine nucleotide-binding protein G, alpha subunit variant (Fragment) OS=Homo sapiens PE=2 SV=1	0.752185
tr|B3KTS5|B3KTS5_HUMAN	tr|B3KTS5|B3KTS5_HUMAN cDNA FLJ38670 fis, clone HSYRA2000190, highly similar to Voltage-dependent anion-selective channel protein 1 OS=Homo sapiens PE=2 SV=1	0.752185
tr|B4E1Q1|B4E1Q1_HUMAN	tr|B4E1Q1|B4E1Q1_HUMAN cDNA FLJ55485, highly similar to Heat shock cognate 71 kDa protein OS=Homo sapiens PE=2 SV=1	0.751505
RPL18	tr|A0A024QZD1|A0A024QZD1_HUMAN Ribosomal protein L18, isoform CRA_c OS=Homo sapiens GN=RPL18 PE=4 SV=1	0.750958
TUBA4B	sp|Q9H853|TBA4B_HUMAN Putative tubulin-like protein alpha-4B OS=Homo sapiens GN=TUBA4B PE=5 SV=2	0.749755
TROVE2	tr|A0A024R983|A0A024R983_HUMAN TROVE domain family, member 2, isoform CRA_b OS=Homo sapiens GN=TROVE2 PE=4 SV=1	0.749755
EWSR1	tr|A0A0D9SFL3|A0A0D9SFL3_HUMAN RNA-binding protein EWS OS=Homo sapiens GN=EWSR1 PE=1 SV=1	0.749755
TXNRD1	tr|A0A024RBK9|A0A024RBK9_HUMAN Thioredoxin reductase 1 OS=Homo sapiens GN=TXNRD1 PE=3 SV=1	0.749755
tr|B4E0S6|B4E0S6_HUMAN	tr|B4E0S6|B4E0S6_HUMAN cDNA FLJ55635, highly similar to pre-mRNA-splicing factorATP-dependent RNA helicase DHX15 (EC 3.6.1.-) OS=Homo sapiens PE=2 SV=1	0.749755
PUF60	tr|A0A0J9YVP6|A0A0J9YVP6_HUMAN Poly(U)-binding-splicing factor PUF60 (Fragment) OS=Homo sapiens GN=PUF60 PE=1 SV=1	0.749755
SDHB	sp|P21912|SDHB_HUMAN Succinate dehydrogenase [ubiquinone] iron-sulfur subunit, mitochondrial OS=Homo sapiens GN=SDHB PE=1 SV=3	0.749755
DLAT	tr|A0A024R3D8|A0A024R3D8_HUMAN Acetyltransferase component of pyruvate dehydrogenase complex OS=Homo sapiens GN=DLAT PE=3 SV=1	0.749755
tr|A0A140VJT0|A0A140VJT0_HUMAN	tr|A0A140VJT0|A0A140VJT0_HUMAN Serine/threonine-protein phosphatase 2A 55 kDa regulatory subunit B OS=Homo sapiens PE=2 SV=1	0.749755
RAP1GA1	tr|A0A024RAB5|A0A024RAB5_HUMAN RAP1, GTPase activating protein 1, isoform CRA_b OS=Homo sapiens GN=RAP1GA1 PE=4 SV=1	0.749755
LOC51035	tr|A0A024R539|A0A024R539_HUMAN Uncharacterized protein OS=Homo sapiens GN=LOC51035 PE=4 SV=1	0.749755
CNGA1	tr|A0A024R9X3|A0A024R9X3_HUMAN Cyclic nucleotide gated channel alpha 1, isoform CRA_a OS=Homo sapiens GN=CNGA1 PE=4 SV=1	0.749755
TRNT1	tr|A0A024R2H7|A0A024R2H7_HUMAN tRNA nucleotidyl transferase, CCA-adding, 1, isoform CRA_b OS=Homo sapiens GN=TRNT1 PE=3 SV=1	0.749755
NRXN1	tr|A0A0D9SEP4|A0A0D9SEP4_HUMAN Neurexin-1-beta OS=Homo sapiens GN=NRXN1 PE=1 SV=1	0.749755
tr|B7Z9B1|B7Z9B1_HUMAN	tr|B7Z9B1|B7Z9B1_HUMAN cDNA FLJ52398, highly similar to Cadherin-13 OS=Homo sapiens PE=2 SV=1	0.749755
OPTN	tr|A0A0S2Z500|A0A0S2Z500_HUMAN Optineurin isoform 1 (Fragment) OS=Homo sapiens GN=OPTN PE=2 SV=1	0.749755
CADPS2	tr|A0A087X1P3|A0A087X1P3_HUMAN Calcium-dependent secretion activator 2 OS=Homo sapiens GN=CADPS2 PE=1 SV=1	0.749755
CRYZL1	tr|A6NHJ8|A6NHJ8_HUMAN Quinone oxidoreductase-like protein 1 OS=Homo sapiens GN=CRYZL1 PE=1 SV=2	0.749755
EPHA4	tr|A0A024R452|A0A024R452_HUMAN EPH receptor A4, isoform CRA_a OS=Homo sapiens GN=EPHA4 PE=3 SV=1	0.749755
tr|B4DIT7|B4DIT7_HUMAN	tr|B4DIT7|B4DIT7_HUMAN cDNA FLJ58187, highly similar to Protein-glutamine gamma-glutamyltransferase 2(EC 2.3.2.13) OS=Homo sapiens PE=2 SV=1	0.749755
STAM2	sp|O75886|STAM2_HUMAN Signal transducing adapter molecule 2 OS=Homo sapiens GN=STAM2 PE=1 SV=1	0.749755
UBE3A	tr|A0A0D9SG77|A0A0D9SG77_HUMAN Ubiquitin-protein ligase E3A OS=Homo sapiens GN=UBE3A PE=1 SV=1	0.749755
GNS	tr|A0A024RBC5|A0A024RBC5_HUMAN N-acetylglucosamine-6-sulfatase OS=Homo sapiens GN=GNS PE=2 SV=1	0.749755
OXSM	tr|A0A024R2Q9|A0A024R2Q9_HUMAN 3-oxoacyl-[acyl-carrier-protein] synthase, mitochondrial OS=Homo sapiens GN=OXSM PE=3 SV=1	0.749755
HEXA	tr|A0A0S2Z3W3|A0A0S2Z3W3_HUMAN Hexosaminidase A isoform 1 (Fragment) OS=Homo sapiens GN=HEXA PE=2 SV=1	0.749755
STAC2	tr|D0IN09|D0IN09_HUMAN SH3 and cysteine rich domain 2, isoform CRA_b OS=Homo sapiens GN=STAC2 PE=2 SV=1	0.749755
RENBP	tr|A6NKZ2|A6NKZ2_HUMAN N-acylglucosamine 2-epimerase OS=Homo sapiens GN=RENBP PE=1 SV=2	0.749755
SEZ6L2	tr|A0A087WYL5|A0A087WYL5_HUMAN Seizure 6-like protein 2 OS=Homo sapiens GN=SEZ6L2 PE=1 SV=1	0.749755
AFG3L2	tr|D3DUJ0|D3DUJ0_HUMAN AFG3 ATPase family gene 3-like 2 (Yeast), isoform CRA_a (Fragment) OS=Homo sapiens GN=AFG3L2 PE=3 SV=1	0.749755
tr|B7Z556|B7Z556_HUMAN	tr|B7Z556|B7Z556_HUMAN cDNA FLJ56822, highly similar to Alpha-2-HS-glycoprotein OS=Homo sapiens PE=2 SV=1	0.749755
DMWD	tr|G5E9A7|G5E9A7_HUMAN Dystrophia myotonica WD repeat-containing protein OS=Homo sapiens GN=DMWD PE=1 SV=1	0.749755
TOR1AIP1	tr|A0A0A0MSK5|A0A0A0MSK5_HUMAN Torsin-1A-interacting protein 1 OS=Homo sapiens GN=TOR1AIP1 PE=1 SV=1	0.749755
EP400	tr|A0A0A0MR70|A0A0A0MR70_HUMAN E1A-binding protein p400 (Fragment) OS=Homo sapiens GN=EP400 PE=1 SV=1	0.749755
PPP1R3D	tr|Q86X09|Q86X09_HUMAN Protein phosphatase 1 regulatory subunit OS=Homo sapiens GN=PPP1R3D PE=2 SV=1	0.749755
PBRM1	tr|H0Y5B5|H0Y5B5_HUMAN Protein polybromo-1 (Fragment) OS=Homo sapiens GN=PBRM1 PE=1 SV=1	0.749755
tr|B2RDG9|B2RDG9_HUMAN	tr|B2RDG9|B2RDG9_HUMAN cDNA, FLJ96603, highly similar to Homo sapiens actin-related protein 10 homolog (S. cerevisiae) (ACTR10), mRNA OS=Homo sapiens PE=2 SV=1	0.749755
tr|B7Z8W3|B7Z8W3_HUMAN	tr|B7Z8W3|B7Z8W3_HUMAN cDNA FLJ53272, highly similar to Homo sapiens LIM domain 7 (LMO7), mRNA OS=Homo sapiens PE=2 SV=1	0.749755
SHISA7	sp|A6NL88|SHSA7_HUMAN Protein shisa-7 OS=Homo sapiens GN=SHISA7 PE=2 SV=3	0.748698
CMAS	sp|Q8NFW8|NEUA_HUMAN N-acylneuraminate cytidylyltransferase OS=Homo sapiens GN=CMAS PE=1 SV=2	0.748698
YWHAG	sp|P61981|1433G_HUMAN 14-3-3 protein gamma OS=Homo sapiens GN=YWHAG PE=1 SV=2	0.746919
SNAP91	tr|H0UI15|H0UI15_HUMAN Synaptosomal-associated protein, 91kDa homolog (Mouse), isoform CRA_a OS=Homo sapiens GN=SNAP91 PE=4 SV=1	0.746639
VDAC2	tr|A0A024QZN9|A0A024QZN9_HUMAN Voltage-dependent anion channel 2, isoform CRA_a OS=Homo sapiens GN=VDAC2 PE=4 SV=1	0.73498
RPS2	tr|H0YEN5|H0YEN5_HUMAN 40S ribosomal protein S2 (Fragment) OS=Homo sapiens GN=RPS2 PE=1 SV=1	0.73498
RPSA	tr|A0A024R2P0|A0A024R2P0_HUMAN 40S ribosomal protein SA OS=Homo sapiens GN=RPSA PE=3 SV=1	0.73498
HIST1H2BD	tr|A0A024QZZ7|A0A024QZZ7_HUMAN Histone H2B OS=Homo sapiens GN=HIST1H2BD PE=3 SV=1	0.73094
PITPNB	sp|P48739-2|PIPNB_HUMAN Isoform 2 of Phosphatidylinositol transfer protein beta isoform OS=Homo sapiens GN=PITPNB	0.726902
CA1	tr|E5RH81|E5RH81_HUMAN Carbonic anhydrase 1 (Fragment) OS=Homo sapiens GN=CA1 PE=1 SV=8	0.725455
PDIA3	tr|H7BZJ3|H7BZJ3_HUMAN Protein disulfide-isomerase A3 (Fragment) OS=Homo sapiens GN=PDIA3 PE=1 SV=1	0.722914
tr|B4DM33|B4DM33_HUMAN	tr|B4DM33|B4DM33_HUMAN cDNA FLJ52068, highly similar to Microtubule-associated protein RP/EB family member 1 OS=Homo sapiens PE=2 SV=1	0.719936
tr|B4E3V2|B4E3V2_HUMAN	tr|B4E3V2|B4E3V2_HUMAN cDNA FLJ52854, highly similar to Sequestosome-1 OS=Homo sapiens PE=2 SV=1	0.717131
SLC38A3	tr|A0A087WVW8|A0A087WVW8_HUMAN Sodium-coupled neutral amino acid transporter 3 (Fragment) OS=Homo sapiens GN=SLC38A3 PE=1 SV=1	0.716462
RPA1	sp|P27694|RFA1_HUMAN Replication protein A 70 kDa DNA-binding subunit OS=Homo sapiens GN=RPA1 PE=1 SV=2	0.71619
tr|B3KMC9|B3KMC9_HUMAN	tr|B3KMC9|B3KMC9_HUMAN cDNA FLJ10711 fis, clone NT2RP3000917, highly similar to 5~-3~ exoribonuclease 2 (EC 3.1.11.-) OS=Homo sapiens PE=2 SV=1	0.71619
OSBP	sp|P22059|OSBP1_HUMAN Oxysterol-binding protein 1 OS=Homo sapiens GN=OSBP PE=1 SV=1	0.71619
tr|B2R9X3|B2R9X3_HUMAN	tr|B2R9X3|B2R9X3_HUMAN cDNA, FLJ94599, highly similar to Homo sapiens GDP-mannose 4,6-dehydratase (GMDS), mRNA OS=Homo sapiens PE=2 SV=1	0.71619
GAS7	sp|O60861|GAS7_HUMAN Growth arrest-specific protein 7 OS=Homo sapiens GN=GAS7 PE=1 SV=3	0.71619
tr|B7Z8G5|B7Z8G5_HUMAN	tr|B7Z8G5|B7Z8G5_HUMAN cDNA FLJ51174, highly similar to Histone deacetylase 4 OS=Homo sapiens PE=2 SV=1	0.71619
RBM26	tr|A0A087X0H9|A0A087X0H9_HUMAN RNA-binding protein 26 OS=Homo sapiens GN=RBM26 PE=1 SV=1	0.71619
tr|A0A140VJG8|A0A140VJG8_HUMAN	tr|A0A140VJG8|A0A140VJG8_HUMAN Testicular tissue protein Li 42 OS=Homo sapiens PE=2 SV=1	0.71619
ELFN2	sp|Q5R3F8|PPR29_HUMAN Protein phosphatase 1 regulatory subunit 29 OS=Homo sapiens GN=ELFN2 PE=1 SV=1	0.71619
BOLL	tr|F2Z2G3|F2Z2G3_HUMAN Protein boule-like OS=Homo sapiens GN=BOLL PE=1 SV=2	0.71619
tr|B4DJ30|B4DJ30_HUMAN	tr|B4DJ30|B4DJ30_HUMAN cDNA FLJ61290, highly similar to Neutral alpha-glucosidase AB OS=Homo sapiens PE=2 SV=1	0.705662
PICALM	tr|A0A024R5L7|A0A024R5L7_HUMAN Phosphatidylinositol binding clathrin assembly protein, isoform CRA_c OS=Homo sapiens GN=PICALM PE=4 SV=1	0.693985
tr|B3KY60|B3KY60_HUMAN	tr|B3KY60|B3KY60_HUMAN cDNA FLJ16777 fis, clone BRHIP2029567, highly similar to Cell division cycle 5-like protein OS=Homo sapiens PE=2 SV=1	0.693985
EGFLAM	sp|Q63HQ2-2|EGFLA_HUMAN Isoform 2 of Pikachurin OS=Homo sapiens GN=EGFLAM	0.693985
ZNF580	tr|K7ENY2|K7ENY2_HUMAN Zinc finger protein 580 (Fragment) OS=Homo sapiens GN=ZNF580 PE=1 SV=1	0.693985
SH3PXD2A	tr|H0Y507|H0Y507_HUMAN SH3 and PX domain-containing protein 2A (Fragment) OS=Homo sapiens GN=SH3PXD2A PE=1 SV=1	0.693985
FARP1	tr|A0A1B0GV68|A0A1B0GV68_HUMAN FERM, RhoGEF and pleckstrin domain-containing protein 1 OS=Homo sapiens GN=FARP1 PE=1 SV=1	0.693985
MLIP	sp|Q5VWP3-3|MLIP_HUMAN Isoform 3 of Muscular LMNA-interacting protein OS=Homo sapiens GN=MLIP	0.693985
C1orf57	tr|Q5TDE9|Q5TDE9_HUMAN Chromosome 1 open reading frame 57, isoform CRA_d OS=Homo sapiens GN=C1orf57 PE=2 SV=1	0.693985
AP1GBP1	tr|A0A024R0X0|A0A024R0X0_HUMAN AP1 gamma subunit binding protein 1, isoform CRA_d OS=Homo sapiens GN=AP1GBP1 PE=4 SV=1	0.693985
ACTN2	sp|P35609-2|ACTN2_HUMAN Isoform 2 of Alpha-actinin-2 OS=Homo sapiens GN=ACTN2	0.693985
MAPRE2	tr|A0A024RC33|A0A024RC33_HUMAN Microtubule-associated protein, RP/EB family, member 2, isoform CRA_a OS=Homo sapiens GN=MAPRE2 PE=4 SV=1	0.693985
CNTLN	sp|Q9NXG0-2|CNTLN_HUMAN Isoform 2 of Centlein OS=Homo sapiens GN=CNTLN	0.693985
tr|A0A140VJP1|A0A140VJP1_HUMAN	tr|A0A140VJP1|A0A140VJP1_HUMAN Non-specific serine/threonine protein kinase OS=Homo sapiens PE=2 SV=1	0.693985
NUMA1	tr|A0A024R5M9|A0A024R5M9_HUMAN Nuclear mitotic apparatus protein 1, isoform CRA_a OS=Homo sapiens GN=NUMA1 PE=4 SV=1	0.693985
EPS15	tr|B1AUU8|B1AUU8_HUMAN Epidermal growth factor receptor substrate 15 OS=Homo sapiens GN=EPS15 PE=1 SV=1	0.693985
HSP90AB1	tr|A0A024RD80|A0A024RD80_HUMAN Heat shock protein 90kDa alpha (Cytosolic), class B member 1, isoform CRA_a OS=Homo sapiens GN=HSP90AB1 PE=3 SV=1	0.693575
STIM1	tr|G0XQ39|G0XQ39_HUMAN STIM1L OS=Homo sapiens GN=STIM1 PE=1 SV=1	0.691091
ATP5O	sp|P48047|ATPO_HUMAN ATP synthase subunit O, mitochondrial OS=Homo sapiens GN=ATP5O PE=1 SV=1	0.691091
TP53BP1	tr|A6NNK5|A6NNK5_HUMAN Tumor suppressor p53-binding protein 1 OS=Homo sapiens GN=TP53BP1 PE=1 SV=2	0.691091
DNCI1	tr|A4D1I7|A4D1I7_HUMAN Dynein, cytoplasmic 1, intermediate chain 1, isoform CRA_e OS=Homo sapiens GN=DNCI1 PE=2 SV=1	0.691091
CLINT1	tr|A0A0S2Z4Y4|A0A0S2Z4Y4_HUMAN Clathrin interactor 1 isoform 1 (Fragment) OS=Homo sapiens GN=CLINT1 PE=2 SV=1	0.691091
RUNDC3A	sp|Q59EK9-2|RUN3A_HUMAN Isoform 2 of RUN domain-containing protein 3A OS=Homo sapiens GN=RUNDC3A	0.691091
NFU1	sp|Q9UMS0-3|NFU1_HUMAN Isoform 3 of NFU1 iron-sulfur cluster scaffold homolog, mitochondrial OS=Homo sapiens GN=NFU1	0.687442
tr|B4DIZ2|B4DIZ2_HUMAN	tr|B4DIZ2|B4DIZ2_HUMAN cDNA FLJ57995, moderately similar to Ubiquitin-conjugating enzyme E2-25 kDa (EC 6.3.2.19) OS=Homo sapiens PE=2 SV=1	0.686206
DCLK2	tr|A0A0U1RR70|A0A0U1RR70_HUMAN Serine/threonine-protein kinase DCLK2 OS=Homo sapiens GN=DCLK2 PE=1 SV=1	0.680352
YBX1	sp|P67809|YBOX1_HUMAN Nuclease-sensitive element-binding protein 1 OS=Homo sapiens GN=YBX1 PE=1 SV=3	0.680352
RALA	sp|P11233|RALA_HUMAN Ras-related protein Ral-A OS=Homo sapiens GN=RALA PE=1 SV=1	0.674585
tr|B4DJB4|B4DJB4_HUMAN	tr|B4DJB4|B4DJB4_HUMAN Isocitrate dehydrogenase [NAD] subunit, mitochondrial OS=Homo sapiens PE=2 SV=1	0.6739
tr|B4DDK3|B4DDK3_HUMAN	tr|B4DDK3|B4DDK3_HUMAN cDNA FLJ53706, highly similar to Cell cycle control protein 50A OS=Homo sapiens PE=2 SV=1	0.660114
SNX6	tr|A0A0A0MRI2|A0A0A0MRI2_HUMAN Sorting nexin OS=Homo sapiens GN=SNX6 PE=1 SV=1	0.658466
tr|A0A140VJY2|A0A140VJY2_HUMAN	tr|A0A140VJY2|A0A140VJY2_HUMAN Testicular tissue protein Li 209 OS=Homo sapiens PE=2 SV=1	0.658466
DDX17	tr|H3BLZ8|H3BLZ8_HUMAN Probable ATP-dependent RNA helicase DDX17 OS=Homo sapiens GN=DDX17 PE=1 SV=1	0.648879
tr|B2R7W4|B2R7W4_HUMAN	tr|B2R7W4|B2R7W4_HUMAN cDNA, FLJ93632, highly similar to Homo sapiens heterogeneous nuclear ribonucleoprotein R (HNRPR), mRNA OS=Homo sapiens PE=2 SV=1	0.640755
GSTP1	tr|C7DJS2|C7DJS2_HUMAN Glutathione S-transferase pi (Fragment) OS=Homo sapiens GN=GSTP1 PE=2 SV=1	0.637848
UBE2O	sp|Q9C0C9|UBE2O_HUMAN (E3-independent) E2 ubiquitin-conjugating enzyme OS=Homo sapiens GN=UBE2O PE=1 SV=3	0.631135
TRAV8-2	tr|A0A0B4J237|A0A0B4J237_HUMAN Protein TRAV8-2 (Fragment) OS=Homo sapiens GN=TRAV8-2 PE=4 SV=1	0.631135
TAGLN2	sp|P37802-2|TAGL2_HUMAN Isoform 2 of Transgelin-2 OS=Homo sapiens GN=TAGLN2	0.630938
tr|B4DRK5|B4DRK5_HUMAN	tr|B4DRK5|B4DRK5_HUMAN cDNA FLJ59584, highly similar to Mitochondrial-processing peptidase alpha subunit, mitochondrial (EC 3.4.24.64) OS=Homo sapiens PE=2 SV=1	0.630743
C3orf18	tr|B2R7V1|B2R7V1_HUMAN Chromosome 3 open reading frame 18, isoform CRA_a OS=Homo sapiens GN=C3orf18 PE=2 SV=1	0.627561
RABGGTB	tr|Q5T4U8|Q5T4U8_HUMAN Geranylgeranyl transferase type-2 subunit beta OS=Homo sapiens GN=RABGGTB PE=1 SV=1	0.62081
FGB	tr|D3DP13|D3DP13_HUMAN Fibrinogen beta chain, isoform CRA_e OS=Homo sapiens GN=FGB PE=4 SV=1	0.619579
tr|Q7Z503|Q7Z503_HUMAN	tr|Q7Z503|Q7Z503_HUMAN Succinate-CoA ligase subunit beta OS=Homo sapiens PE=2 SV=1	0.61607
tr|A0A140VK69|A0A140VK69_HUMAN	tr|A0A140VK69|A0A140VK69_HUMAN Aspartate aminotransferase OS=Homo sapiens PE=2 SV=1	0.608541
SEC14L2	tr|A0A024R1I5|A0A024R1I5_HUMAN SEC14-like 2 (S. cerevisiae), isoform CRA_b OS=Homo sapiens GN=SEC14L2 PE=4 SV=1	0.608529
EL52	tr|K9JA46|K9JA46_HUMAN Epididymis luminal secretory protein 52 OS=Homo sapiens GN=EL52 PE=2 SV=1	0.60029
tr|B4DFE6|B4DFE6_HUMAN	tr|B4DFE6|B4DFE6_HUMAN cDNA FLJ59861, highly similar to ATP synthase gamma chain, mitochondrial (EC 3.6.3.14) OS=Homo sapiens PE=2 SV=1	0.599435
CMPK	tr|B2R6S5|B2R6S5_HUMAN UMP-CMP kinase OS=Homo sapiens GN=CMPK PE=2 SV=1	0.591823
MRPL37	tr|H0Y4J2|H0Y4J2_HUMAN 39S ribosomal protein L37, mitochondrial (Fragment) OS=Homo sapiens GN=MRPL37 PE=1 SV=1	0.591823
NUDT3	sp|O95989|NUDT3_HUMAN Diphosphoinositol polyphosphate phosphohydrolase 1 OS=Homo sapiens GN=NUDT3 PE=1 SV=1	0.589701
ATG7	tr|A0A024R2E9|A0A024R2E9_HUMAN ATG7 autophagy related 7 homolog (S. cerevisiae), isoform CRA_b OS=Homo sapiens GN=ATG7 PE=4 SV=1	0.582763
CAMK2A	tr|Q7LDD5|Q7LDD5_HUMAN Calcium/calmodulin-dependent protein kinase (CaM kinase) II alpha, isoform CRA_a OS=Homo sapiens GN=CAMK2A PE=2 SV=1	0.582763
TUBB6	tr|Q2NKY5|Q2NKY5_HUMAN Tubulin beta chain OS=Homo sapiens GN=TUBB6 PE=2 SV=1	0.559864
RUFY3	tr|A0A024RDD7|A0A024RDD7_HUMAN RUN and FYVE domain containing 3, isoform CRA_a OS=Homo sapiens GN=RUFY3 PE=4 SV=1	0.54906
tr|A0A140VK70|A0A140VK70_HUMAN	tr|A0A140VK70|A0A140VK70_HUMAN Testis secretory sperm-binding protein Li 197a OS=Homo sapiens PE=2 SV=1	0.54906
UQCRC2	tr|H3BRG4|H3BRG4_HUMAN Cytochrome b-c1 complex subunit 2, mitochondrial OS=Homo sapiens GN=UQCRC2 PE=1 SV=1	0.54821
tr|B4DSI9|B4DSI9_HUMAN	tr|B4DSI9|B4DSI9_HUMAN cDNA FLJ56483, highly similar to Eukaryotic translation initiation factor 4 gamma 1 OS=Homo sapiens PE=2 SV=1	0.54821
SRGAP3	sp|O43295-2|SRGP3_HUMAN Isoform 2 of SLIT-ROBO Rho GTPase-activating protein 3 OS=Homo sapiens GN=SRGAP3	0.54821
HRB	tr|A0A024R458|A0A024R458_HUMAN HIV-1 Rev binding protein, isoform CRA_a OS=Homo sapiens GN=HRB PE=4 SV=1	0.54821
ARCN1	tr|B0YIW5|B0YIW5_HUMAN Archain 1, isoform CRA_b OS=Homo sapiens GN=ARCN1 PE=2 SV=1	0.54821
tr|B2RCM2|B2RCM2_HUMAN	tr|B2RCM2|B2RCM2_HUMAN cDNA, FLJ96156, highly similar to Homo sapiens leucyl-tRNA synthetase (LARS), mRNA OS=Homo sapiens PE=2 SV=1	0.54821
tr|B3KY12|B3KY12_HUMAN	tr|B3KY12|B3KY12_HUMAN cDNA FLJ46581 fis, clone THYMU3043200, highly similar to Splicing factor 3A subunit 3 OS=Homo sapiens PE=2 SV=1	0.54821
tr|B4DEI4|B4DEI4_HUMAN	tr|B4DEI4|B4DEI4_HUMAN cDNA FLJ54595, highly similar to Golgi reassembly-stacking protein 2 OS=Homo sapiens PE=2 SV=1	0.54821
NEGR1	sp|Q7Z3B1-2|NEGR1_HUMAN Isoform 2 of Neuronal growth regulator 1 OS=Homo sapiens GN=NEGR1	0.54821
PSMD1	tr|A0A087WW66|A0A087WW66_HUMAN 26S proteasome non-ATPase regulatory subunit 1 OS=Homo sapiens GN=PSMD1 PE=1 SV=1	0.54821
HNRNPUL2	sp|Q1KMD3|HNRL2_HUMAN Heterogeneous nuclear ribonucleoprotein U-like protein 2 OS=Homo sapiens GN=HNRNPUL2 PE=1 SV=1	0.54821
HSPA12A	sp|O43301|HS12A_HUMAN Heat shock 70 kDa protein 12A OS=Homo sapiens GN=HSPA12A PE=1 SV=2	0.54821
EIF3S8	tr|A0A024QYU9|A0A024QYU9_HUMAN Eukaryotic translation initiation factor 3 subunit C OS=Homo sapiens GN=EIF3S8 PE=3 SV=1	0.54821
U2AF2	tr|B5BU25|B5BU25_HUMAN U2 small nuclear RNA auxiliary factor 2 isoform b OS=Homo sapiens GN=U2AF2 PE=2 SV=1	0.54821
CTNNA1	tr|G3XAM7|G3XAM7_HUMAN Catenin (Cadherin-associated protein), alpha 1, 102kDa, isoform CRA_a OS=Homo sapiens GN=CTNNA1 PE=1 SV=1	0.54821
SMARCE1	tr|A0A024R1S7|A0A024R1S7_HUMAN SWI/SNF related, matrix associated, actin dependent regulator of chromatin, subfamily e, member 1, isoform CRA_a OS=Homo sapiens GN=SMARCE1 PE=4 SV=1	0.54821
DAG1	tr|A0A024R2W4|A0A024R2W4_HUMAN Dystroglycan 1 (Dystrophin-associated glycoprotein 1), isoform CRA_a OS=Homo sapiens GN=DAG1 PE=4 SV=1	0.54821
STAU1	tr|A0A087X1A5|A0A087X1A5_HUMAN Double-stranded RNA-binding protein Staufen homolog 1 OS=Homo sapiens GN=STAU1 PE=1 SV=1	0.54821
tr|B4DRS4|B4DRS4_HUMAN	tr|B4DRS4|B4DRS4_HUMAN cDNA FLJ60139, highly similar to Homo sapiens HIV TAT specific factor 1 (HTATSF1), mRNA OS=Homo sapiens PE=2 SV=1	0.54821
GCC2	tr|D3DX70|D3DX70_HUMAN GRIP and coiled-coil domain containing 2, isoform CRA_a OS=Homo sapiens GN=GCC2 PE=4 SV=1	0.54821
LPP	tr|A0A087WZF1|A0A087WZF1_HUMAN Lipoma-preferred partner OS=Homo sapiens GN=LPP PE=1 SV=1	0.54821
LONP1	tr|Q2VPA0|Q2VPA0_HUMAN Lon protease homolog (Fragment) OS=Homo sapiens GN=LONP1 PE=2 SV=1	0.54821
DIP2C	tr|A0A0U1RQW6|A0A0U1RQW6_HUMAN Disco-interacting protein 2 homolog C OS=Homo sapiens GN=DIP2C PE=1 SV=1	0.54821
tr|B2R9M7|B2R9M7_HUMAN	tr|B2R9M7|B2R9M7_HUMAN Protein kinase C epsilon type OS=Homo sapiens PE=2 SV=1	0.54821
WDR77	tr|A0A024R0H7|A0A024R0H7_HUMAN Testis tissue sperm-binding protein Li 44a OS=Homo sapiens GN=WDR77 PE=2 SV=1	0.54821
XPNPEP1	sp|Q9NQW7-3|XPP1_HUMAN Isoform 3 of Xaa-Pro aminopeptidase 1 OS=Homo sapiens GN=XPNPEP1	0.54821
ITSN1	tr|Q14BD4|Q14BD4_HUMAN ITSN1 protein OS=Homo sapiens GN=ITSN1 PE=2 SV=1	0.54821
SOGA3	sp|Q5TF21|SOGA3_HUMAN Protein SOGA3 OS=Homo sapiens GN=SOGA3 PE=3 SV=1	0.54821
tr|B4DPM0|B4DPM0_HUMAN	tr|B4DPM0|B4DPM0_HUMAN Pyruvate kinase OS=Homo sapiens PE=2 SV=1	0.54821
KIAA0367	tr|A0A024R220|A0A024R220_HUMAN KIAA0367, isoform CRA_b OS=Homo sapiens GN=KIAA0367 PE=4 SV=1	0.54821
PLCL1	sp|Q15111|PLCL1_HUMAN Inactive phospholipase C-like protein 1 OS=Homo sapiens GN=PLCL1 PE=1 SV=3	0.54821
ITPKA	sp|P23677|IP3KA_HUMAN Inositol-trisphosphate 3-kinase A OS=Homo sapiens GN=ITPKA PE=1 SV=1	0.54821
PLEKHC1	tr|A0A024R687|A0A024R687_HUMAN Pleckstrin homology domain containing, family C (With FERM domain) member 1, isoform CRA_b OS=Homo sapiens GN=PLEKHC1 PE=4 SV=1	0.54821
PDLIM5	tr|A0A024RDE8|A0A024RDE8_HUMAN PDZ and LIM domain 5, isoform CRA_c OS=Homo sapiens GN=PDLIM5 PE=4 SV=1	0.54821
OGDHL	sp|Q9ULD0|OGDHL_HUMAN 2-oxoglutarate dehydrogenase-like, mitochondrial OS=Homo sapiens GN=OGDHL PE=1 SV=3	0.54821
tr|B4DET1|B4DET1_HUMAN	tr|B4DET1|B4DET1_HUMAN cDNA FLJ53860, highly similar to DNA-directed RNA polymerase II largest subunit (EC 2.7.7.6) OS=Homo sapiens PE=2 SV=1	0.54821
ZYG11BL	tr|A0A024R8B0|A0A024R8B0_HUMAN Zyg-11 homolog B (C. elegans)-like, isoform CRA_b OS=Homo sapiens GN=ZYG11BL PE=4 SV=1	0.54821
NUDT9	tr|A0A024RDI6|A0A024RDI6_HUMAN Nudix (Nucleoside diphosphate linked moiety X)-type motif 9, isoform CRA_b OS=Homo sapiens GN=NUDT9 PE=4 SV=1	0.54821
ECI2	tr|A0A0C4DGA2|A0A0C4DGA2_HUMAN Enoyl-CoA delta isomerase 2, mitochondrial OS=Homo sapiens GN=ECI2 PE=1 SV=1	0.54821
AP3D1	tr|Q6PK82|Q6PK82_HUMAN AP3D1 protein (Fragment) OS=Homo sapiens GN=AP3D1 PE=2 SV=1	0.54821
HLA	tr|A0A0N9R1F6|A0A0N9R1F6_HUMAN MHC class II antigen (Fragment) OS=Homo sapiens GN=HLA PE=3 SV=1	0.54821
CHN1	tr|Q6IBE0|Q6IBE0_HUMAN CHN1 protein OS=Homo sapiens GN=CHN1 PE=2 SV=1	0.54821
PPP4C	tr|A0A024R625|A0A024R625_HUMAN Serine/threonine-protein phosphatase OS=Homo sapiens GN=PPP4C PE=3 SV=1	0.54821
KATNAL1	tr|A0A024RDP8|A0A024RDP8_HUMAN Katanin p60 ATPase-containing subunit A-like 1 OS=Homo sapiens GN=KATNAL1 PE=3 SV=1	0.54821
IBA57	sp|Q5T440|CAF17_HUMAN Putative transferase CAF17, mitochondrial OS=Homo sapiens GN=IBA57 PE=1 SV=1	0.54821
CD55	tr|A0A172WBW8|A0A172WBW8_HUMAN Complement decay-accelerating factor OS=Homo sapiens GN=CD55 PE=4 SV=1	0.54821
ARG2	tr|A0A024R6A0|A0A024R6A0_HUMAN Arginase OS=Homo sapiens GN=ARG2 PE=3 SV=1	0.54821
FBXO22	tr|H3BTH6|H3BTH6_HUMAN F-box only protein 22 (Fragment) OS=Homo sapiens GN=FBXO22 PE=1 SV=1	0.54821
tr|B2RBL9|B2RBL9_HUMAN	tr|B2RBL9|B2RBL9_HUMAN cDNA, FLJ95582, highly similar to Homo sapiens breast cancer anti-estrogen resistance 1 (BCAR1),mRNA OS=Homo sapiens PE=2 SV=1	0.54821
TNRC15	tr|A0A024R4A5|A0A024R4A5_HUMAN Trinucleotide repeat containing 15, isoform CRA_a OS=Homo sapiens GN=TNRC15 PE=4 SV=1	0.54821
BDNF	tr|A0A0E3SU01|A0A0E3SU01_HUMAN Brain-derived neurotrophic factor OS=Homo sapiens GN=BDNF PE=2 SV=1	0.54821
DOCK4	tr|A0A024R749|A0A024R749_HUMAN Dedicator of cytokinesis 4, isoform CRA_a OS=Homo sapiens GN=DOCK4 PE=3 SV=1	0.54821
TMEM132B	sp|Q14DG7-2|T132B_HUMAN Isoform 2 of Transmembrane protein 132B OS=Homo sapiens GN=TMEM132B	0.54821
ATG2B	sp|Q96BY7|ATG2B_HUMAN Autophagy-related protein 2 homolog B OS=Homo sapiens GN=ATG2B PE=1 SV=5	0.54821
PIH1D1	tr|M0R1R3|M0R1R3_HUMAN PIH1 domain-containing protein 1 (Fragment) OS=Homo sapiens GN=PIH1D1 PE=1 SV=1	0.54821
tr|A8K883|A8K883_HUMAN	tr|A8K883|A8K883_HUMAN cDNA FLJ77590, highly similar to Homo sapiens leucine rich repeat containing 1, mRNA OS=Homo sapiens PE=2 SV=1	0.54821
tr|B4DPZ3|B4DPZ3_HUMAN	tr|B4DPZ3|B4DPZ3_HUMAN cDNA FLJ53290, highly similar to Cytoplasmic dynein 1 intermediate chain 2 OS=Homo sapiens PE=2 SV=1	0.54821
RAP1GAP2	tr|A0A1B0GV05|A0A1B0GV05_HUMAN Rap1 GTPase-activating protein 2 OS=Homo sapiens GN=RAP1GAP2 PE=1 SV=1	0.543789
GSTT1	tr|A0A0G2JMS2|A0A0G2JMS2_HUMAN Glutathione S-transferase theta 1, isoform CRA_g OS=Homo sapiens GN=GSTT1 PE=1 SV=1	0.538884
PTPN12	tr|H0YB59|H0YB59_HUMAN Tyrosine-protein phosphatase non-receptor type 12 (Fragment) OS=Homo sapiens GN=PTPN12 PE=1 SV=1	0.530876
RAB5A	tr|A0A024R2K1|A0A024R2K1_HUMAN RAB5A, member RAS oncogene family, isoform CRA_a OS=Homo sapiens GN=RAB5A PE=4 SV=1	0.526025
LRRC59	sp|Q96AG4|LRC59_HUMAN Leucine-rich repeat-containing protein 59 OS=Homo sapiens GN=LRRC59 PE=1 SV=1	0.524517
TATDN1	tr|A0A0D9SGD3|A0A0D9SGD3_HUMAN Putative deoxyribonuclease TATDN1 OS=Homo sapiens GN=TATDN1 PE=1 SV=1	0.520749
MYH10	sp|P35580-2|MYH10_HUMAN Isoform 2 of Myosin-10 OS=Homo sapiens GN=MYH10	0.519315
KIF21A	tr|A0A024R0V9|A0A024R0V9_HUMAN Kinesin family member 21A, isoform CRA_c OS=Homo sapiens GN=KIF21A PE=3 SV=1	0.519315
ULK1	sp|O75385|ULK1_HUMAN Serine/threonine-protein kinase ULK1 OS=Homo sapiens GN=ULK1 PE=1 SV=2	0.519315
tr|B3KUG1|B3KUG1_HUMAN	tr|B3KUG1|B3KUG1_HUMAN cDNA FLJ39792 fis, clone SPLEN2003396, weakly similar to Down-regulated by CTNNB1 protein A OS=Homo sapiens PE=2 SV=1	0.519315
EFNB3	sp|Q15768|EFNB3_HUMAN Ephrin-B3 OS=Homo sapiens GN=EFNB3 PE=1 SV=1	0.519315
HOMER1	tr|Q5U5K4|Q5U5K4_HUMAN Homer homolog 1 (Drosophila) OS=Homo sapiens GN=HOMER1 PE=2 SV=1	0.516748
SCG2	sp|P13521|SCG2_HUMAN Secretogranin-2 OS=Homo sapiens GN=SCG2 PE=1 SV=2	0.505084
MAP6D1	sp|Q9H9H5|MA6D1_HUMAN MAP6 domain-containing protein 1 OS=Homo sapiens GN=MAP6D1 PE=1 SV=1	0.502086
SLC25A5	tr|Q6NVC0|Q6NVC0_HUMAN SLC25A5 protein (Fragment) OS=Homo sapiens GN=SLC25A5 PE=2 SV=1	0.501295

## Sheet: Cluster2
Cluster 2
Gene ID	Gene description	Fuzzy partition coefficient
NPTXR	tr|A0A024R1P8|A0A024R1P8_HUMAN Neuronal pentraxin receptor, isoform CRA_a OS=Homo sapiens GN=NPTXR PE=4 SV=1	0.999986
HRMT1L2	tr|Q5U8W9|Q5U8W9_HUMAN Protein arginine methyltransferase 1 isoform 4 OS=Homo sapiens GN=HRMT1L2 PE=2 SV=1	0.999986
NBL1	tr|A0A087WTY6|A0A087WTY6_HUMAN Neuroblastoma suppressor of tumorigenicity 1 OS=Homo sapiens GN=NBL1 PE=1 SV=1	0.999986
CIC	tr|I3L2I4|I3L2I4_HUMAN Protein capicua homolog (Fragment) OS=Homo sapiens GN=CIC PE=1 SV=2	0.999986
tr|B4E2I4|B4E2I4_HUMAN	tr|B4E2I4|B4E2I4_HUMAN cDNA FLJ58227, highly similar to Glutamate--cysteine ligase catalytic subunit (EC 6.3.2.2) OS=Homo sapiens PE=2 SV=1	0.999986
tr|B4DWC4|B4DWC4_HUMAN	tr|B4DWC4|B4DWC4_HUMAN Chloride intracellular channel protein OS=Homo sapiens PE=2 SV=1	0.999951
HEL-S-107	tr|V9HW71|V9HW71_HUMAN Endoplasmic reticulum resident protein 29 OS=Homo sapiens GN=HEL-S-107 PE=2 SV=1	0.999808
ADPRHL2	sp|Q9NX46|ARHL2_HUMAN Poly(ADP-ribose) glycohydrolase ARH3 OS=Homo sapiens GN=ADPRHL2 PE=1 SV=1	0.999665
GNAS	tr|A0A0S2Z3H8|A0A0S2Z3H8_HUMAN GNAS complex locus isoform 1 (Fragment) OS=Homo sapiens GN=GNAS PE=2 SV=1	0.999622
tr|Q5U043|Q5U043_HUMAN	tr|Q5U043|Q5U043_HUMAN S-(hydroxymethyl)glutathione dehydrogenase OS=Homo sapiens PE=2 SV=1	0.999526
ACBD7	sp|Q8N6N7|ACBD7_HUMAN Acyl-CoA-binding domain-containing protein 7 OS=Homo sapiens GN=ACBD7 PE=1 SV=1	0.999485
tr|B3KT93|B3KT93_HUMAN	tr|B3KT93|B3KT93_HUMAN Polyadenylate-binding protein OS=Homo sapiens PE=2 SV=1	0.999382
hCG_23341	tr|B4DW13|B4DW13_HUMAN HCG23341, isoform CRA_d OS=Homo sapiens GN=hCG_23341 PE=2 SV=1	0.999303
CCDC44	tr|Q8N9Q7|Q8N9Q7_HUMAN Coiled-coil domain containing 44, isoform CRA_a OS=Homo sapiens GN=CCDC44 PE=2 SV=1	0.999303
tr|B2R6X5|B2R6X5_HUMAN	tr|B2R6X5|B2R6X5_HUMAN cDNA, FLJ93166, highly similar to Homo sapiens heat shock 70kDa protein 6 (HSP70B~) (HSPA6), mRNA OS=Homo sapiens PE=2 SV=1	0.999303
tr|B7Z9W3|B7Z9W3_HUMAN	tr|B7Z9W3|B7Z9W3_HUMAN cDNA, FLJ78977, highly similar to Homo sapiens ARP3 actin-related protein 3 homolog B (yeast) (ACTR3B), mRNA OS=Homo sapiens PE=2 SV=1	0.999259
tr|Q0KKI6|Q0KKI6_HUMAN	tr|Q0KKI6|Q0KKI6_HUMAN Immunoblobulin light chain (Fragment) OS=Homo sapiens PE=1 SV=1	0.998938
GFER	tr|H3BRD2|H3BRD2_HUMAN Sulfhydryl oxidase (Fragment) OS=Homo sapiens GN=GFER PE=1 SV=1	0.998832
A2M	sp|P01023|A2MG_HUMAN Alpha-2-macroglobulin OS=Homo sapiens GN=A2M PE=1 SV=3	0.998765
DLST	tr|A0A024R6C9|A0A024R6C9_HUMAN Dihydrolipoamide S-succinyltransferase (E2 component of 2-oxo-glutarate complex), isoform CRA_a OS=Homo sapiens GN=DLST PE=4 SV=1	0.998765
RNPEP	tr|A6NKB8|A6NKB8_HUMAN Aminopeptidase B OS=Homo sapiens GN=RNPEP PE=1 SV=1	0.998765
FABP5	tr|E7DVW5|E7DVW5_HUMAN Fatty acid binding protein 5 (Psoriasis-associated) OS=Homo sapiens GN=FABP5 PE=3 SV=1	0.99845
KIF5C	tr|A0A0G2JMZ6|A0A0G2JMZ6_HUMAN Kinesin-like protein (Fragment) OS=Homo sapiens GN=KIF5C PE=1 SV=1	0.998311
IVD	tr|A0A0A0MT83|A0A0A0MT83_HUMAN Isovaleryl-CoA dehydrogenase, mitochondrial OS=Homo sapiens GN=IVD PE=1 SV=1	0.998004
SNRPD3	sp|P62318-2|SMD3_HUMAN Isoform 2 of Small nuclear ribonucleoprotein Sm D3 OS=Homo sapiens GN=SNRPD3	0.997743
KPRP	sp|Q5T749|KPRP_HUMAN Keratinocyte proline-rich protein OS=Homo sapiens GN=KPRP PE=1 SV=1	0.997743
SPTB	tr|A0A024R674|A0A024R674_HUMAN Spectrin, beta, erythrocytic (Includes spherocytosis, clinical type I), isoform CRA_e OS=Homo sapiens GN=SPTB PE=4 SV=1	0.997666
tr|Q1ZYL9|Q1ZYL9_HUMAN	tr|Q1ZYL9|Q1ZYL9_HUMAN Sphingomyelin phosphodiesterase 3 OS=Homo sapiens PE=2 SV=1	0.997666
CPNE6	tr|B3KWK1|B3KWK1_HUMAN Copine VI (Neuronal), isoform CRA_a OS=Homo sapiens GN=CPNE6 PE=2 SV=1	0.997666
EPB41L4A	sp|Q9HCS5|E41LA_HUMAN Band 4.1-like protein 4A OS=Homo sapiens GN=EPB41L4A PE=1 SV=2	0.997666
NDEL1-PDGFRB	tr|A0A1G4P1I6|A0A1G4P1I6_HUMAN Activated tyrosine kinase PDGFRB OS=Homo sapiens GN=NDEL1-PDGFRB PE=2 SV=1	0.997666
WNK2	tr|H0Y7T5|H0Y7T5_HUMAN Serine/threonine-protein kinase WNK2 (Fragment) OS=Homo sapiens GN=WNK2 PE=1 SV=1	0.997666
NTRK2	tr|A0A024R230|A0A024R230_HUMAN Tyrosine-protein kinase receptor OS=Homo sapiens GN=NTRK2 PE=3 SV=1	0.997666
HCFC1	tr|A6NEM2|A6NEM2_HUMAN Host cell factor 1 OS=Homo sapiens GN=HCFC1 PE=1 SV=2	0.997666
tr|A0A140VK54|A0A140VK54_HUMAN	tr|A0A140VK54|A0A140VK54_HUMAN Testicular secretory protein Li 54 OS=Homo sapiens PE=2 SV=1	0.997666
tr|A0A140VJL6|A0A140VJL6_HUMAN	tr|A0A140VJL6|A0A140VJL6_HUMAN Testicular tissue protein Li 92 OS=Homo sapiens PE=2 SV=1	0.997666
tr|B4DV94|B4DV94_HUMAN	tr|B4DV94|B4DV94_HUMAN cDNA FLJ58285, highly similar to Homo sapiens pre-B-cell leukemia transcription factor interacting protein 1 (PBXIP1), mRNA OS=Homo sapiens PE=2 SV=1	0.997666
CLYBL	tr|A0A024RE03|A0A024RE03_HUMAN Citrate lyase beta like, isoform CRA_a OS=Homo sapiens GN=CLYBL PE=4 SV=1	0.997666
GGPS1	tr|A0A024R3W4|A0A024R3W4_HUMAN Geranylgeranyl diphosphate synthase 1, isoform CRA_a OS=Homo sapiens GN=GGPS1 PE=3 SV=1	0.997666
KRT12	sp|Q99456|K1C12_HUMAN Keratin, type I cytoskeletal 12 OS=Homo sapiens GN=KRT12 PE=1 SV=1	0.997666
SHISA4	sp|Q96DD7|SHSA4_HUMAN Protein shisa-4 OS=Homo sapiens GN=SHISA4 PE=2 SV=3	0.997666
ARPC1B	tr|A4D275|A4D275_HUMAN Actin related protein 2/3 complex, subunit 1B, 41kDa OS=Homo sapiens GN=ARPC1B PE=2 SV=1	0.997666
HABP4	sp|Q5JVS0|HABP4_HUMAN Intracellular hyaluronan-binding protein 4 OS=Homo sapiens GN=HABP4 PE=1 SV=1	0.997666
TGFBI	tr|A0A0S2Z4K6|A0A0S2Z4K6_HUMAN Transforming growth factor beta-induced 68kDa isoform 2 (Fragment) OS=Homo sapiens GN=TGFBI PE=2 SV=1	0.997666
LIPA	tr|A0A0A0MT32|A0A0A0MT32_HUMAN Lysosomal acid lipase/cholesteryl ester hydrolase OS=Homo sapiens GN=LIPA PE=1 SV=1	0.997666
tr|B4DHU0|B4DHU0_HUMAN	tr|B4DHU0|B4DHU0_HUMAN Phosphatase and actin regulator OS=Homo sapiens PE=2 SV=1	0.997666
A2ML1	tr|F5GXP1|F5GXP1_HUMAN Alpha-2-macroglobulin-like protein 1 (Fragment) OS=Homo sapiens GN=A2ML1 PE=1 SV=1	0.997666
CAMKK1	tr|J3KPJ3|J3KPJ3_HUMAN Calcium/calmodulin-dependent protein kinase kinase 1 OS=Homo sapiens GN=CAMKK1 PE=1 SV=1	0.997666
HSPBAP1	sp|Q96EW2-3|HBAP1_HUMAN Isoform 3 of HSPB1-associated protein 1 OS=Homo sapiens GN=HSPBAP1	0.997666
GALNS	tr|A0A1A7UP97|A0A1A7UP97_HUMAN Galactosamine (N-acetyl)-6-sulfatase OS=Homo sapiens GN=GALNS PE=4 SV=1	0.997666
KCTD16	sp|Q68DU8|KCD16_HUMAN BTB/POZ domain-containing protein KCTD16 OS=Homo sapiens GN=KCTD16 PE=1 SV=1	0.997666
tr|B7Z770|B7Z770_HUMAN	tr|B7Z770|B7Z770_HUMAN cDNA FLJ54517, highly similar to RNA-binding protein Nova-1 OS=Homo sapiens PE=2 SV=1	0.997666
ALDH3B1	tr|A0A024R5D8|A0A024R5D8_HUMAN Aldehyde dehydrogenase OS=Homo sapiens GN=ALDH3B1 PE=3 SV=1	0.997666
BSDC1	sp|Q9NW68-4|BSDC1_HUMAN Isoform 4 of BSD domain-containing protein 1 OS=Homo sapiens GN=BSDC1	0.997666
tr|Q2TU64|Q2TU64_HUMAN	tr|Q2TU64|Q2TU64_HUMAN T-complex protein 1 subunit gamma OS=Homo sapiens PE=2 SV=1	0.997509
FAHD1	sp|Q6P587-2|FAHD1_HUMAN Isoform 2 of Acylpyruvase FAHD1, mitochondrial OS=Homo sapiens GN=FAHD1	0.997333
ALDH4A1	tr|A0A024RAD8|A0A024RAD8_HUMAN Aldehyde dehydrogenase 4 family, member A1, isoform CRA_a OS=Homo sapiens GN=ALDH4A1 PE=3 SV=1	0.997178
VSNL1	sp|P62760|VISL1_HUMAN Visinin-like protein 1 OS=Homo sapiens GN=VSNL1 PE=1 SV=2	0.997084
tr|B4DT31|B4DT31_HUMAN	tr|B4DT31|B4DT31_HUMAN cDNA FLJ53425, highly similar to Far upstream element-binding protein 1 OS=Homo sapiens PE=2 SV=1	0.996474
tr|B7Z4W0|B7Z4W0_HUMAN	tr|B7Z4W0|B7Z4W0_HUMAN cDNA FLJ51911, highly similar to Transcription elongation factor A protein 1 OS=Homo sapiens PE=2 SV=1	0.995284
tr|B4DF70|B4DF70_HUMAN	tr|B4DF70|B4DF70_HUMAN cDNA FLJ60461, highly similar to Peroxiredoxin-2 (EC 1.11.1.15) OS=Homo sapiens PE=2 SV=1	0.995011
ATP6V1G2	tr|H0Y474|H0Y474_HUMAN V-type proton ATPase subunit G 2 (Fragment) OS=Homo sapiens GN=ATP6V1G2 PE=1 SV=1	0.994302
DPYSL5	sp|Q9BPU6|DPYL5_HUMAN Dihydropyrimidinase-related protein 5 OS=Homo sapiens GN=DPYSL5 PE=1 SV=1	0.993917
ZNF428	tr|M0QXZ5|M0QXZ5_HUMAN Zinc finger protein 428 (Fragment) OS=Homo sapiens GN=ZNF428 PE=1 SV=1	0.992302
PRKDC	sp|P78527-2|PRKDC_HUMAN Isoform 2 of DNA-dependent protein kinase catalytic subunit OS=Homo sapiens GN=PRKDC	0.991798
PRSS1	tr|A0A087WW55|A0A087WW55_HUMAN Trypsin-1 OS=Homo sapiens GN=PRSS1 PE=1 SV=1	0.991798
NPTX1	sp|Q15818|NPTX1_HUMAN Neuronal pentraxin-1 OS=Homo sapiens GN=NPTX1 PE=2 SV=2	0.991798
CADM1	tr|A0A087WZR6|A0A087WZR6_HUMAN Cell adhesion molecule 1 OS=Homo sapiens GN=CADM1 PE=1 SV=1	0.991798
METAP2	tr|F8VSC4|F8VSC4_HUMAN Methionine aminopeptidase 2 (Fragment) OS=Homo sapiens GN=METAP2 PE=1 SV=1	0.991798
tr|Q9Y4I9|Q9Y4I9_HUMAN	tr|Q9Y4I9|Q9Y4I9_HUMAN Tyrosine phosphatase IA-2beta OS=Homo sapiens PE=2 SV=1	0.991798
tr|B2R8Y4|B2R8Y4_HUMAN	tr|B2R8Y4|B2R8Y4_HUMAN cDNA, FLJ94117, highly similar to Homo sapiens actinin, alpha 3 (ACTN3), mRNA OS=Homo sapiens PE=1 SV=1	0.991798
CACNA2D2	sp|Q9NY47-2|CA2D2_HUMAN Isoform 2 of Voltage-dependent calcium channel subunit alpha-2/delta-2 OS=Homo sapiens GN=CACNA2D2	0.991798
hCG_27198	tr|A0A024QZ63|A0A024QZ63_HUMAN HCG27198, isoform CRA_c OS=Homo sapiens GN=hCG_27198 PE=3 SV=1	0.991798
BRSK1	sp|Q8TDC3-2|BRSK1_HUMAN Isoform 2 of Serine/threonine-protein kinase BRSK1 OS=Homo sapiens GN=BRSK1	0.991798
tr|B4DIH2|B4DIH2_HUMAN	tr|B4DIH2|B4DIH2_HUMAN cDNA FLJ60563, highly similar to Ganglioside-induceddifferentiation-associated protein 1 OS=Homo sapiens PE=2 SV=1	0.991798
KRT76	sp|Q01546|K22O_HUMAN Keratin, type II cytoskeletal 2 oral OS=Homo sapiens GN=KRT76 PE=1 SV=2	0.991798
NIP30	tr|A0A024R6T8|A0A024R6T8_HUMAN NEFA-interacting nuclear protein NIP30, isoform CRA_a OS=Homo sapiens GN=NIP30 PE=4 SV=1	0.991798
C19orf2	tr|Q6NX55|Q6NX55_HUMAN Chromosome 19 open reading frame 2 OS=Homo sapiens GN=C19orf2 PE=2 SV=1	0.991798
ARTS-1	tr|A0A024RAR8|A0A024RAR8_HUMAN Type 1 tumor necrosis factor receptor shedding aminopeptidase regulator, isoform CRA_a OS=Homo sapiens GN=ARTS-1 PE=4 SV=1	0.991798
tr|B4DDR2|B4DDR2_HUMAN	tr|B4DDR2|B4DDR2_HUMAN cDNA FLJ54588, highly similar to Major vault protein OS=Homo sapiens PE=2 SV=1	0.991798
MAN2B2	tr|H0YA68|H0YA68_HUMAN Alpha-mannosidase (Fragment) OS=Homo sapiens GN=MAN2B2 PE=1 SV=1	0.991798
MYLK2	sp|Q9H1R3|MYLK2_HUMAN Myosin light chain kinase 2, skeletal/cardiac muscle OS=Homo sapiens GN=MYLK2 PE=1 SV=3	0.991798
NIPAL4	sp|Q0D2K0-2|NIPA4_HUMAN Isoform 2 of Magnesium transporter NIPA4 OS=Homo sapiens GN=NIPAL4	0.991798
SH3BGR	tr|H7C2G0|H7C2G0_HUMAN SH3 domain-binding glutamic acid-rich protein (Fragment) OS=Homo sapiens GN=SH3BGR PE=1 SV=1	0.991798
TMLHE	sp|Q9NVH6-2|TMLH_HUMAN Isoform 4 of Trimethyllysine dioxygenase, mitochondrial OS=Homo sapiens GN=TMLHE	0.991798
FNDC1	tr|J3KNQ2|J3KNQ2_HUMAN Fibronectin type III domain-containing protein 1 (Fragment) OS=Homo sapiens GN=FNDC1 PE=1 SV=1	0.991798
tr|A8K171|A8K171_HUMAN	tr|A8K171|A8K171_HUMAN cDNA FLJ77253, highly similar to Homo sapiens nuclear receptor interacting protein 1 (NRIP1), mRNA OS=Homo sapiens PE=2 SV=1	0.991798
tr|Q16466|Q16466_HUMAN	tr|Q16466|Q16466_HUMAN Non-histone chromosomal protein (Fragment) OS=Homo sapiens PE=2 SV=1	0.991798
tr|B7Z1Q2|B7Z1Q2_HUMAN	tr|B7Z1Q2|B7Z1Q2_HUMAN cDNA FLJ61102, highly similar to Growth-arrest-specific protein 7 OS=Homo sapiens PE=2 SV=1	0.991798
tr|B4E1E0|B4E1E0_HUMAN	tr|B4E1E0|B4E1E0_HUMAN CTP synthase OS=Homo sapiens PE=2 SV=1	0.991798
RPL18A	tr|M0R0P7|M0R0P7_HUMAN 60S ribosomal protein L18a OS=Homo sapiens GN=RPL18A PE=1 SV=1	0.991798
HKDC1	sp|Q2TB90|HKDC1_HUMAN Putative hexokinase HKDC1 OS=Homo sapiens GN=HKDC1 PE=1 SV=3	0.991798
FBL	tr|M0QXL5|M0QXL5_HUMAN rRNA 2~-O-methyltransferase fibrillarin (Fragment) OS=Homo sapiens GN=FBL PE=1 SV=1	0.991798
ITPRIP	tr|X6RK76|X6RK76_HUMAN Inositol 1,4,5-trisphosphate receptor-interacting protein (Fragment) OS=Homo sapiens GN=ITPRIP PE=1 SV=1	0.991798
C11orf57	tr|A0A024R3H5|A0A024R3H5_HUMAN Chromosome 11 open reading frame 57, isoform CRA_a OS=Homo sapiens GN=C11orf57 PE=4 SV=1	0.991798
tr|A5Z217|A5Z217_HUMAN	tr|A5Z217|A5Z217_HUMAN Mutant desmin OS=Homo sapiens PE=2 SV=1	0.991798
tr|Q2VIM3|Q2VIM3_HUMAN	tr|Q2VIM3|Q2VIM3_HUMAN RcC2orf4 (Fragment) OS=Homo sapiens PE=3 SV=1	0.991798
GAD1	tr|A0A0S2Z3V5|A0A0S2Z3V5_HUMAN Glutamate decarboxylase 1 isoform 1 (Fragment) OS=Homo sapiens GN=GAD1 PE=2 SV=1	0.991798
DOPEY2	sp|Q9Y3R5-2|DOP2_HUMAN Isoform 2 of Protein dopey-2 OS=Homo sapiens GN=DOPEY2	0.991798
tr|A8K103|A8K103_HUMAN	tr|A8K103|A8K103_HUMAN cDNA FLJ75454, highly similar to Homo sapiens arrestin, beta 1 (ARRB1), transcript variant 1, mRNA OS=Homo sapiens PE=2 SV=1	0.991146
AKAP12	sp|Q02952-2|AKA12_HUMAN Isoform 2 of A-kinase anchor protein 12 OS=Homo sapiens GN=AKAP12	0.990104
tr|A0A0X9USN3|A0A0X9USN3_HUMAN	tr|A0A0X9USN3|A0A0X9USN3_HUMAN IBM-A1 light chain variable region (Fragment) OS=Homo sapiens PE=2 SV=1	0.98954
LASP1	tr|A0A024R1S8|A0A024R1S8_HUMAN LIM and SH3 protein 1, isoform CRA_b OS=Homo sapiens GN=LASP1 PE=4 SV=1	0.988676
tr|B4DE91|B4DE91_HUMAN	tr|B4DE91|B4DE91_HUMAN cDNA FLJ55534, highly similar to 4-trimethylaminobutyraldehyde dehydrogenase (EC 1.2.1.47) OS=Homo sapiens PE=2 SV=1	0.988583
ITPA	tr|A0A0S2Z3W7|A0A0S2Z3W7_HUMAN Nucleotide diphosphatase (Fragment) OS=Homo sapiens GN=ITPA PE=2 SV=1	0.988485
GPM6A	tr|D6R9D2|D6R9D2_HUMAN Neuronal membrane glycoprotein M6-a (Fragment) OS=Homo sapiens GN=GPM6A PE=1 SV=1	0.988104
GPR158	sp|Q5T848|GP158_HUMAN Probable G-protein coupled receptor 158 OS=Homo sapiens GN=GPR158 PE=1 SV=1	0.988104
PGM2	sp|Q96G03|PGM2_HUMAN Phosphoglucomutase-2 OS=Homo sapiens GN=PGM2 PE=1 SV=4	0.988104
GCDH	tr|A0A024R7F9|A0A024R7F9_HUMAN Glutaryl-Coenzyme A dehydrogenase, isoform CRA_a OS=Homo sapiens GN=GCDH PE=3 SV=1	0.988104
KRT71	sp|Q3SY84|K2C71_HUMAN Keratin, type II cytoskeletal 71 OS=Homo sapiens GN=KRT71 PE=1 SV=3	0.988104
BTF3	sp|P20290|BTF3_HUMAN Transcription factor BTF3 OS=Homo sapiens GN=BTF3 PE=1 SV=1	0.988104
PDLIM2	tr|A0A087WVI1|A0A087WVI1_HUMAN PDZ and LIM domain protein 2 OS=Homo sapiens GN=PDLIM2 PE=1 SV=1	0.988104
ADA	tr|A0A0S2Z381|A0A0S2Z381_HUMAN Adenosine deaminase isoform 1 (Fragment) OS=Homo sapiens GN=ADA PE=2 SV=1	0.988104
D-1	tr|Q16490|Q16490_HUMAN D-1 antigen (Fragment) OS=Homo sapiens GN=D-1 antigen: D-1 protein PE=2 SV=1	0.988104
RANBP3	sp|Q9H6Z4-2|RANB3_HUMAN Isoform 2 of Ran-binding protein 3 OS=Homo sapiens GN=RANBP3	0.988104
ZNF207	tr|J3KS31|J3KS31_HUMAN BUB3-interacting and GLEBS motif-containing protein ZNF207 (Fragment) OS=Homo sapiens GN=ZNF207 PE=1 SV=1	0.988104
SPAG7	tr|I3L0X5|I3L0X5_HUMAN Sperm-associated antigen 7 OS=Homo sapiens GN=SPAG7 PE=1 SV=1	0.988104
VSTM2B	sp|A6NLU5|VTM2B_HUMAN V-set and transmembrane domain-containing protein 2B OS=Homo sapiens GN=VSTM2B PE=3 SV=2	0.988104
STAMBPL1	tr|B3KR00|B3KR00_HUMAN AMSH-like protease OS=Homo sapiens GN=STAMBPL1 PE=1 SV=1	0.988104
BRCC3	tr|A0A087WZR3|A0A087WZR3_HUMAN Lys-63-specific deubiquitinase BRCC36 OS=Homo sapiens GN=BRCC3 PE=1 SV=1	0.988104
KRT77	tr|Q0IIN1|Q0IIN1_HUMAN Keratin 77 OS=Homo sapiens GN=KRT77 PE=2 SV=1	0.988104
tr|A0A140VK27|A0A140VK27_HUMAN	tr|A0A140VK27|A0A140VK27_HUMAN Leukotriene A(4) hydrolase OS=Homo sapiens PE=2 SV=1	0.988091
RAB8B	tr|H0YNE9|H0YNE9_HUMAN Ras-related protein Rab-8B (Fragment) OS=Homo sapiens GN=RAB8B PE=1 SV=1	0.987781
tr|A8K666|A8K666_HUMAN	tr|A8K666|A8K666_HUMAN cDNA FLJ75460, highly similar to Homo sapiens phenylalanine-tRNA synthetase-like, beta subunit, mRNA OS=Homo sapiens PE=2 SV=1	0.987067
STX12	tr|B1AJQ6|B1AJQ6_HUMAN Syntaxin-12 (Fragment) OS=Homo sapiens GN=STX12 PE=1 SV=2	0.986944
HSPA2	tr|A0A024R6B5|A0A024R6B5_HUMAN Heat shock 70kDa protein 2, isoform CRA_a OS=Homo sapiens GN=HSPA2 PE=3 SV=1	0.986659
DKFZp686O01196	tr|Q6N094|Q6N094_HUMAN Putative uncharacterized protein DKFZp686O01196 OS=Homo sapiens GN=DKFZp686O01196 PE=2 SV=1	0.986181
RAB43	tr|C9JFM7|C9JFM7_HUMAN Ras-related protein Rab-43 (Fragment) OS=Homo sapiens GN=RAB43 PE=1 SV=1	0.985056
SHANK1	sp|Q9Y566-2|SHAN1_HUMAN Isoform 2 of SH3 and multiple ankyrin repeat domains protein 1 OS=Homo sapiens GN=SHANK1	0.985056
tr|B3KS36|B3KS36_HUMAN	tr|B3KS36|B3KS36_HUMAN cDNA FLJ35376 fis, clone SKMUS2004044, highly similar to Homo sapiens ribosomal protein L3 (RPL3), transcript variant 2, mRNA OS=Homo sapiens PE=2 SV=1	0.985056
IGFBP2	sp|P18065|IBP2_HUMAN Insulin-like growth factor-binding protein 2 OS=Homo sapiens GN=IGFBP2 PE=1 SV=2	0.985056
TAGLN	tr|H0YCU9|H0YCU9_HUMAN Transgelin (Fragment) OS=Homo sapiens GN=TAGLN PE=1 SV=1	0.984747
SULT4A1	tr|A0A024R4X9|A0A024R4X9_HUMAN Sulfotransferase OS=Homo sapiens GN=SULT4A1 PE=3 SV=1	0.982483
tr|B2R761|B2R761_HUMAN	tr|B2R761|B2R761_HUMAN cDNA, FLJ93299, highly similar to Homo sapiens sterol carrier protein 2 (SCP2), mRNA OS=Homo sapiens PE=2 SV=1	0.982277
ASCL4	sp|Q6XD76|ASCL4_HUMAN Achaete-scute homolog 4 OS=Homo sapiens GN=ASCL4 PE=1 SV=1	0.982277
BPGM	tr|A0A024R782|A0A024R782_HUMAN Phosphoglycerate mutase OS=Homo sapiens GN=BPGM PE=2 SV=1	0.982277
SGTB	tr|D6RFW1|D6RFW1_HUMAN Small glutamine-rich tetratricopeptide repeat-containing protein beta (Fragment) OS=Homo sapiens GN=SGTB PE=1 SV=1	0.981963
HBB	tr|D9YZU5|D9YZU5_HUMAN Beta-globin OS=Homo sapiens GN=HBB PE=3 SV=1	0.981599
CRYL1	tr|A0A024RDM2|A0A024RDM2_HUMAN Crystallin, lambda 1, isoform CRA_a OS=Homo sapiens GN=CRYL1 PE=4 SV=1	0.980934
C12orf10	tr|F8VQQ3|F8VQQ3_HUMAN UPF0160 protein MYG1, mitochondrial OS=Homo sapiens GN=C12orf10 PE=1 SV=1	0.979928
TXN	tr|H9ZYJ2|H9ZYJ2_HUMAN Thioredoxin OS=Homo sapiens GN=TXN PE=2 SV=1	0.979146
NFASC	tr|X6RKN2|X6RKN2_HUMAN Neurofascin (Fragment) OS=Homo sapiens GN=NFASC PE=1 SV=1	0.979078
EPB41L2	tr|E9PHY5|E9PHY5_HUMAN Band 4.1-like protein 2 OS=Homo sapiens GN=EPB41L2 PE=1 SV=1	0.97719
CAPS	tr|A0A0X1KG78|A0A0X1KG78_HUMAN Calcyphosin OS=Homo sapiens GN=CAPS PE=1 SV=1	0.976047
SNCG	tr|Q6FHG5|Q6FHG5_HUMAN Gamma-synuclein OS=Homo sapiens GN=SNCG PE=2 SV=1	0.97594
NCDN	sp|Q9UBB6-2|NCDN_HUMAN Isoform 2 of Neurochondrin OS=Homo sapiens GN=NCDN	0.975459
GLUD1	tr|Q14400|Q14400_HUMAN GLUD1 protein (Fragment) OS=Homo sapiens GN=GLUD1 PE=2 SV=1	0.973073
HEL-75	tr|V9HW90|V9HW90_HUMAN Epididymis luminal protein 75 OS=Homo sapiens GN=HEL-75 PE=2 SV=1	0.971842
tr|B4E302|B4E302_HUMAN	tr|B4E302|B4E302_HUMAN cDNA FLJ56209, highly similar to Transforming acidic coiled-coil-containing protein 1 OS=Homo sapiens PE=2 SV=1	0.971842
tr|B4E022|B4E022_HUMAN	tr|B4E022|B4E022_HUMAN cDNA FLJ56274, highly similar to Transketolase (EC 2.2.1.1) OS=Homo sapiens PE=2 SV=1	0.971605
GNPDA2	tr|A0A024R9X5|A0A024R9X5_HUMAN Glucosamine-6-phosphate isomerase OS=Homo sapiens GN=GNPDA2 PE=3 SV=1	0.971415
GSTM1	tr|X5D932|X5D932_HUMAN Glutathione S-transferase mu 1 isoform C (Fragment) OS=Homo sapiens GN=GSTM1 PE=2 SV=1	0.970195
SPRYD4	sp|Q8WW59|SPRY4_HUMAN SPRY domain-containing protein 4 OS=Homo sapiens GN=SPRYD4 PE=1 SV=2	0.968862
APEX1	tr|G3V3C7|G3V3C7_HUMAN DNA-(apurinic or apyrimidinic site) lyase (Fragment) OS=Homo sapiens GN=APEX1 PE=1 SV=1	0.967281
NAE1	sp|Q13564-2|ULA1_HUMAN Isoform 2 of NEDD8-activating enzyme E1 regulatory subunit OS=Homo sapiens GN=NAE1	0.966088
tr|B2R6C4|B2R6C4_HUMAN	tr|B2R6C4|B2R6C4_HUMAN Receptor expression-enhancing protein OS=Homo sapiens PE=2 SV=1	0.966088
tr|B4DLV7|B4DLV7_HUMAN	tr|B4DLV7|B4DLV7_HUMAN Rab GDP dissociation inhibitor OS=Homo sapiens PE=2 SV=1	0.965437
ACTBL2	sp|Q562R1|ACTBL_HUMAN Beta-actin-like protein 2 OS=Homo sapiens GN=ACTBL2 PE=1 SV=2	0.963879
tr|B7Z9W6|B7Z9W6_HUMAN	tr|B7Z9W6|B7Z9W6_HUMAN cDNA, FLJ78980, highly similar to DnaJ homolog subfamily C member 7 OS=Homo sapiens PE=2 SV=1	0.960521
HEL-S-30	tr|V9HWB8|V9HWB8_HUMAN Pyruvate kinase OS=Homo sapiens GN=HEL-S-30 PE=1 SV=1	0.95997
CALML3	sp|P27482|CALL3_HUMAN Calmodulin-like protein 3 OS=Homo sapiens GN=CALML3 PE=1 SV=2	0.957975
HEL-S-49	tr|V9HWK1|V9HWK1_HUMAN Triosephosphate isomerase OS=Homo sapiens GN=HEL-S-49 PE=2 SV=1	0.957972
PMP2	sp|P02689|MYP2_HUMAN Myelin P2 protein OS=Homo sapiens GN=PMP2 PE=1 SV=3	0.956241
GALE	tr|A0A024RAB7|A0A024RAB7_HUMAN UDP-galactose-4-epimerase, isoform CRA_b OS=Homo sapiens GN=GALE PE=4 SV=1	0.955114
UTS2	tr|A0AVP6|A0AVP6_HUMAN UTS2 protein OS=Homo sapiens GN=UTS2 PE=2 SV=1	0.954644
tr|B7Z4V2|B7Z4V2_HUMAN	tr|B7Z4V2|B7Z4V2_HUMAN cDNA FLJ51907, highly similar to Stress-70 protein, mitochondrial OS=Homo sapiens PE=2 SV=1	0.954162
ADD2	tr|Q05DK5|Q05DK5_HUMAN ADD2 protein (Fragment) OS=Homo sapiens GN=ADD2 PE=2 SV=1	0.953016
tr|A0A140VK45|A0A140VK45_HUMAN	tr|A0A140VK45|A0A140VK45_HUMAN Proteasome subunit beta type OS=Homo sapiens PE=2 SV=1	0.952237
KRT9	sp|P35527|K1C9_HUMAN Keratin, type I cytoskeletal 9 OS=Homo sapiens GN=KRT9 PE=1 SV=3	0.950303
HEL-S-64p	tr|V9HWJ1|V9HWJ1_HUMAN Glutathione synthetase OS=Homo sapiens GN=HEL-S-64p PE=2 SV=1	0.948943
TRAPPC3	tr|A0A087WWM0|A0A087WWM0_HUMAN Trafficking protein particle complex subunit 3 OS=Homo sapiens GN=TRAPPC3 PE=1 SV=1	0.946251
TCEAL2	sp|Q9H3H9|TCAL2_HUMAN Transcription elongation factor A protein-like 2 OS=Homo sapiens GN=TCEAL2 PE=2 SV=1	0.945399
P4HB	tr|A0A024R8S5|A0A024R8S5_HUMAN Protein disulfide-isomerase OS=Homo sapiens GN=P4HB PE=2 SV=1	0.945069
KRT1	tr|H6VRF8|H6VRF8_HUMAN Keratin 1 OS=Homo sapiens GN=KRT1 PE=3 SV=1	0.942963
IGKV2-24	sp|A0A0C4DH68|KV224_HUMAN Immunoglobulin kappa variable 2-24 OS=Homo sapiens GN=IGKV2-24 PE=3 SV=1	0.938579
tr|B3KXC0|B3KXC0_HUMAN	tr|B3KXC0|B3KXC0_HUMAN cDNA FLJ45113 fis, clone BRAWH3034743, weakly similar to Mus musculus microtubule-associated protein 7 (Mtap7), mRNA OS=Homo sapiens PE=2 SV=1	0.930547
tr|Q59EH3|Q59EH3_HUMAN	tr|Q59EH3|Q59EH3_HUMAN Acid phosphatase 1 isoform c variant (Fragment) OS=Homo sapiens PE=2 SV=1	0.929361
FAM107B	tr|A0A1C7CYX8|A0A1C7CYX8_HUMAN Protein FAM107B (Fragment) OS=Homo sapiens GN=FAM107B PE=1 SV=1	0.928846
JAM3	sp|Q9BX67-2|JAM3_HUMAN Isoform 2 of Junctional adhesion molecule C OS=Homo sapiens GN=JAM3	0.928104
tr|A0A140VJR2|A0A140VJR2_HUMAN	tr|A0A140VJR2|A0A140VJR2_HUMAN Testicular tissue protein Li 138 OS=Homo sapiens PE=2 SV=1	0.92792
ACTR3	tr|A0A024RAI1|A0A024RAI1_HUMAN ARP3 actin-related protein 3 homolog (Yeast), isoform CRA_a OS=Homo sapiens GN=ACTR3 PE=3 SV=1	0.924995
BDH2	tr|A0A024RDG9|A0A024RDG9_HUMAN 3-hydroxybutyrate dehydrogenase, type 2, isoform CRA_b OS=Homo sapiens GN=BDH2 PE=4 SV=1	0.924589
tr|A0A120HF66|A0A120HF66_HUMAN	tr|A0A120HF66|A0A120HF66_HUMAN IBM-A1 heavy chain variable region (Fragment) OS=Homo sapiens PE=2 SV=1	0.922634
ASPA	tr|Q6FH48|Q6FH48_HUMAN ASPA protein (Fragment) OS=Homo sapiens GN=ASPA PE=2 SV=1	0.922208
C7orf24	tr|A0A090N7V5|A0A090N7V5_HUMAN Chromosome 7 open reading frame 24 OS=Homo sapiens GN=C7orf24 PE=4 SV=1	0.922173
CES	tr|Q8TDZ9|Q8TDZ9_HUMAN Carboxylic ester hydrolase OS=Homo sapiens GN=CES hBr2 PE=2 SV=1	0.916064
GMPR2	tr|A0A087WWM4|A0A087WWM4_HUMAN GMP reductase OS=Homo sapiens GN=GMPR2 PE=1 SV=1	0.916064
tr|B2R984|B2R984_HUMAN	tr|B2R984|B2R984_HUMAN cDNA, FLJ94268, highly similar to Homo sapiens histone 1, H1e (HIST1H1E), mRNA OS=Homo sapiens PE=2 SV=1	0.915188
GPI	tr|A0A0A0MTS2|A0A0A0MTS2_HUMAN Glucose-6-phosphate isomerase (Fragment) OS=Homo sapiens GN=GPI PE=1 SV=1	0.914626
FTL	sp|P02792|FRIL_HUMAN Ferritin light chain OS=Homo sapiens GN=FTL PE=1 SV=2	0.912508
RTN1	sp|Q16799|RTN1_HUMAN Reticulon-1 OS=Homo sapiens GN=RTN1 PE=1 SV=1	0.911186
ALDH6A1	tr|A0A024R6G4|A0A024R6G4_HUMAN Aldehyde dehydrogenase 6 family, member A1, isoform CRA_b OS=Homo sapiens GN=ALDH6A1 PE=2 SV=1	0.906946
CPPED1	sp|Q9BRF8-2|CPPED_HUMAN Isoform 2 of Serine/threonine-protein phosphatase CPPED1 OS=Homo sapiens GN=CPPED1	0.90442
ZRANB2	sp|O95218-2|ZRAB2_HUMAN Isoform 2 of Zinc finger Ran-binding domain-containing protein 2 OS=Homo sapiens GN=ZRANB2	0.904368
tr|B2R995|B2R995_HUMAN	tr|B2R995|B2R995_HUMAN Malic enzyme OS=Homo sapiens PE=2 SV=1	0.901278
LAMTOR3	sp|Q9UHA4-2|LTOR3_HUMAN Isoform 2 of Ragulator complex protein LAMTOR3 OS=Homo sapiens GN=LAMTOR3	0.901278
DKFZp686M24218	tr|Q6MZX7|Q6MZX7_HUMAN Putative uncharacterized protein DKFZp686M24218 OS=Homo sapiens GN=DKFZp686M24218 PE=2 SV=1	0.901011
HBD	tr|A0N071|A0N071_HUMAN Delta globin OS=Homo sapiens GN=HBD PE=3 SV=1	0.894098
B2M	tr|H0YLF3|H0YLF3_HUMAN Beta-2-microglobulin (Fragment) OS=Homo sapiens GN=B2M PE=1 SV=1	0.890671
PPP2R5C	tr|H0YK26|H0YK26_HUMAN Serine/threonine-protein phosphatase 2A 56 kDa regulatory subunit gamma isoform (Fragment) OS=Homo sapiens GN=PPP2R5C PE=1 SV=1	0.882841
tr|B4DG51|B4DG51_HUMAN	tr|B4DG51|B4DG51_HUMAN cDNA FLJ61110, highly similar to Hippocalcin-like protein 4 OS=Homo sapiens PE=2 SV=1	0.882194
SCG5	tr|C9J650|C9J650_HUMAN Neuroendocrine protein 7B2 OS=Homo sapiens GN=SCG5 PE=1 SV=1	0.878393
GLRX	tr|A0A024RAM2|A0A024RAM2_HUMAN Glutaredoxin (Thioltransferase), isoform CRA_c OS=Homo sapiens GN=GLRX PE=4 SV=1	0.878393
SUCLG2	tr|Q3ZCW5|Q3ZCW5_HUMAN Succinate-CoA ligase subunit beta (Fragment) OS=Homo sapiens GN=SUCLG2 PE=2 SV=1	0.873978
AKR7A2	tr|H3BLU7|H3BLU7_HUMAN Aflatoxin B1 aldehyde reductase member 2 (Fragment) OS=Homo sapiens GN=AKR7A2 PE=1 SV=1	0.873727
HIF1AN	sp|Q9NWT6|HIF1N_HUMAN Hypoxia-inducible factor 1-alpha inhibitor OS=Homo sapiens GN=HIF1AN PE=1 SV=2	0.872321
STMN3	tr|A0A0J9YW36|A0A0J9YW36_HUMAN Stathmin-3 (Fragment) OS=Homo sapiens GN=STMN3 PE=1 SV=1	0.870442
TXNDC12	sp|O95881|TXD12_HUMAN Thioredoxin domain-containing protein 12 OS=Homo sapiens GN=TXNDC12 PE=1 SV=1	0.870442
tr|A0A140VJL0|A0A140VJL0_HUMAN	tr|A0A140VJL0|A0A140VJL0_HUMAN 3-hydroxyisobutyryl-CoA hydrolase, mitochondrial OS=Homo sapiens PE=2 SV=1	0.870442
PGM1	sp|P36871|PGM1_HUMAN Phosphoglucomutase-1 OS=Homo sapiens GN=PGM1 PE=1 SV=3	0.865625
LANCL1	tr|A0A024R3Z5|A0A024R3Z5_HUMAN LanC lantibiotic synthetase component C-like 1 (Bacterial), isoform CRA_b OS=Homo sapiens GN=LANCL1 PE=4 SV=1	0.858232
tr|B4DN77|B4DN77_HUMAN	tr|B4DN77|B4DN77_HUMAN cDNA FLJ58517, highly similar to Calpain-2 catalytic subunit (EC 3.4.22.53) OS=Homo sapiens PE=2 SV=1	0.856754
LSM2	sp|Q9Y333|LSM2_HUMAN U6 snRNA-associated Sm-like protein LSm2 OS=Homo sapiens GN=LSM2 PE=1 SV=1	0.856444
RRAS	tr|A0A024QZF2|A0A024QZF2_HUMAN Related RAS viral (R-ras) oncogene homolog, isoform CRA_a OS=Homo sapiens GN=RRAS PE=4 SV=1	0.856444
EIF3S1	tr|A0A024R5S5|A0A024R5S5_HUMAN Eukaryotic translation initiation factor 3 subunit J OS=Homo sapiens GN=EIF3S1 PE=3 SV=1	0.85493
SIRT2	tr|A0A024R0G8|A0A024R0G8_HUMAN Sirtuin (Silent mating type information regulation 2 homolog) 2 (S. cerevisiae), isoform CRA_a OS=Homo sapiens GN=SIRT2 PE=4 SV=1	0.85493
MIF	tr|I4AY87|I4AY87_HUMAN Macrophage migration inhibitory factor (Fragment) OS=Homo sapiens GN=MIF PE=1 SV=1	0.854867
NME1	sp|P15531-2|NDKA_HUMAN Isoform 2 of Nucleoside diphosphate kinase A OS=Homo sapiens GN=NME1	0.851472
CSPP1	tr|E5RGA5|E5RGA5_HUMAN Centrosome and spindle pole-associated protein 1 OS=Homo sapiens GN=CSPP1 PE=1 SV=1	0.85146
PSME2	tr|A0A087X1Z3|A0A087X1Z3_HUMAN Proteasome activator complex subunit 2 OS=Homo sapiens GN=PSME2 PE=1 SV=1	0.851066
GSK3B	tr|B5BUC0|B5BUC0_HUMAN Glycogen synthase kinase-3 beta (Fragment) OS=Homo sapiens GN=GSK3B PE=2 SV=1	0.851066
tr|A8K5I6|A8K5I6_HUMAN	tr|A8K5I6|A8K5I6_HUMAN cDNA FLJ78643, highly similar to Homo sapiens cornulin (CRNN), mRNA OS=Homo sapiens PE=2 SV=1	0.851066
SAT2	tr|I3L0W4|I3L0W4_HUMAN Diamine acetyltransferase 2 OS=Homo sapiens GN=SAT2 PE=1 SV=1	0.851066
HEL-S-62p	tr|V9HWA9|V9HWA9_HUMAN Epididymis secretory sperm binding protein Li 62p OS=Homo sapiens GN=HEL-S-62p PE=2 SV=1	0.849703
HADHB	sp|P55084-2|ECHB_HUMAN Isoform 2 of Trifunctional enzyme subunit beta, mitochondrial OS=Homo sapiens GN=HADHB	0.849589
tr|A0A109NGN6|A0A109NGN6_HUMAN	tr|A0A109NGN6|A0A109NGN6_HUMAN Proteasome subunit alpha type OS=Homo sapiens PE=2 SV=1	0.840443
GRB2	tr|B0LPF3|B0LPF3_HUMAN Growth factor receptor-bound protein 2 OS=Homo sapiens GN=GRB2 PE=2 SV=1	0.840351
DLG4	tr|Q3ZCU5|Q3ZCU5_HUMAN DLG4 protein (Fragment) OS=Homo sapiens GN=DLG4 PE=2 SV=1	0.838797
tr|B7Z5V6|B7Z5V6_HUMAN	tr|B7Z5V6|B7Z5V6_HUMAN cDNA FLJ57046, highly similar to Lysosomal alpha-glucosidase (EC 3.2.1.20) OS=Homo sapiens PE=2 SV=1	0.838797
GMPR	sp|P36959|GMPR1_HUMAN GMP reductase 1 OS=Homo sapiens GN=GMPR PE=1 SV=1	0.838797
TTN	tr|A0A0A0MRA3|A0A0A0MRA3_HUMAN Titin OS=Homo sapiens GN=TTN PE=1 SV=1	0.838797
RBBP9	sp|O75884-2|RBBP9_HUMAN Isoform 2 of Putative hydrolase RBBP9 OS=Homo sapiens GN=RBBP9	0.838797
MAPK9	tr|J3KNK1|J3KNK1_HUMAN Mitogen-activated protein kinase OS=Homo sapiens GN=MAPK9 PE=1 SV=1	0.838797
TPP2	tr|Q5VZU9|Q5VZU9_HUMAN Tripeptidyl-peptidase 2 OS=Homo sapiens GN=TPP2 PE=1 SV=1	0.838797
WDR13	tr|A0A087X091|A0A087X091_HUMAN WD repeat-containing protein 13 (Fragment) OS=Homo sapiens GN=WDR13 PE=1 SV=1	0.835632
ENDOD1	sp|O94919|ENDD1_HUMAN Endonuclease domain-containing 1 protein OS=Homo sapiens GN=ENDOD1 PE=1 SV=2	0.834821
DCD	sp|P81605-2|DCD_HUMAN Isoform 2 of Dermcidin OS=Homo sapiens GN=DCD	0.834109
tr|A0A140VK44|A0A140VK44_HUMAN	tr|A0A140VK44|A0A140VK44_HUMAN Proteasome subunit alpha type OS=Homo sapiens PE=2 SV=1	0.829504
HEL-S-307	tr|A0A0K0K1L3|A0A0K0K1L3_HUMAN Epididymis secretory protein Li 307 (Fragment) OS=Homo sapiens GN=HEL-S-307 PE=2 SV=1	0.828004
ACOT1	tr|A1L172|A1L172_HUMAN Acyl-CoA thioesterase 1 OS=Homo sapiens GN=ACOT1 PE=2 SV=1	0.825787
CCS	tr|J3KNF4|J3KNF4_HUMAN Copper chaperone for superoxide dismutase OS=Homo sapiens GN=CCS PE=1 SV=1	0.825437
AHCY	sp|P23526|SAHH_HUMAN Adenosylhomocysteinase OS=Homo sapiens GN=AHCY PE=1 SV=4	0.82279
SOD2	tr|A0A0C4DFU2|A0A0C4DFU2_HUMAN Superoxide dismutase OS=Homo sapiens GN=SOD2 PE=1 SV=1	0.818544
RYR3	tr|A0A1B0GVA9|A0A1B0GVA9_HUMAN Ryanodine receptor 3 (Fragment) OS=Homo sapiens GN=RYR3 PE=4 SV=1	0.817296
CORO1B	tr|A0A024R5K1|A0A024R5K1_HUMAN Coronin OS=Homo sapiens GN=CORO1B PE=3 SV=1	0.812531
tr|Q59F44|Q59F44_HUMAN	tr|Q59F44|Q59F44_HUMAN Cytochrome b-5 isoform 1 variant (Fragment) OS=Homo sapiens PE=2 SV=1	0.812531
NT5C	sp|Q8TCD5|NT5C_HUMAN 5~(3~)-deoxyribonucleotidase, cytosolic type OS=Homo sapiens GN=NT5C PE=1 SV=2	0.812531
HuVH8B	tr|A2NYQ9|A2NYQ9_HUMAN Anti-folate binding protein (Fragment) OS=Homo sapiens GN=HuVH8B VH PE=2 SV=1	0.8114
FGFR2-AHCYL1	tr|V5YQL4|V5YQL4_HUMAN Adenosylhomocysteinase OS=Homo sapiens GN=FGFR2-AHCYL1 PE=2 SV=1	0.807457
tr|A8K8F9|A8K8F9_HUMAN	tr|A8K8F9|A8K8F9_HUMAN Phosphoinositide phospholipase C OS=Homo sapiens PE=2 SV=1	0.807457
GGA1	tr|B0QYR6|B0QYR6_HUMAN ADP-ribosylation factor-binding protein GGA1 (Fragment) OS=Homo sapiens GN=GGA1 PE=1 SV=1	0.807457
hCG_2016482	tr|A0A024RB41|A0A024RB41_HUMAN HCG2016482, isoform CRA_b OS=Homo sapiens GN=hCG_2016482 PE=4 SV=1	0.805899
RAC3	sp|P60763|RAC3_HUMAN Ras-related C3 botulinum toxin substrate 3 OS=Homo sapiens GN=RAC3 PE=1 SV=1	0.804325
HARS	sp|P12081-2|SYHC_HUMAN Isoform 2 of Histidine--tRNA ligase, cytoplasmic OS=Homo sapiens GN=HARS	0.801177
RBMX	tr|H0Y6E7|H0Y6E7_HUMAN RNA-binding motif protein, X chromosome (Fragment) OS=Homo sapiens GN=RBMX PE=1 SV=2	0.795961
tr|B4DUH1|B4DUH1_HUMAN	tr|B4DUH1|B4DUH1_HUMAN cDNA FLJ51323, highly similar to Short-chain specific acyl-CoA dehydrogenase, mitochondrial (EC 1.3.99.2) OS=Homo sapiens PE=2 SV=1	0.790391
HEL60	tr|V9HWB7|V9HWB7_HUMAN Aconitate hydratase OS=Homo sapiens GN=HEL60 PE=2 SV=1	0.784164
PDE6D	tr|Q6IB24|Q6IB24_HUMAN PDE6D protein OS=Homo sapiens GN=PDE6D PE=2 SV=1	0.777624
MAPK10	tr|H0Y9H3|H0Y9H3_HUMAN Mitogen-activated protein kinase (Fragment) OS=Homo sapiens GN=MAPK10 PE=1 SV=1	0.777615
tr|S6BGD4|S6BGD4_HUMAN	tr|S6BGD4|S6BGD4_HUMAN IgG H chain OS=Homo sapiens PE=2 SV=1	0.773108
MCTS1	sp|Q9ULC4|MCTS1_HUMAN Malignant T-cell-amplified sequence 1 OS=Homo sapiens GN=MCTS1 PE=1 SV=1	0.763143
tr|B2RCQ9|B2RCQ9_HUMAN	tr|B2RCQ9|B2RCQ9_HUMAN cDNA, FLJ96225, highly similar to Homo sapiens heat shock 70kDa protein 1-like (HSPA1L), mRNA OS=Homo sapiens PE=2 SV=1	0.754747
tr|Q6ZV30|Q6ZV30_HUMAN	tr|Q6ZV30|Q6ZV30_HUMAN Acetyl-coenzyme A synthetase OS=Homo sapiens PE=2 SV=1	0.753621
SCRN2	tr|J3QL71|J3QL71_HUMAN Secernin-2 OS=Homo sapiens GN=SCRN2 PE=1 SV=1	0.753621
tr|B4E324|B4E324_HUMAN	tr|B4E324|B4E324_HUMAN cDNA FLJ60397, highly similar to Lysosomal protective protein (EC 3.4.16.5) OS=Homo sapiens PE=2 SV=1	0.753621
CA3	tr|A0A024R825|A0A024R825_HUMAN Carbonic anhydrase III, muscle specific, isoform CRA_a OS=Homo sapiens GN=CA3 PE=4 SV=1	0.753621
CA5B	tr|A0A024RBW9|A0A024RBW9_HUMAN Carbonic anhydrase VB, mitochondrial, isoform CRA_c OS=Homo sapiens GN=CA5B PE=4 SV=1	0.753621
VH3	tr|Q9Y509|Q9Y509_HUMAN VH3 protein (Fragment) OS=Homo sapiens GN=VH3 PE=2 SV=1	0.753621
PFKFB1	tr|I1Z9G4|I1Z9G4_HUMAN 6-phosphofructo-2-kinase/fructose-2, 6-biphosphatase 1 splice variant 2 OS=Homo sapiens GN=PFKFB1 PE=2 SV=1	0.753621
tr|Q53HG7|Q53HG7_HUMAN	tr|Q53HG7|Q53HG7_HUMAN Cortactin isoform a variant (Fragment) OS=Homo sapiens PE=2 SV=1	0.753125
tr|Q53HP5|Q53HP5_HUMAN	tr|Q53HP5|Q53HP5_HUMAN Formyltetrahydrofolate dehydrogenase isoform a variant (Fragment) OS=Homo sapiens PE=2 SV=1	0.749526
tr|A0A140VJU8|A0A140VJU8_HUMAN	tr|A0A140VJU8|A0A140VJU8_HUMAN Superoxide dismutase [Cu-Zn] OS=Homo sapiens PE=2 SV=1	0.743363
HMGN2	sp|P05204|HMGN2_HUMAN Non-histone chromosomal protein HMG-17 OS=Homo sapiens GN=HMGN2 PE=1 SV=3	0.742887
PPP3CA	tr|A0A0S2Z4C6|A0A0S2Z4C6_HUMAN Serine/threonine-protein phosphatase (Fragment) OS=Homo sapiens GN=PPP3CA PE=2 SV=1	0.741422
YWHAZ	tr|D0PNI1|D0PNI1_HUMAN Epididymis luminal protein 4 OS=Homo sapiens GN=YWHAZ PE=2 SV=1	0.737308
ENO3	sp|P13929-2|ENOB_HUMAN Isoform 2 of Beta-enolase OS=Homo sapiens GN=ENO3	0.733623
SH3BGRL3	tr|D3DPK5|D3DPK5_HUMAN SH3 domain binding glutamic acid-rich protein like 3, isoform CRA_a (Fragment) OS=Homo sapiens GN=SH3BGRL3 PE=4 SV=1	0.73362
39692	sp|Q92599|SEPT8_HUMAN Septin-8 OS=Homo sapiens GN=SEPT8 PE=1 SV=4	0.72951
RPL22	tr|K7EJT5|K7EJT5_HUMAN 60S ribosomal protein L22 (Fragment) OS=Homo sapiens GN=RPL22 PE=1 SV=1	0.7287
WASF1	sp|Q92558|WASF1_HUMAN Wiskott-Aldrich syndrome protein family member 1 OS=Homo sapiens GN=WASF1 PE=1 SV=1	0.728607
CLSTN1	sp|O94985-2|CSTN1_HUMAN Isoform 2 of Calsyntenin-1 OS=Homo sapiens GN=CLSTN1	0.728607
tr|Q9NVB8|Q9NVB8_HUMAN	tr|Q9NVB8|Q9NVB8_HUMAN cDNA FLJ10824 fis, clone NT2RP4001086 (Fragment) OS=Homo sapiens PE=2 SV=1	0.728607
ME2	sp|P23368|MAOM_HUMAN NAD-dependent malic enzyme, mitochondrial OS=Homo sapiens GN=ME2 PE=1 SV=1	0.725814
SPTBN2	sp|O15020-2|SPTN2_HUMAN Isoform 2 of Spectrin beta chain, non-erythrocytic 2 OS=Homo sapiens GN=SPTBN2	0.723979
MAP4K4	tr|A0A0D9SEY1|A0A0D9SEY1_HUMAN Mitogen-activated protein kinase kinase kinase kinase 4 OS=Homo sapiens GN=MAP4K4 PE=1 SV=1	0.723979
PANK4	tr|A0A0G2JR38|A0A0G2JR38_HUMAN Pantothenate kinase 4 OS=Homo sapiens GN=PANK4 PE=1 SV=1	0.723979
CNTNAP4	tr|A0A087WTA1|A0A087WTA1_HUMAN Contactin-associated protein-like 4 OS=Homo sapiens GN=CNTNAP4 PE=1 SV=1	0.723979
GFPT1	sp|Q06210-2|GFPT1_HUMAN Isoform 2 of Glutamine--fructose-6-phosphate aminotransferase [isomerizing] 1 OS=Homo sapiens GN=GFPT1	0.723979
DPP6	tr|A7E2E4|A7E2E4_HUMAN Dipeptidyl-peptidase 6 OS=Homo sapiens GN=DPP6 PE=2 SV=1	0.723979
DSC1	tr|Q9HB00|Q9HB00_HUMAN Desmocollin 1, isoform CRA_b OS=Homo sapiens GN=DSC1 PE=4 SV=1	0.723979
MFF	tr|A0A0A0MS29|A0A0A0MS29_HUMAN Mitochondrial fission factor OS=Homo sapiens GN=MFF PE=1 SV=1	0.723979
tr|B4DS57|B4DS57_HUMAN	tr|B4DS57|B4DS57_HUMAN cDNA FLJ53176, highly similar to Nuclear autoantigenic sperm protein OS=Homo sapiens PE=2 SV=1	0.723979
EPPK1	tr|A0A075B730|A0A075B730_HUMAN Epiplakin OS=Homo sapiens GN=EPPK1 PE=1 SV=2	0.723979
MYO6	tr|A0A0A0MRM8|A0A0A0MRM8_HUMAN Unconventional myosin-VI OS=Homo sapiens GN=MYO6 PE=1 SV=1	0.723979
MATK	tr|F1T0G6|F1T0G6_HUMAN Tyrosine-protein kinase OS=Homo sapiens GN=MATK PE=2 SV=1	0.723979
SAMD11	tr|H7C3J6|H7C3J6_HUMAN Sterile alpha motif domain-containing protein 11 (Fragment) OS=Homo sapiens GN=SAMD11 PE=1 SV=1	0.723979
MTUS2	tr|J3KQA9|J3KQA9_HUMAN Microtubule-associated tumor suppressor candidate 2 OS=Homo sapiens GN=MTUS2 PE=4 SV=1	0.723979
tr|B7Z217|B7Z217_HUMAN	tr|B7Z217|B7Z217_HUMAN cDNA FLJ55679, highly similar to Mus musculus cytoplasmic FMR1 interacting protein 2 (Cyfip2), mRNA OS=Homo sapiens PE=2 SV=1	0.723979
tr|A0A024DAK3|A0A024DAK3_HUMAN	tr|A0A024DAK3|A0A024DAK3_HUMAN RNA-specific adenosine deaminase OS=Homo sapiens PE=2 SV=1	0.723979
NAA15	tr|A0A0B4J1W3|A0A0B4J1W3_HUMAN N-alpha-acetyltransferase 15, NatA auxiliary subunit OS=Homo sapiens GN=NAA15 PE=1 SV=1	0.723979
tr|B3KNN9|B3KNN9_HUMAN	tr|B3KNN9|B3KNN9_HUMAN cDNA FLJ30070 fis, clone ASTRO2000046, highly similar to CD166 ANTIGEN OS=Homo sapiens PE=2 SV=1	0.723979
THBS1	tr|A0A024R9Q1|A0A024R9Q1_HUMAN Thrombospondin 1, isoform CRA_a OS=Homo sapiens GN=THBS1 PE=4 SV=1	0.723979
DNAL1	tr|G3V2M0|G3V2M0_HUMAN Dynein light chain 1, axonemal OS=Homo sapiens GN=DNAL1 PE=1 SV=1	0.723979
tr|B3KM43|B3KM43_HUMAN	tr|B3KM43|B3KM43_HUMAN cDNA FLJ10228 fis, clone HEMBB1000119, highly similar to N-acetylserotonin O-methyltransferase-like protein OS=Homo sapiens PE=2 SV=1	0.723979
TPMT	tr|A0A024QZW0|A0A024QZW0_HUMAN Thiopurine S-methyltransferase, isoform CRA_d OS=Homo sapiens GN=TPMT PE=3 SV=1	0.723979
tr|Q9UL89|Q9UL89_HUMAN	tr|Q9UL89|Q9UL89_HUMAN Myosin-reactive immunoglobulin heavy chain variable region (Fragment) OS=Homo sapiens PE=2 SV=1	0.723979
ELAVL3	tr|K7EPB5|K7EPB5_HUMAN ELAV-like protein 3 (Fragment) OS=Homo sapiens GN=ELAVL3 PE=1 SV=1	0.723979
tr|B2RAZ4|B2RAZ4_HUMAN	tr|B2RAZ4|B2RAZ4_HUMAN cDNA, FLJ95208, highly similar to Homo sapiens PYD and CARD domain containing (PYCARD), transcript variant 1, mRNA OS=Homo sapiens PE=2 SV=1	0.723979
BCAT1	tr|A0A024RAV0|A0A024RAV0_HUMAN Branched-chain-amino-acid aminotransferase OS=Homo sapiens GN=BCAT1 PE=3 SV=1	0.721158
FTH1	tr|A0A024R525|A0A024R525_HUMAN Ferritin OS=Homo sapiens GN=FTH1 PE=3 SV=1	0.71845
PSMB5	sp|P28074|PSB5_HUMAN Proteasome subunit beta type-5 OS=Homo sapiens GN=PSMB5 PE=1 SV=3	0.714966
tr|B3KV49|B3KV49_HUMAN	tr|B3KV49|B3KV49_HUMAN cDNA FLJ16128 fis, clone BRACE2038269, moderately similar to Bombyx mori cytosolic juvenile hormone binding protein 36 kDa subunit (cJHBP) mRNA OS=Homo sapiens PE=2 SV=1	0.714853
CIRBP	tr|Q53XX5|Q53XX5_HUMAN Cold inducible RNA binding protein OS=Homo sapiens GN=CIRBP PE=2 SV=1	0.708401
HDHD3	tr|A0A024R837|A0A024R837_HUMAN Haloacid dehalogenase-like hydrolase domain containing 3, isoform CRA_a OS=Homo sapiens GN=HDHD3 PE=4 SV=1	0.703446
tr|A0A0X9V9B3|A0A0X9V9B3_HUMAN	tr|A0A0X9V9B3|A0A0X9V9B3_HUMAN MS-F1 light chain variable region (Fragment) OS=Homo sapiens PE=2 SV=1	0.687919
ETHE1	tr|A0A0S2Z580|A0A0S2Z580_HUMAN Ethylmalonic encephalopathy 1 isoform 2 (Fragment) OS=Homo sapiens GN=ETHE1 PE=2 SV=1	0.685845
HEL-S-52	tr|V9HWG7|V9HWG7_HUMAN Epididymis secretory protein Li 52 OS=Homo sapiens GN=HEL-S-52 PE=2 SV=1	0.685024
tr|B7Z661|B7Z661_HUMAN	tr|B7Z661|B7Z661_HUMAN cDNA FLJ54658, highly similar to Limbic system-associated membrane protein OS=Homo sapiens PE=2 SV=1	0.68493
tr|A0A140VK43|A0A140VK43_HUMAN	tr|A0A140VK43|A0A140VK43_HUMAN Proteasome subunit alpha type OS=Homo sapiens PE=2 SV=1	0.676116
tr|B2R5M8|B2R5M8_HUMAN	tr|B2R5M8|B2R5M8_HUMAN Isocitrate dehydrogenase [NADP] OS=Homo sapiens PE=2 SV=1	0.673352
C15orf40	tr|A0A0S2Z6M2|A0A0S2Z6M2_HUMAN Chromosome 15 open reading frame 40 isoform 1 (Fragment) OS=Homo sapiens GN=C15orf40 PE=2 SV=1	0.654514
NAGK	tr|H7C3G9|H7C3G9_HUMAN N-acetyl-D-glucosamine kinase OS=Homo sapiens GN=NAGK PE=1 SV=2	0.654207
ARHGDIA	tr|J3KTF8|J3KTF8_HUMAN Rho GDP-dissociation inhibitor 1 (Fragment) OS=Homo sapiens GN=ARHGDIA PE=1 SV=8	0.647343
ACTN1	tr|A0A024R694|A0A024R694_HUMAN Actinin, alpha 1, isoform CRA_a OS=Homo sapiens GN=ACTN1 PE=4 SV=1	0.645716
LGALS1	sp|P09382|LEG1_HUMAN Galectin-1 OS=Homo sapiens GN=LGALS1 PE=1 SV=2	0.640015
VH-3	tr|A2NWW5|A2NWW5_HUMAN VH-3 family (VH26.)D/J protein (Fragment) OS=Homo sapiens GN=VH-3 family (VH26.)D/J PE=4 SV=1	0.637063
C11orf68	sp|Q9H3H3-2|CK068_HUMAN Isoform 2 of UPF0696 protein C11orf68 OS=Homo sapiens GN=C11orf68	0.637002
HEXB	tr|A0A024RAJ6|A0A024RAJ6_HUMAN Beta-hexosaminidase OS=Homo sapiens GN=HEXB PE=3 SV=1	0.636367
PLEKHB1	tr|A0A024R5H7|A0A024R5H7_HUMAN Pleckstrin homology domain containing, family B (Evectins) member 1, isoform CRA_d OS=Homo sapiens GN=PLEKHB1 PE=4 SV=1	0.636367
tr|B2RDE0|B2RDE0_HUMAN	tr|B2RDE0|B2RDE0_HUMAN cDNA, FLJ96567, highly similar to Homo sapiens propionyl Coenzyme A carboxylase, alpha polypeptide(PCCA), mRNA OS=Homo sapiens PE=2 SV=1	0.636367
ACAT1	tr|E9PKF3|E9PKF3_HUMAN Acetyl-CoA acetyltransferase, mitochondrial (Fragment) OS=Homo sapiens GN=ACAT1 PE=1 SV=1	0.636287
tr|A0A140VKA6|A0A140VKA6_HUMAN	tr|A0A140VKA6|A0A140VKA6_HUMAN Testis secretory sperm-binding protein Li 233m OS=Homo sapiens PE=2 SV=1	0.635281
tr|Q53GY1|Q53GY1_HUMAN	tr|Q53GY1|Q53GY1_HUMAN BCL2-associated athanogene 3 variant (Fragment) OS=Homo sapiens PE=2 SV=1	0.630789
UBE2D3	tr|A0A024RDH2|A0A024RDH2_HUMAN Ubiquitin-conjugating enzyme E2D 3 (UBC4/5 homolog, yeast), isoform CRA_a OS=Homo sapiens GN=UBE2D3 PE=3 SV=1	0.629874
NHLRC2	sp|Q8NBF2-2|NHLC2_HUMAN Isoform 2 of NHL repeat-containing protein 2 OS=Homo sapiens GN=NHLRC2	0.629874
IGKV3D-20	sp|A0A0C4DH25|KVD20_HUMAN Immunoglobulin kappa variable 3-20 OS=Homo sapiens GN=IGKV3D-20 PE=3 SV=1	0.629874
GATM	tr|A0A024R5Q4|A0A024R5Q4_HUMAN Glycine amidinotransferase (L-arginine:glycine amidinotransferase), isoform CRA_a OS=Homo sapiens GN=GATM PE=4 SV=1	0.627329
ECHS1	sp|P30084|ECHM_HUMAN Enoyl-CoA hydratase, mitochondrial OS=Homo sapiens GN=ECHS1 PE=1 SV=4	0.625816
tr|S6AWF4|S6AWF4_HUMAN	tr|S6AWF4|S6AWF4_HUMAN IgG L chain OS=Homo sapiens PE=2 SV=1	0.612611
PPT1	tr|E9PIA8|E9PIA8_HUMAN Palmitoyl-protein thioesterase 1 (Fragment) OS=Homo sapiens GN=PPT1 PE=1 SV=9	0.611287
CAPZA2	tr|A4D0V4|A4D0V4_HUMAN Capping protein (Actin filament) muscle Z-line, alpha 2 OS=Homo sapiens GN=CAPZA2 PE=2 SV=1	0.611287
SYT7	sp|O43581-3|SYT7_HUMAN Isoform 3 of Synaptotagmin-7 OS=Homo sapiens GN=SYT7	0.611287
ATP2B1	tr|A0A024RBC7|A0A024RBC7_HUMAN Calcium-transporting ATPase OS=Homo sapiens GN=ATP2B1 PE=3 SV=1	0.604138
tr|A0A140VKF3|A0A140VKF3_HUMAN	tr|A0A140VKF3|A0A140VKF3_HUMAN Testis tissue sperm-binding protein Li 70n OS=Homo sapiens PE=2 SV=1	0.604138
PRKCSH	tr|A0A024R7F1|A0A024R7F1_HUMAN Protein kinase C substrate 80K-H, isoform CRA_a OS=Homo sapiens GN=PRKCSH PE=4 SV=1	0.603246
HEL-S-276	tr|A0A0K0K1K4|A0A0K0K1K4_HUMAN Proteasome subunit alpha type OS=Homo sapiens GN=HEL-S-276 PE=2 SV=1	0.600323
DKFZp761E1322	tr|Q69YG1|Q69YG1_HUMAN Myotrophin OS=Homo sapiens GN=DKFZp761E1322 PE=2 SV=1	0.598863
DIABLO	tr|A0A0S2Z5U7|A0A0S2Z5U7_HUMAN Diablo-like protein isoform 1 (Fragment) OS=Homo sapiens GN=DIABLO PE=2 SV=1	0.598202
tr|B2RD36|B2RD36_HUMAN	tr|B2RD36|B2RD36_HUMAN cDNA, FLJ96437 OS=Homo sapiens PE=2 SV=1	0.593568
ATP6V1F	tr|A4D1K0|A4D1K0_HUMAN V-type proton ATPase subunit F OS=Homo sapiens GN=ATP6V1F PE=2 SV=1	0.591892
PSMD4	tr|Q5VWC4|Q5VWC4_HUMAN 26S proteasome non-ATPase regulatory subunit 4 OS=Homo sapiens GN=PSMD4 PE=1 SV=1	0.587377
PCDH19	sp|Q8TAB3-2|PCD19_HUMAN Isoform 2 of Protocadherin-19 OS=Homo sapiens GN=PCDH19	0.587377
scFv	tr|Q65ZC9|Q65ZC9_HUMAN Single-chain Fv (Fragment) OS=Homo sapiens GN=scFv PE=2 SV=1	0.58076
CARHSP1	sp|Q9Y2V2|CHSP1_HUMAN Calcium-regulated heat-stable protein 1 OS=Homo sapiens GN=CARHSP1 PE=1 SV=2	0.577525
SERPINA3	tr|A0A024R6P0|A0A024R6P0_HUMAN Serpin peptidase inhibitor, clade A (Alpha-1 antiproteinase, antitrypsin), member 3, isoform CRA_c OS=Homo sapiens GN=SERPINA3 PE=3 SV=1	0.574814
GSTM2	tr|Q0D2I8|Q0D2I8_HUMAN Glutathione S-transferase OS=Homo sapiens GN=GSTM2 PE=2 SV=1	0.574368
tr|B4DNR3|B4DNR3_HUMAN	tr|B4DNR3|B4DNR3_HUMAN cDNA FLJ52710, highly similar to Abhydrolase domain-containing protein 14B OS=Homo sapiens PE=2 SV=1	0.568891
tr|B3KTT6|B3KTT6_HUMAN	tr|B3KTT6|B3KTT6_HUMAN cDNA FLJ38699 fis, clone KIDNE2002168, highly similar to Short chain 3-hydroxyacyl-CoA dehydrogenase, mitochondrial (EC 1.1.1.35) OS=Homo sapiens PE=2 SV=1	0.566154
CAT	sp|P04040|CATA_HUMAN Catalase OS=Homo sapiens GN=CAT PE=1 SV=3	0.564235
PDAP1	sp|Q13442|HAP28_HUMAN 28 kDa heat- and acid-stable phosphoprotein OS=Homo sapiens GN=PDAP1 PE=1 SV=1	0.559794
CAST	tr|A0A024RAN2|A0A024RAN2_HUMAN Calpastatin, isoform CRA_a OS=Homo sapiens GN=CAST PE=4 SV=1	0.551602
UCC1	tr|A4D1W8|A4D1W8_HUMAN Ependymin related protein 1 (Zebrafish), isoform CRA_b OS=Homo sapiens GN=UCC1 PE=4 SV=1	0.551602
PRDX4	tr|H7C3T4|H7C3T4_HUMAN Peroxiredoxin-4 (Fragment) OS=Homo sapiens GN=PRDX4 PE=1 SV=1	0.550259
PTPNS1	tr|D3DVW9|D3DVW9_HUMAN Protein tyrosine phosphatase, non-receptor type substrate 1, isoform CRA_a OS=Homo sapiens GN=PTPNS1 PE=4 SV=1	0.54843
39326	tr|A0A024RA87|A0A024RA87_HUMAN Septin 7, isoform CRA_a OS=Homo sapiens GN=SEPT7 PE=3 SV=1	0.541002
HEL-S-77	tr|V9HW58|V9HW58_HUMAN Epididymis secretory protein Li 77 OS=Homo sapiens GN=HEL-S-77 PE=2 SV=1	0.539753
tr|A0A140VK07|A0A140VK07_HUMAN	tr|A0A140VK07|A0A140VK07_HUMAN Testicular secretory protein Li 7 OS=Homo sapiens PE=2 SV=1	0.537425
DCXR	tr|J3QS36|J3QS36_HUMAN L-xylulose reductase (Fragment) OS=Homo sapiens GN=DCXR PE=1 SV=1	0.533471
40057	tr|A0A024R8V0|A0A024R8V0_HUMAN Septin 9, isoform CRA_a OS=Homo sapiens GN=SEPT9 PE=3 SV=1	0.532237
REXO2	tr|H0YG54|H0YG54_HUMAN Oligoribonuclease, mitochondrial OS=Homo sapiens GN=REXO2 PE=1 SV=2	0.526043
CYP4F8	tr|A0A087WZJ1|A0A087WZJ1_HUMAN Cytochrome P450 4F8 (Fragment) OS=Homo sapiens GN=CYP4F8 PE=4 SV=1	0.526043
HEL-S-70	tr|V9HW80|V9HW80_HUMAN Epididymis luminal protein 220 OS=Homo sapiens GN=HEL-S-70 PE=2 SV=1	0.518921
tr|B3KSC8|B3KSC8_HUMAN	tr|B3KSC8|B3KSC8_HUMAN cDNA FLJ36009 fis, clone TESTI2015675, highly similar to Ethanolamine-phosphate cytidylyltransferase (EC 2.7.7.14) OS=Homo sapiens PE=2 SV=1	0.512764
CIP29	tr|Q567R9|Q567R9_HUMAN CIP29 protein OS=Homo sapiens GN=CIP29 PE=2 SV=1	0.509601

## Sheet: Cluster3
Cluster 3
Gene ID	Gene description	Fuzzy partition coefficient
DYNC1I1	tr|A0A0A0MTG2|A0A0A0MTG2_HUMAN Cytoplasmic dynein 1 intermediate chain 1 OS=Homo sapiens GN=DYNC1I1 PE=1 SV=1	0.999961
tr|B4DTY7|B4DTY7_HUMAN	tr|B4DTY7|B4DTY7_HUMAN cDNA FLJ57813, weakly similar to p130Cas-associated protein OS=Homo sapiens PE=2 SV=1	0.999961
NDUFAF2	tr|A0A0S2Z5U1|A0A0S2Z5U1_HUMAN NADH dehydrogenase 1 alpha subcomplex assembly factor 2 isoform 1 (Fragment) OS=Homo sapiens GN=NDUFAF2 PE=2 SV=1	0.999961
SLC3A2	tr|A0A024R599|A0A024R599_HUMAN Solute carrier family 3 (Activators of dibasic and neutral amino acid transport), member 2, isoform CRA_e OS=Homo sapiens GN=SLC3A2 PE=4 SV=1	0.999961
SPTBN4	tr|A0A024R0N6|A0A024R0N6_HUMAN Spectrin, beta, non-erythrocytic 4, isoform CRA_e OS=Homo sapiens GN=SPTBN4 PE=4 SV=1	0.999961
CLASP2	tr|A0A0U1RQI6|A0A0U1RQI6_HUMAN CLIP-associating protein 2 OS=Homo sapiens GN=CLASP2 PE=1 SV=1	0.999961
hCG_1991735	tr|A0A024RC65|A0A024RC65_HUMAN HCG1991735, isoform CRA_a OS=Homo sapiens GN=hCG_1991735 PE=4 SV=1	0.999961
FLNA	tr|Q5HY54|Q5HY54_HUMAN Filamin-A OS=Homo sapiens GN=FLNA PE=1 SV=1	0.999961
EFNB2	sp|P52799|EFNB2_HUMAN Ephrin-B2 OS=Homo sapiens GN=EFNB2 PE=1 SV=1	0.999961
tr|B3KVD5|B3KVD5_HUMAN	tr|B3KVD5|B3KVD5_HUMAN cDNA FLJ16430 fis, clone BRACE3009044, highly similar to Centaurin-gamma 1 OS=Homo sapiens PE=2 SV=1	0.999961
DSG1	sp|Q02413|DSG1_HUMAN Desmoglein-1 OS=Homo sapiens GN=DSG1 PE=1 SV=2	0.999961
ITIH2	tr|A2RTY6|A2RTY6_HUMAN Inter-alpha (Globulin) inhibitor H2 OS=Homo sapiens GN=ITIH2 PE=2 SV=1	0.999961
ACSS3	tr|A0A0B4J1R2|A0A0B4J1R2_HUMAN Acyl-CoA synthetase short-chain family member 3, mitochondrial OS=Homo sapiens GN=ACSS3 PE=1 SV=1	0.999961
FAM120B	tr|A0A0D9SEJ5|A0A0D9SEJ5_HUMAN Constitutive coactivator of peroxisome proliferator-activated receptor gamma OS=Homo sapiens GN=FAM120B PE=1 SV=1	0.999961
ACAN	tr|A0A087X1T7|A0A087X1T7_HUMAN Aggrecan core protein OS=Homo sapiens GN=ACAN PE=1 SV=1	0.999961
YTHDF2	tr|S4R3V3|S4R3V3_HUMAN YTH domain-containing family protein 2 (Fragment) OS=Homo sapiens GN=YTHDF2 PE=1 SV=1	0.999961
CC2D1A	sp|Q6P1N0-2|C2D1A_HUMAN Isoform 2 of Coiled-coil and C2 domain-containing protein 1A OS=Homo sapiens GN=CC2D1A	0.999961
SMARCC2	tr|A0A024RB22|A0A024RB22_HUMAN SWI/SNF related, matrix associated, actin dependent regulator of chromatin, subfamily c, member 2, isoform CRA_a OS=Homo sapiens GN=SMARCC2 PE=4 SV=1	0.999961
tr|I7GPQ7|I7GPQ7_HUMAN	tr|I7GPQ7|I7GPQ7_HUMAN cDNA FLJ75793 OS=Homo sapiens PE=2 SV=1	0.999961
MAST1	sp|Q9Y2H9|MAST1_HUMAN Microtubule-associated serine/threonine-protein kinase 1 OS=Homo sapiens GN=MAST1 PE=1 SV=2	0.999961
LRBA	tr|E9PEM5|E9PEM5_HUMAN Lipopolysaccharide-responsive and beige-like anchor protein OS=Homo sapiens GN=LRBA PE=1 SV=1	0.999961
LDB3	tr|A0A0S2Z501|A0A0S2Z501_HUMAN LIM domain binding 3 isoform 2 (Fragment) OS=Homo sapiens GN=LDB3 PE=2 SV=1	0.999961
PDK3	sp|Q15120-2|PDK3_HUMAN Isoform 2 of [Pyruvate dehydrogenase (acetyl-transferring)] kinase isozyme 3, mitochondrial OS=Homo sapiens GN=PDK3	0.999961
NELL2	tr|A0A024R0X1|A0A024R0X1_HUMAN NEL-like 2 (Chicken), isoform CRA_b OS=Homo sapiens GN=NELL2 PE=4 SV=1	0.999961
CNTNAP5	sp|Q8WYK1|CNTP5_HUMAN Contactin-associated protein-like 5 OS=Homo sapiens GN=CNTNAP5 PE=2 SV=1	0.999961
RPEL1	sp|Q2QD12|RPEL1_HUMAN Ribulose-phosphate 3-epimerase-like protein 1 OS=Homo sapiens GN=RPEL1 PE=2 SV=1	0.999961
KRT81	tr|A0A087X106|A0A087X106_HUMAN Keratin, type II cuticular Hb1 OS=Homo sapiens GN=KRT81 PE=1 SV=1	0.999961
SCN7A	tr|C9JW43|C9JW43_HUMAN Sodium channel protein type 7 subunit alpha (Fragment) OS=Homo sapiens GN=SCN7A PE=1 SV=1	0.999961
SPG7	sp|Q9UQ90-2|SPG7_HUMAN Isoform 2 of Paraplegin OS=Homo sapiens GN=SPG7	0.999961
TMEM57	sp|Q8N5G2-2|MACOI_HUMAN Isoform 2 of Macoilin OS=Homo sapiens GN=TMEM57	0.999961
ATXN2	tr|H0YH87|H0YH87_HUMAN Ataxin-2 (Fragment) OS=Homo sapiens GN=ATXN2 PE=1 SV=1	0.999961
hCG_2020143	tr|A0A024R540|A0A024R540_HUMAN HCG2020143, isoform CRA_d OS=Homo sapiens GN=hCG_2020143 PE=4 SV=1	0.999961
tr|B7Z3S1|B7Z3S1_HUMAN	tr|B7Z3S1|B7Z3S1_HUMAN cDNA FLJ52312, highly similar to Rabphilin-3A OS=Homo sapiens PE=2 SV=1	0.999961
AGRN	tr|A0A087X208|A0A087X208_HUMAN Agrin OS=Homo sapiens GN=AGRN PE=1 SV=1	0.999961
ABL2	sp|P42684-10|ABL2_HUMAN Isoform 10 of Abelson tyrosine-protein kinase 2 OS=Homo sapiens GN=ABL2	0.999961
tr|B4DMA3|B4DMA3_HUMAN	tr|B4DMA3|B4DMA3_HUMAN Phosphoinositide phospholipase C OS=Homo sapiens PE=2 SV=1	0.999961
CCAR1	tr|A0A0C4DGG8|A0A0C4DGG8_HUMAN Cell division cycle and apoptosis regulator protein 1 (Fragment) OS=Homo sapiens GN=CCAR1 PE=1 SV=1	0.999961
ERCC5-202	tr|A0A090J7P6|A0A090J7P6_HUMAN ERCC5-202 protein OS=Homo sapiens GN=ERCC5-202 PE=2 SV=1	0.999961
Pe7Fe14	tr|W0S1J7|W0S1J7_HUMAN PJA2/FER fusion protein OS=Homo sapiens GN=Pe7Fe14 PE=2 SV=1	0.999961
FAF1	tr|B1ANM7|B1ANM7_HUMAN FAS-associated factor 1 OS=Homo sapiens GN=FAF1 PE=1 SV=1	0.999961
JUP	tr|A0A024R1X8|A0A024R1X8_HUMAN Junction plakoglobin, isoform CRA_a OS=Homo sapiens GN=JUP PE=4 SV=1	0.999961
CHAMP1	sp|Q96JM3|CHAP1_HUMAN Chromosome alignment-maintaining phosphoprotein 1 OS=Homo sapiens GN=CHAMP1 PE=1 SV=2	0.999961
COPS2	tr|H0YKU5|H0YKU5_HUMAN COP9 signalosome complex subunit 2 (Fragment) OS=Homo sapiens GN=COPS2 PE=1 SV=1	0.999961
FCGBP	tr|A0A087WXI2|A0A087WXI2_HUMAN IgGFc-binding protein OS=Homo sapiens GN=FCGBP PE=1 SV=1	0.999961
KARS	sp|Q15046-2|SYK_HUMAN Isoform Mitochondrial of Lysine--tRNA ligase OS=Homo sapiens GN=KARS	0.999961
CD320	sp|Q9NPF0-2|CD320_HUMAN Isoform 2 of CD320 antigen OS=Homo sapiens GN=CD320	0.999961
OK/SW-cl.19	tr|Q8NI83|Q8NI83_HUMAN OK/SW-CL.19 OS=Homo sapiens GN=OK/SW-cl.19 PE=2 SV=1	0.999961
VTCN1	tr|Q5T2L0|Q5T2L0_HUMAN V-set domain-containing T-cell activation inhibitor 1 OS=Homo sapiens GN=VTCN1 PE=1 SV=1	0.999961
tr|A8K4A5|A8K4A5_HUMAN	tr|A8K4A5|A8K4A5_HUMAN cDNA FLJ77482, highly similar to Human atrial natriuretic peptide clearance receptor (ANP C-receptor) mRNA OS=Homo sapiens PE=2 SV=1	0.999961
tr|Q9H8K1|Q9H8K1_HUMAN	tr|Q9H8K1|Q9H8K1_HUMAN cDNA FLJ13518 fis, clone PLACE1005799 OS=Homo sapiens PE=2 SV=1	0.999961
FEN1	tr|F5H1Y3|F5H1Y3_HUMAN Flap endonuclease 1 (Fragment) OS=Homo sapiens GN=FEN1 PE=1 SV=1	0.999961
tr|B2R577|B2R577_HUMAN	tr|B2R577|B2R577_HUMAN Protein S100 OS=Homo sapiens PE=2 SV=1	0.999869
TBCA	tr|E5RHG6|E5RHG6_HUMAN Tubulin-specific chaperone A OS=Homo sapiens GN=TBCA PE=1 SV=2	0.999802
KRT6A	tr|A0A0S2Z428|A0A0S2Z428_HUMAN HCG2039812, isoform CRA_b (Fragment) OS=Homo sapiens GN=KRT6A PE=2 SV=1	0.99959
LSM4	sp|Q9Y4Z0|LSM4_HUMAN U6 snRNA-associated Sm-like protein LSm4 OS=Homo sapiens GN=LSM4 PE=1 SV=1	0.99959
TRMT10B	sp|Q6PF06-2|TM10B_HUMAN Isoform 2 of tRNA methyltransferase 10 homolog B OS=Homo sapiens GN=TRMT10B	0.99959
FLJ20699	tr|A0A024R4V7|A0A024R4V7_HUMAN Uncharacterized protein OS=Homo sapiens GN=FLJ20699 PE=4 SV=1	0.999515
tr|Q6ZV92|Q6ZV92_HUMAN	tr|Q6ZV92|Q6ZV92_HUMAN cDNA FLJ42873 fis, clone BRHIP2026061 OS=Homo sapiens PE=2 SV=1	0.999515
TAC3	tr|A0A024RB47|A0A024RB47_HUMAN Tachykinin 3 (Neuromedin K, neurokinin beta), isoform CRA_a OS=Homo sapiens GN=TAC3 PE=4 SV=1	0.999376
tr|B7Z8R6|B7Z8R6_HUMAN	tr|B7Z8R6|B7Z8R6_HUMAN cDNA FLJ51445, highly similar to AMBP protein OS=Homo sapiens PE=2 SV=1	0.999376
DKFZp686M08189	tr|Q6MZX9|Q6MZX9_HUMAN Putative uncharacterized protein DKFZp686M08189 OS=Homo sapiens GN=DKFZp686M08189 PE=2 SV=1	0.999165
tr|B4DRV2|B4DRV2_HUMAN	tr|B4DRV2|B4DRV2_HUMAN Succinate-CoA ligase subunit beta OS=Homo sapiens PE=2 SV=1	0.99905
tr|B7Z1C5|B7Z1C5_HUMAN	tr|B7Z1C5|B7Z1C5_HUMAN Glutathione synthetase OS=Homo sapiens PE=2 SV=1	0.998981
SNW1	tr|A0A024R6E3|A0A024R6E3_HUMAN SNW domain containing 1, isoform CRA_a OS=Homo sapiens GN=SNW1 PE=4 SV=1	0.998927
FXR2	sp|P51116|FXR2_HUMAN Fragile X mental retardation syndrome-related protein 2 OS=Homo sapiens GN=FXR2 PE=1 SV=2	0.998927
HEL112	tr|B2RDW1|B2RDW1_HUMAN Epididymis luminal protein 112 OS=Homo sapiens GN=HEL112 PE=2 SV=1	0.998829
SNCB	tr|A0A024R7R3|A0A024R7R3_HUMAN Beta-synuclein (Fragment) OS=Homo sapiens GN=SNCB PE=3 SV=1	0.998476
tr|B3KQT2|B3KQT2_HUMAN	tr|B3KQT2|B3KQT2_HUMAN Protein disulfide-isomerase OS=Homo sapiens PE=2 SV=1	0.997522
tr|B4DFH3|B4DFH3_HUMAN	tr|B4DFH3|B4DFH3_HUMAN cDNA FLJ59863, highly similar to Inorganic pyrophosphatase 2, mitochondrial (EC 3.6.1.1) OS=Homo sapiens PE=2 SV=1	0.997146
C5orf24	tr|H0YAE0|H0YAE0_HUMAN UPF0461 protein C5orf24 (Fragment) OS=Homo sapiens GN=C5orf24 PE=1 SV=1	0.996574
APOPT1	tr|H7BZ67|H7BZ67_HUMAN Apoptogenic protein 1, mitochondrial (Fragment) OS=Homo sapiens GN=APOPT1 PE=4 SV=1	0.996065
MYO1G	sp|B0I1T2|MYO1G_HUMAN Unconventional myosin-Ig OS=Homo sapiens GN=MYO1G PE=1 SV=2	0.995976
tr|B7Z4W6|B7Z4W6_HUMAN	tr|B7Z4W6|B7Z4W6_HUMAN cDNA FLJ55495, highly similar to Ethanolamine-phosphate cytidylyltransferase (EC 2.7.7.14) OS=Homo sapiens PE=2 SV=1	0.995976
tr|Q9NWR1|Q9NWR1_HUMAN	tr|Q9NWR1|Q9NWR1_HUMAN cDNA FLJ20666 fis, clone KAIA608 OS=Homo sapiens PE=2 SV=1	0.995851
RBP4	tr|Q5VY30|Q5VY30_HUMAN Retinol binding protein 4, plasma, isoform CRA_b OS=Homo sapiens GN=RBP4 PE=1 SV=2	0.995246
VAPB	tr|Q53XM7|Q53XM7_HUMAN VAMP (Vesicle-associated membrane protein)-associated protein B and C OS=Homo sapiens GN=VAPB PE=1 SV=1	0.994401
CPLX1	tr|D6RI11|D6RI11_HUMAN Complexin-1 OS=Homo sapiens GN=CPLX1 PE=1 SV=1	0.993883
C1orf123	tr|D3DQ38|D3DQ38_HUMAN Chromosome 1 open reading frame 123, isoform CRA_a OS=Homo sapiens GN=C1orf123 PE=4 SV=1	0.992921
tr|B7Z3A7|B7Z3A7_HUMAN	tr|B7Z3A7|B7Z3A7_HUMAN Phosphodiesterase OS=Homo sapiens PE=2 SV=1	0.99016
tr|B7Z8M7|B7Z8M7_HUMAN	tr|B7Z8M7|B7Z8M7_HUMAN cDNA FLJ57768, highly similar to Ras-related protein Rab-1A OS=Homo sapiens PE=2 SV=1	0.989808
tr|B7Z4H2|B7Z4H2_HUMAN	tr|B7Z4H2|B7Z4H2_HUMAN cDNA FLJ50577, highly similar to Discs large homolog 4 OS=Homo sapiens PE=2 SV=1	0.988772
UBE2M	tr|A0A024R4T4|A0A024R4T4_HUMAN Ubiquitin-conjugating enzyme E2M (UBC12 homolog, yeast), isoform CRA_a OS=Homo sapiens GN=UBE2M PE=3 SV=1	0.988128
hCG_1998851	tr|A0A024QZ62|A0A024QZ62_HUMAN HCG1998851, isoform CRA_c OS=Homo sapiens GN=hCG_1998851 PE=4 SV=1	0.986529
tr|A0A096LP75|A0A096LP75_HUMAN	tr|A0A096LP75|A0A096LP75_HUMAN Uncharacterized protein OS=Homo sapiens PE=4 SV=1	0.986529
CNDP1	tr|J3KRP0|J3KRP0_HUMAN Beta-Ala-His dipeptidase OS=Homo sapiens GN=CNDP1 PE=1 SV=2	0.986529
ANXA3	tr|D6RA82|D6RA82_HUMAN Annexin OS=Homo sapiens GN=ANXA3 PE=1 SV=1	0.98636
CDC42SE1	sp|Q9NRR8|C42S1_HUMAN CDC42 small effector protein 1 OS=Homo sapiens GN=CDC42SE1 PE=1 SV=1	0.98595
PSD3	tr|A0A087WXD8|A0A087WXD8_HUMAN PH and SEC7 domain-containing protein 3 OS=Homo sapiens GN=PSD3 PE=1 SV=1	0.985354
PHYHD1	sp|Q5SRE7-2|PHYD1_HUMAN Isoform 2 of Phytanoyl-CoA dioxygenase domain-containing protein 1 OS=Homo sapiens GN=PHYHD1	0.980781
tr|B4DDZ5|B4DDZ5_HUMAN	tr|B4DDZ5|B4DDZ5_HUMAN cDNA FLJ53969, highly similar to Trifunctional enzyme subunit alpha, mitochondrial OS=Homo sapiens PE=2 SV=1	0.974764
CAP2	tr|A0A087WZ15|A0A087WZ15_HUMAN Adenylyl cyclase-associated protein OS=Homo sapiens GN=CAP2 PE=1 SV=1	0.972558
HAPLN1	tr|A0A024RAK9|A0A024RAK9_HUMAN Hyaluronan and proteoglycan link protein 1, isoform CRA_a OS=Homo sapiens GN=HAPLN1 PE=4 SV=1	0.954295
G3BP2	tr|A0A024RDB2|A0A024RDB2_HUMAN Ras-GTPase activating protein SH3 domain-binding protein 2, isoform CRA_b OS=Homo sapiens GN=G3BP2 PE=4 SV=1	0.953401
MYST4	tr|B2RWN8|B2RWN8_HUMAN Histone acetyltransferase OS=Homo sapiens GN=MYST4 PE=2 SV=1	0.946727
CASR	tr|Q2F3K1|Q2F3K1_HUMAN Calcium sensing receptor (Fragment) OS=Homo sapiens GN=CASR PE=4 SV=1	0.946727
HEL-S-165mP	tr|V9HWI0|V9HWI0_HUMAN Epididymis secretory protein Li 6 OS=Homo sapiens GN=HEL-S-165mP PE=2 SV=1	0.938983
tr|A0A140VK02|A0A140VK02_HUMAN	tr|A0A140VK02|A0A140VK02_HUMAN Testis tissue sperm-binding protein Li 35a OS=Homo sapiens PE=2 SV=1	0.933514
NCOA7	tr|H0UI55|H0UI55_HUMAN Nuclear receptor coactivator 7, isoform CRA_c OS=Homo sapiens GN=NCOA7 PE=4 SV=1	0.933514
MAP2K3	tr|E9PMA8|E9PMA8_HUMAN Dual-specificity mitogen-activated protein kinase kinase 3 (Fragment) OS=Homo sapiens GN=MAP2K3 PE=1 SV=1	0.923969
tr|B4DU81|B4DU81_HUMAN	tr|B4DU81|B4DU81_HUMAN cDNA FLJ52937, highly similar to Homo sapiens TSC22 domain family, member 3 (TSC22D3), transcript variant 1, mRNA OS=Homo sapiens PE=2 SV=1	0.922334
LRRC57	tr|A0A024R9M3|A0A024R9M3_HUMAN Leucine rich repeat containing 57, isoform CRA_c OS=Homo sapiens GN=LRRC57 PE=4 SV=1	0.92184
BNIP3	tr|A0A0J9YW18|A0A0J9YW18_HUMAN BCL2/adenovirus E1B 19 kDa protein-interacting protein 3 (Fragment) OS=Homo sapiens GN=BNIP3 PE=1 SV=1	0.920349
ELAVL4	tr|A0A0R4J2E6|A0A0R4J2E6_HUMAN ELAV-like protein OS=Homo sapiens GN=ELAVL4 PE=1 SV=1	0.916843
SETSIP	sp|P0DME0|SETLP_HUMAN Protein SETSIP OS=Homo sapiens GN=SETSIP PE=1 SV=1	0.913848
CCDC177	sp|Q9NQR7|CC177_HUMAN Coiled-coil domain-containing protein 177 OS=Homo sapiens GN=CCDC177 PE=2 SV=3	0.913848
PLEKHA2	tr|A0A087WZ32|A0A087WZ32_HUMAN Pleckstrin homology domain-containing family A member 2 OS=Homo sapiens GN=PLEKHA2 PE=1 SV=1	0.913848
TBCE	sp|Q15813-2|TBCE_HUMAN Isoform 2 of Tubulin-specific chaperone E OS=Homo sapiens GN=TBCE	0.913848
ADGRL3	tr|E7EMR3|E7EMR3_HUMAN Adhesion G protein-coupled receptor L3 OS=Homo sapiens GN=ADGRL3 PE=1 SV=1	0.913848
AFM	sp|P43652|AFAM_HUMAN Afamin OS=Homo sapiens GN=AFM PE=1 SV=1	0.913848
tr|B4E126|B4E126_HUMAN	tr|B4E126|B4E126_HUMAN cDNA FLJ61199, highly similar to UBX domain-containing protein 7 OS=Homo sapiens PE=2 SV=1	0.913848
PLIN4	tr|A0A0J9YXN7|A0A0J9YXN7_HUMAN Perilipin-4 OS=Homo sapiens GN=PLIN4 PE=1 SV=1	0.913848
CROCC2	sp|H7BZ55|CRCC2_HUMAN Putative ciliary rootlet coiled-coil protein 2 OS=Homo sapiens GN=CROCC2 PE=5 SV=3	0.913848
GMFG	tr|M0QYJ8|M0QYJ8_HUMAN Glia maturation factor gamma OS=Homo sapiens GN=GMFG PE=1 SV=1	0.913848
PSMB8	tr|A0A140T998|A0A140T998_HUMAN Proteasome subunit beta type-8 OS=Homo sapiens GN=PSMB8 PE=1 SV=1	0.913848
C1S	tr|A0A087X232|A0A087X232_HUMAN Complement C1s subcomponent OS=Homo sapiens GN=C1S PE=1 SV=1	0.913848
tr|B4DN85|B4DN85_HUMAN	tr|B4DN85|B4DN85_HUMAN cDNA FLJ54369, highly similar to Itchy homolog E3 ubiquitin protein ligase (EC 6.3.2.-) OS=Homo sapiens PE=2 SV=1	0.913848
DDX41	tr|H0Y8L8|H0Y8L8_HUMAN Probable ATP-dependent RNA helicase DDX41 (Fragment) OS=Homo sapiens GN=DDX41 PE=1 SV=1	0.913848
C2orf88	sp|Q9BSF0|SMAKA_HUMAN Small membrane A-kinase anchor protein OS=Homo sapiens GN=C2orf88 PE=1 SV=2	0.913482
MAPK3	tr|L7RXH5|L7RXH5_HUMAN Mitogen-activated protein kinase OS=Homo sapiens GN=MAPK3 PE=2 SV=1	0.908508
DKFZp686C11235	tr|Q6MZV7|Q6MZV7_HUMAN Putative uncharacterized protein DKFZp686C11235 OS=Homo sapiens GN=DKFZp686C11235 PE=2 SV=1	0.905377
FAM102A	sp|Q5T9C2-3|F102A_HUMAN Isoform 3 of Protein FAM102A OS=Homo sapiens GN=FAM102A	0.903711
DNAJC12	tr|S4R368|S4R368_HUMAN DnaJ homolog subfamily C member 12 OS=Homo sapiens GN=DNAJC12 PE=1 SV=1	0.903711
tr|B7Z380|B7Z380_HUMAN	tr|B7Z380|B7Z380_HUMAN cDNA FLJ50773, highly similar to Calbindin OS=Homo sapiens PE=2 SV=1	0.893578
DBN1	sp|Q16643-2|DREB_HUMAN Isoform 2 of Drebrin OS=Homo sapiens GN=DBN1	0.887136
OPALIN	tr|A0A0A0MS47|A0A0A0MS47_HUMAN Opalin OS=Homo sapiens GN=OPALIN PE=1 SV=1	0.885306
tr|B4DGR1|B4DGR1_HUMAN	tr|B4DGR1|B4DGR1_HUMAN cDNA FLJ51674, highly similar to Wiskott-Aldrich syndrome protein family member 3 OS=Homo sapiens PE=2 SV=1	0.884535
tr|B3KNU0|B3KNU0_HUMAN	tr|B3KNU0|B3KNU0_HUMAN cDNA FLJ30470 fis, clone BRAWH1000040, highly similar to Rap1 GTPase-GDP dissociation stimulator 1 OS=Homo sapiens PE=2 SV=1	0.884036
TSN	tr|B3KRM8|B3KRM8_HUMAN Translin, isoform CRA_b OS=Homo sapiens GN=TSN PE=2 SV=1	0.878485
PHLDB1	tr|A0A024R3F4|A0A024R3F4_HUMAN Pleckstrin homology-like domain, family B, member 1, isoform CRA_c OS=Homo sapiens GN=PHLDB1 PE=4 SV=1	0.877638
SYNGR3	sp|O43761|SNG3_HUMAN Synaptogyrin-3 OS=Homo sapiens GN=SYNGR3 PE=1 SV=2	0.864819
tr|Q9NPP6|Q9NPP6_HUMAN	tr|Q9NPP6|Q9NPP6_HUMAN Immunoglobulin heavy chain variant (Fragment) OS=Homo sapiens PE=2 SV=1	0.861692
PDXP	tr|A0A024R1I3|A0A024R1I3_HUMAN Pyridoxal (Pyridoxine, vitamin B6) phosphatase, isoform CRA_a OS=Homo sapiens GN=PDXP PE=2 SV=1	0.842234
GPM6B	tr|B7Z613|B7Z613_HUMAN Neuronal membrane glycoprotein M6-b OS=Homo sapiens GN=GPM6B PE=1 SV=1	0.82933
UBE2E2	tr|A0A024R2Q2|A0A024R2Q2_HUMAN Ubiquitin-conjugating enzyme E2E 2 (UBC4/5 homolog, yeast), isoform CRA_a OS=Homo sapiens GN=UBE2E2 PE=3 SV=1	0.82933
ADD3	tr|Q5VU08|Q5VU08_HUMAN Adducin 3 (Gamma), isoform CRA_a OS=Homo sapiens GN=ADD3 PE=2 SV=1	0.822042
DKFZp686J11235	tr|Q6MZW0|Q6MZW0_HUMAN Putative uncharacterized protein DKFZp686J11235 (Fragment) OS=Homo sapiens GN=DKFZp686J11235 PE=1 SV=1	0.820019
RAP1B	tr|A0A024RB87|A0A024RB87_HUMAN RAP1B, member of RAS oncogene family, isoform CRA_a OS=Homo sapiens GN=RAP1B PE=4 SV=1	0.819014
tr|A0A167HES1|A0A167HES1_HUMAN	tr|A0A167HES1|A0A167HES1_HUMAN Shc3 p51 OS=Homo sapiens PE=2 SV=1	0.794728
CUTC	sp|Q9NTM9|CUTC_HUMAN Copper homeostasis protein cutC homolog OS=Homo sapiens GN=CUTC PE=1 SV=1	0.794728
RAB27B	tr|K7ES41|K7ES41_HUMAN Ras-related protein Rab-27B (Fragment) OS=Homo sapiens GN=RAB27B PE=1 SV=1	0.794728
NIFUN	tr|A0A024RBI3|A0A024RBI3_HUMAN NifU-like N-terminal domain containing, isoform CRA_c OS=Homo sapiens GN=NIFUN PE=3 SV=1	0.794435
SNRP70	tr|A0A024QZD5|A0A024QZD5_HUMAN Small nuclear ribonucleoprotein 70kDa polypeptide (RNP antigen), isoform CRA_b OS=Homo sapiens GN=SNRP70 PE=4 SV=1	0.791379
DOHH	tr|K7EIV2|K7EIV2_HUMAN Deoxyhypusine hydroxylase (Fragment) OS=Homo sapiens GN=DOHH PE=1 SV=1	0.791379
tr|B7ZB72|B7ZB72_HUMAN	tr|B7ZB72|B7ZB72_HUMAN cDNA, FLJ79436, highly similar to Homo sapiens prune homolog (PRUNE), mRNA OS=Homo sapiens PE=2 SV=1	0.785444
MYL6	tr|G3V1V0|G3V1V0_HUMAN Myosin light polypeptide 6 OS=Homo sapiens GN=MYL6 PE=1 SV=1	0.779865
tr|Q59F90|Q59F90_HUMAN	tr|Q59F90|Q59F90_HUMAN Brevican isoform 1 variant (Fragment) OS=Homo sapiens PE=2 SV=1	0.774741
RAB8A	sp|P61006-2|RAB8A_HUMAN Isoform 2 of Ras-related protein Rab-8A OS=Homo sapiens GN=RAB8A	0.771017
HEL-S-95n	tr|V9HW89|V9HW89_HUMAN Epididymis secretory sperm binding protein Li 95n OS=Homo sapiens GN=HEL-S-95n PE=2 SV=1	0.761758
CRP	tr|Q5VVP7|Q5VVP7_HUMAN C-reactive protein OS=Homo sapiens GN=CRP PE=1 SV=1	0.758695
UFM1	tr|H0Y614|H0Y614_HUMAN Ubiquitin-fold modifier 1 (Fragment) OS=Homo sapiens GN=UFM1 PE=1 SV=1	0.756025
SPATA33	tr|A0A087WYH0|A0A087WYH0_HUMAN Spermatogenesis-associated protein 33 OS=Homo sapiens GN=SPATA33 PE=1 SV=1	0.755693
NAGA	tr|A0A024R1Q5|A0A024R1Q5_HUMAN N-acetylgalactosaminidase, alpha-, isoform CRA_a OS=Homo sapiens GN=NAGA PE=3 SV=1	0.736566
tr|A0A0X9T7T4|A0A0X9T7T4_HUMAN	tr|A0A0X9T7T4|A0A0X9T7T4_HUMAN MS-D3 heavy chain variable region (Fragment) OS=Homo sapiens PE=2 SV=1	0.719221
LRRC40	tr|A0A140VJN3|A0A140VJN3_HUMAN Leucine rich repeat containing 40 OS=Homo sapiens GN=LRRC40 PE=2 SV=1	0.716607
STXBP6	sp|Q8NFX7-2|STXB6_HUMAN Isoform 2 of Syntaxin-binding protein 6 OS=Homo sapiens GN=STXBP6	0.716607
GPRIN1	sp|Q7Z2K8|GRIN1_HUMAN G protein-regulated inducer of neurite outgrowth 1 OS=Homo sapiens GN=GPRIN1 PE=1 SV=2	0.701038
HDGFRP2	tr|A0A087WX58|A0A087WX58_HUMAN Hepatoma-derived growth factor-related protein 2 (Fragment) OS=Homo sapiens GN=HDGFRP2 PE=1 SV=1	0.695819
UBL4A	tr|Q5HY81|Q5HY81_HUMAN Ubiquitin-like protein 4A OS=Homo sapiens GN=UBL4A PE=1 SV=2	0.68764
tr|A0A0U1RQS6|A0A0U1RQS6_HUMAN	tr|A0A0U1RQS6|A0A0U1RQS6_HUMAN Uncharacterized protein OS=Homo sapiens PE=4 SV=1	0.68764
LMO7	tr|A0A0A0MTE2|A0A0A0MTE2_HUMAN LIM domain only protein 7 OS=Homo sapiens GN=LMO7 PE=1 SV=1	0.68764
tr|A0A068LKQ0|A0A068LKQ0_HUMAN	tr|A0A068LKQ0|A0A068LKQ0_HUMAN Ig heavy chain variable region (Fragment) OS=Homo sapiens PE=4 SV=1	0.68764
SUMO3	tr|A8MU27|A8MU27_HUMAN Small ubiquitin-related modifier 3 OS=Homo sapiens GN=SUMO3 PE=1 SV=1	0.686493
37865	tr|B1AHR1|B1AHR1_HUMAN Neuronal-specific septin-3 OS=Homo sapiens GN=SEPT3 PE=1 SV=1	0.683932
ALDH1L2	sp|Q3SY69|AL1L2_HUMAN Mitochondrial 10-formyltetrahydrofolate dehydrogenase OS=Homo sapiens GN=ALDH1L2 PE=1 SV=2	0.674596
ELAVL2	tr|A0A0A0MRX1|A0A0A0MRX1_HUMAN ELAV-like protein OS=Homo sapiens GN=ELAVL2 PE=1 SV=1	0.674596
PPIP5K1	tr|H7C398|H7C398_HUMAN Inositol hexakisphosphate and diphosphoinositol-pentakisphosphate kinase 1 (Fragment) OS=Homo sapiens GN=PPIP5K1 PE=1 SV=1	0.671175
FKBP2	tr|Q53XJ5|Q53XJ5_HUMAN Peptidylprolyl isomerase OS=Homo sapiens GN=FKBP2 PE=2 SV=1	0.658366
USP43	tr|V9GXZ5|V9GXZ5_HUMAN Ubiquitin carboxyl-terminal hydrolase 43 (Fragment) OS=Homo sapiens GN=USP43 PE=1 SV=1	0.651572
DKFZp686C15213	tr|Q6MZU6|Q6MZU6_HUMAN Putative uncharacterized protein DKFZp686C15213 OS=Homo sapiens GN=DKFZp686C15213 PE=2 SV=1	0.641716
CGREF1	sp|Q99674|CGRE1_HUMAN Cell growth regulator with EF hand domain protein 1 OS=Homo sapiens GN=CGREF1 PE=2 SV=2	0.638116
CNTFR	tr|A0A0A0N0N2|A0A0A0N0N2_HUMAN CNTFR isoform 3 OS=Homo sapiens GN=CNTFR PE=2 SV=1	0.638116
tr|Q53HN4|Q53HN4_HUMAN	tr|Q53HN4|Q53HN4_HUMAN DNAation factor, 45kDa, alpha polypeptide isoform 1 variant (Fragment) OS=Homo sapiens PE=2 SV=1	0.638116
YKT6	tr|A4D2J0|A4D2J0_HUMAN SNARE protein Ykt6 OS=Homo sapiens GN=YKT6 PE=2 SV=1	0.635319
PPA2	sp|Q9H2U2-2|IPYR2_HUMAN Isoform 2 of Inorganic pyrophosphatase 2, mitochondrial OS=Homo sapiens GN=PPA2	0.633171
OXLD1	sp|Q5BKU9|OXLD1_HUMAN Oxidoreductase-like domain-containing protein 1 OS=Homo sapiens GN=OXLD1 PE=2 SV=1	0.630191
CTSB	tr|A0A024R374|A0A024R374_HUMAN Cathepsin B, isoform CRA_a OS=Homo sapiens GN=CTSB PE=3 SV=1	0.601082
NUDCD2	tr|E5RFP0|E5RFP0_HUMAN NudC domain-containing protein 2 OS=Homo sapiens GN=NUDCD2 PE=1 SV=1	0.593398
GGACT	sp|Q9BVM4|GGACT_HUMAN Gamma-glutamylaminecyclotransferase OS=Homo sapiens GN=GGACT PE=1 SV=2	0.593398
CLEC3B	tr|A0A024R2Q7|A0A024R2Q7_HUMAN C-type lectin domain family 3, member B, isoform CRA_a OS=Homo sapiens GN=CLEC3B PE=4 SV=1	0.591342
tr|B4DDI9|B4DDI9_HUMAN	tr|B4DDI9|B4DDI9_HUMAN NADPH:adrenodoxin oxidoreductase, mitochondrial OS=Homo sapiens PE=2 SV=1	0.591342
BAZ1B	sp|Q9UIG0-2|BAZ1B_HUMAN Isoform 2 of Tyrosine-protein kinase BAZ1B OS=Homo sapiens GN=BAZ1B	0.58852
tr|B4DUC9|B4DUC9_HUMAN	tr|B4DUC9|B4DUC9_HUMAN cDNA FLJ53756, highly similar to SPRY domain-containing protein 4 OS=Homo sapiens PE=2 SV=1	0.581216
CCAR2	tr|H0YC58|H0YC58_HUMAN Cell cycle and apoptosis regulator protein 2 (Fragment) OS=Homo sapiens GN=CCAR2 PE=1 SV=1	0.575477
tr|B4DTV1|B4DTV1_HUMAN	tr|B4DTV1|B4DTV1_HUMAN cDNA FLJ55927, highly similar to Amyloid-like protein 2 (CDEIbox-binding protein) (CDEBP) OS=Homo sapiens PE=2 SV=1	0.575477
IQCK	tr|H3BU74|H3BU74_HUMAN IQ domain-containing protein K (Fragment) OS=Homo sapiens GN=IQCK PE=4 SV=1	0.575477
CHERP	tr|J3QK89|J3QK89_HUMAN Calcium homeostasis endoplasmic reticulum protein OS=Homo sapiens GN=CHERP PE=1 SV=1	0.575477
ZFP69B	tr|E9PS66|E9PS66_HUMAN Zinc finger protein ZFP69B OS=Homo sapiens GN=ZFP69B PE=4 SV=1	0.575477
WDR20	tr|A0A088AWN2|A0A088AWN2_HUMAN WD repeat-containing protein 20 OS=Homo sapiens GN=WDR20 PE=1 SV=1	0.575477
C1orf174	sp|Q8IYL3|CA174_HUMAN UPF0688 protein C1orf174 OS=Homo sapiens GN=C1orf174 PE=1 SV=2	0.575477
GANAB	tr|A0A024R592|A0A024R592_HUMAN Glucosidase, alpha neutral AB, isoform CRA_b OS=Homo sapiens GN=GANAB PE=3 SV=1	0.575477
DCP1B	tr|F5GZK9|F5GZK9_HUMAN mRNA-decapping enzyme 1B OS=Homo sapiens GN=DCP1B PE=1 SV=1	0.575477
tr|B3KTF7|B3KTF7_HUMAN	tr|B3KTF7|B3KTF7_HUMAN cDNA FLJ38176 fis, clone FCBBF1000077, highly similar to Exocyst complex component 4 OS=Homo sapiens PE=2 SV=1	0.575477
ATAD2	tr|A0A024R9G7|A0A024R9G7_HUMAN ATPase family, AAA domain containing 2, isoform CRA_c OS=Homo sapiens GN=ATAD2 PE=4 SV=1	0.575477
DVL3	tr|F8WCF1|F8WCF1_HUMAN Segment polarity protein dishevelled homolog DVL-3 OS=Homo sapiens GN=DVL3 PE=1 SV=1	0.575477
IGKV3D-11	sp|A0A0A0MRZ8|KVD11_HUMAN Immunoglobulin kappa variable 3D-11 OS=Homo sapiens GN=IGKV3D-11 PE=3 SV=6	0.575477
MYLPF	tr|A0A024QZG6|A0A024QZG6_HUMAN Fast skeletal myosin light chain 2, isoform CRA_a OS=Homo sapiens GN=MYLPF PE=4 SV=1	0.575477
JAG2	tr|A0A0B6XK26|A0A0B6XK26_HUMAN Jagged 2 (Fragment) OS=Homo sapiens GN=JAG2 PE=2 SV=1	0.575477
tr|B3KVE2|B3KVE2_HUMAN	tr|B3KVE2|B3KVE2_HUMAN cDNA FLJ16447 fis, clone BRAMY3010264 OS=Homo sapiens PE=2 SV=1	0.575477
tr|B3KY22|B3KY22_HUMAN	tr|B3KY22|B3KY22_HUMAN cDNA FLJ46630 fis, clone TRACH2019080, weakly similar to Rootletin (Ciliary rootlet coiled-coil protein) OS=Homo sapiens PE=2 SV=1	0.575477
ELK1	tr|A0A024R1A7|A0A024R1A7_HUMAN ELK1, member of ETS oncogene family, isoform CRA_a OS=Homo sapiens GN=ELK1 PE=3 SV=1	0.575477
PGLYRP4	sp|Q96LB8|PGRP4_HUMAN Peptidoglycan recognition protein 4 OS=Homo sapiens GN=PGLYRP4 PE=1 SV=2	0.575477
DKFZp686M0430	tr|Q5CZB5|Q5CZB5_HUMAN Putative uncharacterized protein DKFZp686M0430 OS=Homo sapiens GN=DKFZp686M0430 PE=2 SV=1	0.57268
ZFR	tr|B2RNR6|B2RNR6_HUMAN Zinc finger RNA binding protein OS=Homo sapiens GN=ZFR PE=2 SV=1	0.551392
SF1	tr|A0A024R566|A0A024R566_HUMAN Splicing factor 1, isoform CRA_a OS=Homo sapiens GN=SF1 PE=4 SV=1	0.551392
DMD	tr|A0A0S2Z3B5|A0A0S2Z3B5_HUMAN Dystrophin isoform 2 OS=Homo sapiens GN=DMD PE=2 SV=1	0.551392
VPS13C	sp|Q709C8-2|VP13C_HUMAN Isoform 2 of Vacuolar protein sorting-associated protein 13C OS=Homo sapiens GN=VPS13C	0.551392
TMEM230	tr|A0A087WTT2|A0A087WTT2_HUMAN Transmembrane protein 230 OS=Homo sapiens GN=TMEM230 PE=1 SV=1	0.551392
TCEA2	tr|A0A0A0MT58|A0A0A0MT58_HUMAN Transcription elongation factor A protein 2 (Fragment) OS=Homo sapiens GN=TCEA2 PE=1 SV=1	0.551392
SYNJ1	tr|J3KPK1|J3KPK1_HUMAN Synaptojanin-1 OS=Homo sapiens GN=SYNJ1 PE=1 SV=2	0.527325
NDUFB1	tr|A0A024R6G6|A0A024R6G6_HUMAN NADH dehydrogenase (Ubiquinone) 1 beta subcomplex, 1, 7kDa, isoform CRA_a OS=Homo sapiens GN=NDUFB1 PE=4 SV=1	0.52541
tr|B4DLT1|B4DLT1_HUMAN	tr|B4DLT1|B4DLT1_HUMAN cDNA FLJ59716, highly similar to Vacuolar protein sorting 26A OS=Homo sapiens PE=2 SV=1	0.510447

## Sheet: Cluster4
Cluster 4
Gene ID	Gene description	Fuzzy partition coefficient
LAMTOR1	tr|H0YFI1|H0YFI1_HUMAN Ragulator complex protein LAMTOR1 (Fragment) OS=Homo sapiens GN=LAMTOR1 PE=1 SV=1	0.999228
STX7	sp|O15400-2|STX7_HUMAN Isoform 2 of Syntaxin-7 OS=Homo sapiens GN=STX7	0.999039
C1orf198	tr|A0A024R3S1|A0A024R3S1_HUMAN Chromosome 1 open reading frame 198, isoform CRA_a OS=Homo sapiens GN=C1orf198 PE=4 SV=1	0.998869
PSIP1	tr|Q05CM9|Q05CM9_HUMAN PSIP1 protein (Fragment) OS=Homo sapiens GN=PSIP1 PE=2 SV=1	0.998503
ERVK3-1	tr|A0A0U1RQS5|A0A0U1RQS5_HUMAN Protein ERVK3-1 (Fragment) OS=Homo sapiens GN=ERVK3-1 PE=1 SV=1	0.998067
MTDH	tr|A0A024R9D2|A0A024R9D2_HUMAN Metadherin, isoform CRA_a OS=Homo sapiens GN=MTDH PE=4 SV=1	0.99788
VAMP3	tr|Q6FGG2|Q6FGG2_HUMAN VAMP3 protein OS=Homo sapiens GN=VAMP3 PE=2 SV=1	0.997672
HEL-S-78p	tr|V9HVY1|V9HVY1_HUMAN Epididymis secretory sperm binding protein Li 78p OS=Homo sapiens GN=HEL-S-78p PE=2 SV=1	0.997327
CADM2	tr|G3XHN4|G3XHN4_HUMAN Cell adhesion molecule 2 isoform 4 OS=Homo sapiens GN=CADM2 PE=2 SV=1	0.99721
PGAM2	sp|P15259|PGAM2_HUMAN Phosphoglycerate mutase 2 OS=Homo sapiens GN=PGAM2 PE=1 SV=3	0.997057
DPP3	tr|G3V180|G3V180_HUMAN Dipeptidyl peptidase 3 OS=Homo sapiens GN=DPP3 PE=1 SV=1	0.994752
GPS1	tr|A0A096LP07|A0A096LP07_HUMAN COP9 signalosome complex subunit 1 OS=Homo sapiens GN=GPS1 PE=1 SV=1	0.994752
NAT8L	sp|Q8N9F0|NAT8L_HUMAN N-acetylaspartate synthetase OS=Homo sapiens GN=NAT8L PE=1 SV=3	0.994752
SH3GLB1	tr|A0A087WW40|A0A087WW40_HUMAN Endophilin-B1 OS=Homo sapiens GN=SH3GLB1 PE=1 SV=1	0.994752
tr|A8K143|A8K143_HUMAN	tr|A8K143|A8K143_HUMAN cDNA FLJ75342, highly similar to Homo sapiens solute carrier family 12, (potassium-chloride transporter) member 5 (SLC12A5), mRNA OS=Homo sapiens PE=2 SV=1	0.994752
LUZP1	tr|A0A024RAC0|A0A024RAC0_HUMAN Leucine zipper protein 1, isoform CRA_a OS=Homo sapiens GN=LUZP1 PE=4 SV=1	0.994752
SLC9A6	tr|A0A0D9SGH0|A0A0D9SGH0_HUMAN Sodium/hydrogen exchanger 6 (Fragment) OS=Homo sapiens GN=SLC9A6 PE=1 SV=4	0.994752
tr|B3KWF8|B3KWF8_HUMAN	tr|B3KWF8|B3KWF8_HUMAN cDNA FLJ43009 fis, clone BRTHA2015406, highly similar to BR serine/threonine-protein kinase 1 (EC 2.7.11.1) OS=Homo sapiens PE=2 SV=1	0.994752
ACAD9	tr|H0Y8Z9|H0Y8Z9_HUMAN Acyl-CoA dehydrogenase family member 9, mitochondrial (Fragment) OS=Homo sapiens GN=ACAD9 PE=1 SV=1	0.994752
RPL4	tr|H3BTP7|H3BTP7_HUMAN 60S ribosomal protein L4 (Fragment) OS=Homo sapiens GN=RPL4 PE=1 SV=1	0.994752
DAB2IP	sp|Q5VWQ8-2|DAB2P_HUMAN Isoform 2 of Disabled homolog 2-interacting protein OS=Homo sapiens GN=DAB2IP	0.994752
FAM103A1	sp|Q9BTL3|RAM_HUMAN RNMT-activating mini protein OS=Homo sapiens GN=FAM103A1 PE=1 SV=1	0.994752
STK24	tr|H0Y630|H0Y630_HUMAN Serine/threonine-protein kinase 24 (Fragment) OS=Homo sapiens GN=STK24 PE=1 SV=1	0.994752
CEP78	sp|Q5JTW2-2|CEP78_HUMAN Isoform 2 of Centrosomal protein of 78 kDa OS=Homo sapiens GN=CEP78	0.994752
GCLC	tr|E1CEI4|E1CEI4_HUMAN Glutamate--cysteine ligase catalytic subunit OS=Homo sapiens GN=GCLC PE=1 SV=1	0.994752
DDI2	tr|H0YI90|H0YI90_HUMAN Protein DDI1 homolog 2 (Fragment) OS=Homo sapiens GN=DDI2 PE=1 SV=1	0.994752
GALNT12	sp|Q8IXK2|GLT12_HUMAN Polypeptide N-acetylgalactosaminyltransferase 12 OS=Homo sapiens GN=GALNT12 PE=1 SV=3	0.994752
tr|B7Z6U8|B7Z6U8_HUMAN	tr|B7Z6U8|B7Z6U8_HUMAN cDNA FLJ53665, highly similar to Four and a half LIM domains protein 1 OS=Homo sapiens PE=2 SV=1	0.994696
KRT6C	sp|P48668|K2C6C_HUMAN Keratin, type II cytoskeletal 6C OS=Homo sapiens GN=KRT6C PE=1 SV=3	0.993416
AHNAK	sp|Q09666|AHNK_HUMAN Neuroblast differentiation-associated protein AHNAK OS=Homo sapiens GN=AHNAK PE=1 SV=2	0.990799
CTNNBIP1	tr|A0A024R4D7|A0A024R4D7_HUMAN Catenin, beta interacting protein 1, isoform CRA_a OS=Homo sapiens GN=CTNNBIP1 PE=4 SV=1	0.984072
tr|B7Z4H1|B7Z4H1_HUMAN	tr|B7Z4H1|B7Z4H1_HUMAN cDNA FLJ58674, highly similar to Actin-binding LIM protein 1 OS=Homo sapiens PE=2 SV=1	0.978541
EDF1	sp|O60869-2|EDF1_HUMAN Isoform 2 of Endothelial differentiation-related factor 1 OS=Homo sapiens GN=EDF1	0.974438
SCAMP1	tr|A0A087WZA6|A0A087WZA6_HUMAN Secretory carrier-associated membrane protein 1 (Fragment) OS=Homo sapiens GN=SCAMP1 PE=1 SV=1	0.973154
SAA1	sp|P0DJI8|SAA1_HUMAN Serum amyloid A-1 protein OS=Homo sapiens GN=SAA1 PE=1 SV=1	0.972542
MARS	tr|H0YHL6|H0YHL6_HUMAN Methionine--tRNA ligase, cytoplasmic (Fragment) OS=Homo sapiens GN=MARS PE=1 SV=1	0.97105
FAM83H-AS1	tr|A0A1B0GTG1|A0A1B0GTG1_HUMAN Protein FAM83H-AS1 OS=Homo sapiens GN=FAM83H-AS1 PE=4 SV=1	0.970783
tr|Q59HE6|Q59HE6_HUMAN	tr|Q59HE6|Q59HE6_HUMAN RNA binding motif protein 5 variant (Fragment) OS=Homo sapiens PE=2 SV=1	0.970783
HMGA1	tr|Q5T6U8|Q5T6U8_HUMAN High mobility group AT-hook 1 OS=Homo sapiens GN=HMGA1 PE=2 SV=1	0.970095
SLIRP	sp|Q9GZT3-2|SLIRP_HUMAN Isoform 2 of SRA stem-loop-interacting RNA-binding protein, mitochondrial OS=Homo sapiens GN=SLIRP	0.959054
ALYREF	tr|E9PB61|E9PB61_HUMAN THO complex subunit 4 OS=Homo sapiens GN=ALYREF PE=1 SV=1	0.957601
EPN2	tr|A0A024QYY1|A0A024QYY1_HUMAN Epsin 2, isoform CRA_a OS=Homo sapiens GN=EPN2 PE=4 SV=1	0.957601
REEP2	tr|D3DQC0|D3DQC0_HUMAN Receptor expression-enhancing protein OS=Homo sapiens GN=REEP2 PE=3 SV=1	0.957601
ATP5J	tr|Q6IB54|Q6IB54_HUMAN ATP synthase-coupling factor 6, mitochondrial OS=Homo sapiens GN=ATP5J PE=2 SV=1	0.955487
tr|B2RBL3|B2RBL3_HUMAN	tr|B2RBL3|B2RBL3_HUMAN Thymidine phosphorylase OS=Homo sapiens PE=2 SV=1	0.952939
tr|B3KMF8|B3KMF8_HUMAN	tr|B3KMF8|B3KMF8_HUMAN cDNA FLJ10869 fis, clone NT2RP4001677 OS=Homo sapiens PE=2 SV=1	0.952008
RDH13	tr|A0A024R4M8|A0A024R4M8_HUMAN Retinol dehydrogenase 13 (All-trans and 9-cis), isoform CRA_a OS=Homo sapiens GN=RDH13 PE=3 SV=1	0.952008
tr|Q8N926|Q8N926_HUMAN	tr|Q8N926|Q8N926_HUMAN cDNA FLJ38501 fis, clone HCHON1000176, moderately similar to Histone deacetylase 5 OS=Homo sapiens PE=2 SV=1	0.952008
CARTPT	sp|Q16568|CART_HUMAN Cocaine- and amphetamine-regulated transcript protein OS=Homo sapiens GN=CARTPT PE=1 SV=1	0.94761
ZDHHC5	tr|A0A024R546|A0A024R546_HUMAN Palmitoyltransferase OS=Homo sapiens GN=ZDHHC5 PE=3 SV=1	0.945255
tr|B2RBR4|B2RBR4_HUMAN	tr|B2RBR4|B2RBR4_HUMAN Phosphate transporter OS=Homo sapiens PE=2 SV=1	0.945255
PI4K2A	sp|Q9BTU6|P4K2A_HUMAN Phosphatidylinositol 4-kinase type 2-alpha OS=Homo sapiens GN=PI4K2A PE=1 SV=1	0.945255
ETFA	tr|A0A0S2Z3L0|A0A0S2Z3L0_HUMAN Electron-transfer-flavoprotein alpha polypeptide isoform 1 (Fragment) OS=Homo sapiens GN=ETFA PE=2 SV=1	0.944621
TIMM9	tr|A0A024R648|A0A024R648_HUMAN Translocase of inner mitochondrial membrane 9 homolog (Yeast), isoform CRA_a OS=Homo sapiens GN=TIMM9 PE=3 SV=1	0.937904
tr|B3KM42|B3KM42_HUMAN	tr|B3KM42|B3KM42_HUMAN cDNA FLJ10219 fis, clone HEMBA1007018, highly similar to Cytoplasmic dynein 1 light intermediate chain 1 OS=Homo sapiens PE=2 SV=1	0.93194
SLC25A46	sp|Q96AG3-3|S2546_HUMAN Isoform 3 of Solute carrier family 25 member 46 OS=Homo sapiens GN=SLC25A46	0.93194
tr|B7Z323|B7Z323_HUMAN	tr|B7Z323|B7Z323_HUMAN cDNA FLJ52497, highly similar to Protein NDRG3 OS=Homo sapiens PE=2 SV=1	0.93194
TIMM10	sp|P62072|TIM10_HUMAN Mitochondrial import inner membrane translocase subunit Tim10 OS=Homo sapiens GN=TIMM10 PE=1 SV=1	0.931608
EFHD1	sp|Q9BUP0|EFHD1_HUMAN EF-hand domain-containing protein D1 OS=Homo sapiens GN=EFHD1 PE=1 SV=1	0.930452
CD44	tr|H0Y2P0|H0Y2P0_HUMAN CD44 antigen (Fragment) OS=Homo sapiens GN=CD44 PE=1 SV=1	0.907775
AAMDC	sp|Q9H7C9|AAMDC_HUMAN Mth938 domain-containing protein OS=Homo sapiens GN=AAMDC PE=1 SV=1	0.900517
MAP7D2	tr|A0A0K1JRJ6|A0A0K1JRJ6_HUMAN MAP7 domain containing 2 brain transcript variant 1 OS=Homo sapiens GN=MAP7D2 PE=2 SV=1	0.898914
PCLO	sp|Q9Y6V0-2|PCLO_HUMAN Isoform 2 of Protein piccolo OS=Homo sapiens GN=PCLO	0.898914
TPR	sp|P12270|TPR_HUMAN Nucleoprotein TPR OS=Homo sapiens GN=TPR PE=1 SV=3	0.898914
RAB3GAP1	tr|D3DP75|D3DP75_HUMAN RAB3 GTPase activating protein subunit 1 (Catalytic), isoform CRA_a OS=Homo sapiens GN=RAB3GAP1 PE=4 SV=1	0.898914
ABLIM3	tr|A0A0C4DGA7|A0A0C4DGA7_HUMAN Actin-binding LIM protein 3 OS=Homo sapiens GN=ABLIM3 PE=1 SV=1	0.898914
CNOT3	tr|A0A024R4R3|A0A024R4R3_HUMAN CCR4-NOT transcription complex, subunit 3, isoform CRA_a OS=Homo sapiens GN=CNOT3 PE=4 SV=1	0.898914
SSBP3	tr|A0A087WVT6|A0A087WVT6_HUMAN Single-stranded DNA-binding protein 3 OS=Homo sapiens GN=SSBP3 PE=1 SV=1	0.898914
ACOX1	tr|A0A024R8L7|A0A024R8L7_HUMAN Acyl-coenzyme A oxidase OS=Homo sapiens GN=ACOX1 PE=3 SV=1	0.898914
SDC4-ROS1_S4	tr|M1VE83|M1VE83_HUMAN Tyrosine-protein kinase receptor OS=Homo sapiens GN=SDC4-ROS1_S4;R34 PE=2 SV=1	0.898914
SRP46	tr|A0A024R3A8|A0A024R3A8_HUMAN Splicing factor, arginine/serine-rich, 46kD, isoform CRA_a OS=Homo sapiens GN=SRP46 PE=4 SV=1	0.898914
TNC	tr|A0A024R884|A0A024R884_HUMAN Tenascin C (Hexabrachion), isoform CRA_a OS=Homo sapiens GN=TNC PE=4 SV=1	0.898914
PRRC2B	sp|Q5JSZ5-5|PRC2B_HUMAN Isoform 1 of Protein PRRC2B OS=Homo sapiens GN=PRRC2B	0.898914
CPS1	tr|A0A024R454|A0A024R454_HUMAN Carbamoyl-phosphate synthetase 1, mitochondrial, isoform CRA_a OS=Homo sapiens GN=CPS1 PE=3 SV=1	0.898914
tr|Q5VU21|Q5VU21_HUMAN	tr|Q5VU21|Q5VU21_HUMAN PAI-1 mRNA-binding protein variant OS=Homo sapiens PE=2 SV=1	0.898914
tr|B4E0A4|B4E0A4_HUMAN	tr|B4E0A4|B4E0A4_HUMAN cDNA FLJ57023, highly similar to Homo sapiens collagen, type VI, alpha 3 (COL6A3), transcript variant 3, mRNA OS=Homo sapiens PE=2 SV=1	0.898914
tr|B4DLP1|B4DLP1_HUMAN	tr|B4DLP1|B4DLP1_HUMAN cDNA FLJ52560 OS=Homo sapiens PE=2 SV=1	0.898914
FMN1	tr|H0YM30|H0YM30_HUMAN Formin-1 OS=Homo sapiens GN=FMN1 PE=1 SV=1	0.898914
DKFZp686G1540	tr|Q7Z2E5|Q7Z2E5_HUMAN Putative uncharacterized protein DKFZp686G1540 OS=Homo sapiens GN=DKFZp686G1540 PE=2 SV=1	0.898914
COL16A1	sp|Q07092-2|COGA1_HUMAN Isoform 2 of Collagen alpha-1(XVI) chain OS=Homo sapiens GN=COL16A1	0.898914
tr|B4DMR0|B4DMR0_HUMAN	tr|B4DMR0|B4DMR0_HUMAN cDNA FLJ60706, highly similar to Serine/threonine-protein kinase 24 (EC 2.7.11.1) OS=Homo sapiens PE=2 SV=1	0.898914
tr|B2R602|B2R602_HUMAN	tr|B2R602|B2R602_HUMAN cDNA, FLJ92709, highly similar to Homo sapiens LanC lantibiotic synthetase component C-like 1 (bacterial) (LANCL1), mRNA OS=Homo sapiens PE=2 SV=1	0.896766
TIMM8A	sp|O60220|TIM8A_HUMAN Mitochondrial import inner membrane translocase subunit Tim8 A OS=Homo sapiens GN=TIMM8A PE=1 SV=1	0.891697
GNG3	sp|P63215|GBG3_HUMAN Guanine nucleotide-binding protein G(I)/G(S)/G(O) subunit gamma-3 OS=Homo sapiens GN=GNG3 PE=1 SV=1	0.890701
RHOA	tr|A0A024R324|A0A024R324_HUMAN Ras homolog gene family, member A, isoform CRA_a OS=Homo sapiens GN=RHOA PE=4 SV=1	0.887119
tr|B4DM19|B4DM19_HUMAN	tr|B4DM19|B4DM19_HUMAN cDNA FLJ60127, highly similar to Ubiquilin-2 OS=Homo sapiens PE=2 SV=1	0.884032
tr|A0A068LKR4|A0A068LKR4_HUMAN	tr|A0A068LKR4|A0A068LKR4_HUMAN Ig heavy chain variable region (Fragment) OS=Homo sapiens PE=2 SV=1	0.880611
TSC22D1	sp|Q15714|T22D1_HUMAN TSC22 domain family protein 1 OS=Homo sapiens GN=TSC22D1 PE=1 SV=3	0.880078
tr|B3KPV9|B3KPV9_HUMAN	tr|B3KPV9|B3KPV9_HUMAN cDNA FLJ32326 fis, clone PROST2004332, highly similar to Brain-specific angiogenesis inhibitor1-associated protein 2 OS=Homo sapiens PE=2 SV=1	0.880078
ACY1	tr|A0A0S2Z385|A0A0S2Z385_HUMAN Aminoacylase 1 isoform 2 OS=Homo sapiens GN=ACY1 PE=2 SV=1	0.879695
FAIM2	tr|A0A0A0MTP9|A0A0A0MTP9_HUMAN Protein lifeguard 2 (Fragment) OS=Homo sapiens GN=FAIM2 PE=1 SV=1	0.876187
CEND1	sp|Q8N111|CEND_HUMAN Cell cycle exit and neuronal differentiation protein 1 OS=Homo sapiens GN=CEND1 PE=1 SV=1	0.868499
tr|B4DME5|B4DME5_HUMAN	tr|B4DME5|B4DME5_HUMAN cDNA FLJ58911, highly similar to Orphan sodium- and chloride-dependent neurotransmitter transporter NTT4 OS=Homo sapiens PE=2 SV=1	0.8599
SERPING1	tr|Q5UGI6|Q5UGI6_HUMAN Serine/cysteine proteinase inhibitor clade G member 1 splice variant 2 (Fragment) OS=Homo sapiens GN=SERPING1 PE=2 SV=1	0.854971
FXC1	tr|B2R4A9|B2R4A9_HUMAN Fracture callus 1 homolog (Rat) OS=Homo sapiens GN=FXC1 PE=2 SV=1	0.840018
SRCIN1	sp|Q9C0H9|SRCN1_HUMAN SRC kinase signaling inhibitor 1 OS=Homo sapiens GN=SRCIN1 PE=1 SV=3	0.833782
tr|B3KPK6|B3KPK6_HUMAN	tr|B3KPK6|B3KPK6_HUMAN cDNA FLJ31900 fis, clone NT2RP7004196, highly similar to Ral guanine nucleotide dissociation stimulator OS=Homo sapiens PE=2 SV=1	0.833782
RGS6	tr|A0A087WTW9|A0A087WTW9_HUMAN Regulator of G-protein-signaling 6 OS=Homo sapiens GN=RGS6 PE=1 SV=1	0.833782
SH3KBP1	tr|Q5JPT2|Q5JPT2_HUMAN SH3 domain-containing kinase-binding protein 1 (Fragment) OS=Homo sapiens GN=SH3KBP1 PE=1 SV=1	0.833782
TMPO	tr|A0A024RBH7|A0A024RBH7_HUMAN Thymopoietin, isoform CRA_a OS=Homo sapiens GN=TMPO PE=4 SV=1	0.814378
RPLP2	tr|A0A024RCA7|A0A024RCA7_HUMAN Ribosomal protein, large, P2, isoform CRA_a OS=Homo sapiens GN=RPLP2 PE=3 SV=1	0.806838
CALD1	tr|A0A140VKA0|A0A140VKA0_HUMAN Caldesmon 1, isoform CRA_i OS=Homo sapiens GN=CALD1 PE=2 SV=1	0.80318
tr|B2R4X4|B2R4X4_HUMAN	tr|B2R4X4|B2R4X4_HUMAN cDNA, FLJ92255, highly similar to Homo sapiens ring finger protein 7 (RNF7), mRNA OS=Homo sapiens PE=2 SV=1	0.79689
CADM4	sp|Q8NFZ8|CADM4_HUMAN Cell adhesion molecule 4 OS=Homo sapiens GN=CADM4 PE=1 SV=1	0.792625
MTX3	sp|Q5HYI7-5|MTX3_HUMAN Isoform 4 of Metaxin-3 OS=Homo sapiens GN=MTX3	0.791483
TMSB4X	tr|Q0P5N8|Q0P5N8_HUMAN TMSB4X protein (Fragment) OS=Homo sapiens GN=TMSB4X PE=2 SV=1	0.775593
COPS7A	tr|F5GYF7|F5GYF7_HUMAN COP9 signalosome complex subunit 7a (Fragment) OS=Homo sapiens GN=COPS7A PE=1 SV=8	0.774619
tr|Q53HB8|Q53HB8_HUMAN	tr|Q53HB8|Q53HB8_HUMAN Oligodendrocyte myelin glycoprotein variant (Fragment) OS=Homo sapiens PE=2 SV=1	0.774619
GRAPL	tr|I3L2E9|I3L2E9_HUMAN GRB2-related adapter protein-like (Fragment) OS=Homo sapiens GN=GRAPL PE=4 SV=1	0.771021
MAP1A	tr|E9PGC8|E9PGC8_HUMAN Microtubule-associated protein 1A OS=Homo sapiens GN=MAP1A PE=1 SV=1	0.770609
tr|B4DHY3|B4DHY3_HUMAN	tr|B4DHY3|B4DHY3_HUMAN cDNA FLJ50522, highly similar to Breast carcinoma amplified sequence 1 OS=Homo sapiens PE=2 SV=1	0.75456
FCER1G	sp|P30273|FCERG_HUMAN High affinity immunoglobulin epsilon receptor subunit gamma OS=Homo sapiens GN=FCER1G PE=1 SV=1	0.743666
PRPSAP2	tr|A0A024QYY3|A0A024QYY3_HUMAN Phosphoribosyl pyrophosphate synthetase-associated protein 2, isoform CRA_a OS=Homo sapiens GN=PRPSAP2 PE=4 SV=1	0.743318
tr|B3KP74|B3KP74_HUMAN	tr|B3KP74|B3KP74_HUMAN cDNA FLJ31302 fis, clone LIVER1000079, highly similar to Spermatogenesis-associated protein 7 OS=Homo sapiens PE=2 SV=1	0.743318
RDX	tr|B0YJ88|B0YJ88_HUMAN Radixin OS=Homo sapiens GN=RDX PE=2 SV=1	0.737824
KIAA1107	tr|A0A1B0GTX7|A0A1B0GTX7_HUMAN Uncharacterized protein KIAA1107 OS=Homo sapiens GN=KIAA1107 PE=4 SV=1	0.737036
TAF10	sp|Q12962|TAF10_HUMAN Transcription initiation factor TFIID subunit 10 OS=Homo sapiens GN=TAF10 PE=1 SV=1	0.737036
DYNC1LI2	tr|A0A024R6Z0|A0A024R6Z0_HUMAN Dynein, cytoplasmic 1, light intermediate chain 2, isoform CRA_a OS=Homo sapiens GN=DYNC1LI2 PE=4 SV=1	0.737036
HEL103	tr|V9HWK0|V9HWK0_HUMAN Signal recognition particle subunit SRP72 OS=Homo sapiens GN=HEL103 PE=2 SV=1	0.737036
NDRG4	tr|A0A024R6V8|A0A024R6V8_HUMAN NDRG family member 4, isoform CRA_b OS=Homo sapiens GN=NDRG4 PE=4 SV=1	0.737036
ATG9A	tr|A0A024R438|A0A024R438_HUMAN ATG9 autophagy related 9 homolog A (S. cerevisiae), isoform CRA_a OS=Homo sapiens GN=ATG9A PE=4 SV=1	0.737036
BNIP3L	tr|H0YBC7|H0YBC7_HUMAN BCL2/adenovirus E1B 19 kDa protein-interacting protein 3-like (Fragment) OS=Homo sapiens GN=BNIP3L PE=1 SV=1	0.737036
TRAPPC12	sp|Q8WVT3|TPC12_HUMAN Trafficking protein particle complex subunit 12 OS=Homo sapiens GN=TRAPPC12 PE=1 SV=3	0.737036
ANXA13	tr|Q6FHB6|Q6FHB6_HUMAN Annexin (Fragment) OS=Homo sapiens GN=ANXA13 PE=2 SV=1	0.737036
CPOX	tr|D6RER6|D6RER6_HUMAN Oxygen-dependent coproporphyrinogen-III oxidase, mitochondrial OS=Homo sapiens GN=CPOX PE=1 SV=1	0.737036
GAB1	tr|B7Z3B9|B7Z3B9_HUMAN GRB2-associated-binding protein 1 OS=Homo sapiens GN=GAB1 PE=1 SV=1	0.737036
SNTG2	tr|A0A0G2JR78|A0A0G2JR78_HUMAN Gamma-2-syntrophin (Fragment) OS=Homo sapiens GN=SNTG2 PE=4 SV=1	0.737036
TDRP	sp|Q86YL5-2|TDRP_HUMAN Isoform 2 of Testis development-related protein OS=Homo sapiens GN=TDRP	0.737036
ALDH1A2	tr|H0YMG7|H0YMG7_HUMAN Retinal dehydrogenase 2 OS=Homo sapiens GN=ALDH1A2 PE=1 SV=1	0.737036
tr|Q59FU1|Q59FU1_HUMAN	tr|Q59FU1|Q59FU1_HUMAN Protein tyrosine phosphatase, receptor type, N variant (Fragment) OS=Homo sapiens PE=2 SV=1	0.73289
CD24	tr|A0A087WW33|A0A087WW33_HUMAN Signal transducer CD24 (Fragment) OS=Homo sapiens GN=CD24 PE=4 SV=1	0.73289
tr|B4DTX5|B4DTX5_HUMAN	tr|B4DTX5|B4DTX5_HUMAN cDNA FLJ60072, highly similar to Homo sapiens sorbin and SH3 domain containing 1 (SORBS1), transcript variant 6, mRNA OS=Homo sapiens PE=2 SV=1	0.728116
ERMN	tr|B4DIZ1|B4DIZ1_HUMAN Ermin OS=Homo sapiens GN=ERMN PE=1 SV=1	0.720916
TPM3	tr|A0A0S2Z4G4|A0A0S2Z4G4_HUMAN Tropomyosin 3 isoform 1 (Fragment) OS=Homo sapiens GN=TPM3 PE=2 SV=1	0.716706
WFS1	tr|A0A0S2Z4V6|A0A0S2Z4V6_HUMAN Wolfram syndrome 1 isoform 1 (Fragment) OS=Homo sapiens GN=WFS1 PE=2 SV=1	0.712268
PGM3	tr|A0A087WT27|A0A087WT27_HUMAN Phosphoacetylglucosamine mutase OS=Homo sapiens GN=PGM3 PE=1 SV=1	0.712268
SLC44A1	tr|A0A024R151|A0A024R151_HUMAN Solute carrier family 44, member 1, isoform CRA_a OS=Homo sapiens GN=SLC44A1 PE=3 SV=1	0.712268
WBP11	tr|A0A024RAW9|A0A024RAW9_HUMAN WW domain binding protein 11, isoform CRA_a OS=Homo sapiens GN=WBP11 PE=4 SV=1	0.712268
ATG13	tr|H0YEM7|H0YEM7_HUMAN Autophagy-related protein 13 (Fragment) OS=Homo sapiens GN=ATG13 PE=1 SV=1	0.712268
PODXL2	sp|Q9NZ53-2|PDXL2_HUMAN Isoform 2 of Podocalyxin-like protein 2 OS=Homo sapiens GN=PODXL2	0.712268
DCLK1	tr|Q5VZY9|Q5VZY9_HUMAN Serine/threonine-protein kinase DCLK1 OS=Homo sapiens GN=DCLK1 PE=1 SV=1	0.70907
COPB2	tr|H0YAC7|H0YAC7_HUMAN Coatomer subunit beta~ (Fragment) OS=Homo sapiens GN=COPB2 PE=1 SV=1	0.705273
ACADM	tr|A0A0S2Z366|A0A0S2Z366_HUMAN Acyl-CoA dehydrogenase C-4 to C-12 straight chain isoform 1 (Fragment) OS=Homo sapiens GN=ACADM PE=2 SV=1	0.705104
tr|B7Z226|B7Z226_HUMAN	tr|B7Z226|B7Z226_HUMAN Phosphodiesterase OS=Homo sapiens PE=2 SV=1	0.705104
ARFGAP1	tr|E5RHH7|E5RHH7_HUMAN ADP-ribosylation factor GTPase-activating protein 1 (Fragment) OS=Homo sapiens GN=ARFGAP1 PE=1 SV=1	0.678204
NUCKS1	sp|Q9H1E3|NUCKS_HUMAN Nuclear ubiquitous casein and cyclin-dependent kinase substrate 1 OS=Homo sapiens GN=NUCKS1 PE=1 SV=1	0.672537
GOT2	tr|A0A024R6W0|A0A024R6W0_HUMAN Aspartate aminotransferase OS=Homo sapiens GN=GOT2 PE=4 SV=1	0.671538
STRBP	tr|A0A0S2Z5K8|A0A0S2Z5K8_HUMAN Spermatid perinuclear RNA binding protein isoform 2 (Fragment) OS=Homo sapiens GN=STRBP PE=2 SV=1	0.670356
SAFB2	tr|A0PJ47|A0PJ47_HUMAN SAFB2 protein (Fragment) OS=Homo sapiens GN=SAFB2 PE=2 SV=1	0.670356
HCLS1	sp|P14317|HCLS1_HUMAN Hematopoietic lineage cell-specific protein OS=Homo sapiens GN=HCLS1 PE=1 SV=3	0.670356
hCG_1989366	tr|A0A024R4X7|A0A024R4X7_HUMAN HCG1989366, isoform CRA_a OS=Homo sapiens GN=hCG_1989366 PE=4 SV=1	0.670356
SNRK	tr|A0A024R2Y6|A0A024R2Y6_HUMAN SNF related kinase, isoform CRA_a OS=Homo sapiens GN=SNRK PE=4 SV=1	0.670356
SLC16A1	tr|A0A024R0H1|A0A024R0H1_HUMAN Solute carrier family 16 (Monocarboxylic acid transporters), member 1, isoform CRA_b OS=Homo sapiens GN=SLC16A1 PE=4 SV=1	0.670356
tr|B4DN10|B4DN10_HUMAN	tr|B4DN10|B4DN10_HUMAN cDNA FLJ60717, highly similar to Testis-specific Y-encoded-like protein 1 OS=Homo sapiens PE=2 SV=1	0.670356
tr|B4DQX8|B4DQX8_HUMAN	tr|B4DQX8|B4DQX8_HUMAN cDNA FLJ51723, highly similar to DCC-interacting protein 13 alpha (Fragment) OS=Homo sapiens PE=2 SV=1	0.670356
PPP1R12C	tr|A0A024R4S2|A0A024R4S2_HUMAN Protein phosphatase 1, regulatory (Inhibitor) subunit 12C, isoform CRA_b OS=Homo sapiens GN=PPP1R12C PE=4 SV=1	0.670356
DFNA5	tr|A0A024RA58|A0A024RA58_HUMAN Deafness, autosomal dominant 5, isoform CRA_a OS=Homo sapiens GN=DFNA5 PE=4 SV=1	0.670356
HEL-S-102	tr|V9HW43|V9HW43_HUMAN Epididymis secretory protein Li 102 OS=Homo sapiens GN=HEL-S-102 PE=2 SV=1	0.666148
tr|B2R6J2|B2R6J2_HUMAN	tr|B2R6J2|B2R6J2_HUMAN cDNA, FLJ92973, highly similar to Homo sapiens villin 2 (ezrin) (VIL2), mRNA OS=Homo sapiens PE=2 SV=1	0.66547
C12orf57	tr|U3KQ85|U3KQ85_HUMAN Protein C10 OS=Homo sapiens GN=C12orf57 PE=1 SV=1	0.657853
PRUNE1	tr|Q5SZG1|Q5SZG1_HUMAN Protein PRUNE1 (Fragment) OS=Homo sapiens GN=PRUNE1 PE=1 SV=1	0.651972
NUP93	tr|H3BM93|H3BM93_HUMAN Nuclear pore complex protein Nup93 (Fragment) OS=Homo sapiens GN=NUP93 PE=1 SV=1	0.651972
LSM6	sp|P62312|LSM6_HUMAN U6 snRNA-associated Sm-like protein LSm6 OS=Homo sapiens GN=LSM6 PE=1 SV=1	0.649831
ORM2	sp|P19652|A1AG2_HUMAN Alpha-1-acid glycoprotein 2 OS=Homo sapiens GN=ORM2 PE=1 SV=2	0.64641
ASS1	tr|A0A0S2Z3B6|A0A0S2Z3B6_HUMAN Argininosuccinate synthase 1 isoform 2 (Fragment) OS=Homo sapiens GN=ASS1 PE=2 SV=1	0.625726
tr|Q6PYX1|Q6PYX1_HUMAN	tr|Q6PYX1|Q6PYX1_HUMAN Hepatitis B virus receptor binding protein (Fragment) OS=Homo sapiens PE=1 SV=1	0.623973
tr|B4E3I3|B4E3I3_HUMAN	tr|B4E3I3|B4E3I3_HUMAN cDNA FLJ59614, highly similar to Ubiquitin fusion degradation protein 1 homolog OS=Homo sapiens PE=2 SV=1	0.619409
HSP90Bf	tr|Q58FF4|Q58FF4_HUMAN Heat shock protein 90Bf OS=Homo sapiens GN=HSP90Bf PE=2 SV=1	0.619035
AHNAK2	sp|Q8IVF2-3|AHNK2_HUMAN Isoform 3 of Protein AHNAK2 OS=Homo sapiens GN=AHNAK2	0.619035
SPECC1	tr|A0A024QYY9|A0A024QYY9_HUMAN Spectrin domain with coiled-coils 1, isoform CRA_a OS=Homo sapiens GN=SPECC1 PE=4 SV=1	0.619035
tr|B2RAH2|B2RAH2_HUMAN	tr|B2RAH2|B2RAH2_HUMAN Sodium/hydrogen exchanger OS=Homo sapiens PE=2 SV=1	0.619035
FXR1	tr|A0A0F7KYT8|A0A0F7KYT8_HUMAN Fragile X mental retardation autosomal homolog variant p2K OS=Homo sapiens GN=FXR1 PE=2 SV=1	0.619035
tr|B4DM22|B4DM22_HUMAN	tr|B4DM22|B4DM22_HUMAN cDNA FLJ53357, highly similar to 26S proteasome non-ATPase regulatory subunit 2 OS=Homo sapiens PE=2 SV=1	0.619035
KIAA1549L	tr|H0YDE5|H0YDE5_HUMAN UPF0606 protein KIAA1549L (Fragment) OS=Homo sapiens GN=KIAA1549L PE=1 SV=1	0.619035
C9orf19	tr|D3DRP5|D3DRP5_HUMAN Chromosome 9 open reading frame 19, isoform CRA_a (Fragment) OS=Homo sapiens GN=C9orf19 PE=4 SV=1	0.619035
LACTB2	tr|A0A024R811|A0A024R811_HUMAN Lactamase, beta 2, isoform CRA_a OS=Homo sapiens GN=LACTB2 PE=2 SV=1	0.619035
LRRFIP1	sp|Q32MZ4-4|LRRF1_HUMAN Isoform 4 of Leucine-rich repeat flightless-interacting protein 1 OS=Homo sapiens GN=LRRFIP1	0.619035
tr|Q59FF1|Q59FF1_HUMAN	tr|Q59FF1|Q59FF1_HUMAN Insulin-like growth factor binding protein 2 variant (Fragment) OS=Homo sapiens PE=2 SV=1	0.619035
LIN7B	sp|Q9HAP6|LIN7B_HUMAN Protein lin-7 homolog B OS=Homo sapiens GN=LIN7B PE=1 SV=1	0.619035
MEF2C	tr|A0A024RAL6|A0A024RAL6_HUMAN MADS box transcription enhancer factor 2, polypeptide C (Myocyte enhancer factor 2C), isoform CRA_a OS=Homo sapiens GN=MEF2C PE=4 SV=1	0.619035
MAP3K3	tr|Q1PBM3|Q1PBM3_HUMAN Mitogen-activated protein kinase kinase kinase 3 variant 2 OS=Homo sapiens GN=MAP3K3 PE=2 SV=1	0.619035
STAT2	tr|R9QF99|R9QF99_HUMAN Signal transducer and activator of transcription (Fragment) OS=Homo sapiens GN=STAT2 PE=4 SV=1	0.619035
C4A	sp|P0C0L4-2|CO4A_HUMAN Isoform 2 of Complement C4-A OS=Homo sapiens GN=C4A	0.619035
tr|B3KQ71|B3KQ71_HUMAN	tr|B3KQ71|B3KQ71_HUMAN cDNA FLJ32982 fis, clone THYMU1000002, highly similar to Golgi phosphoprotein 3 OS=Homo sapiens PE=2 SV=1	0.619035
CACNB3	tr|F8VNV8|F8VNV8_HUMAN Voltage-dependent L-type calcium channel subunit beta-3 OS=Homo sapiens GN=CACNB3 PE=1 SV=1	0.619035
FAM102B	sp|Q5T8I3|F102B_HUMAN Protein FAM102B OS=Homo sapiens GN=FAM102B PE=1 SV=2	0.619035
KRT15	sp|P19012|K1C15_HUMAN Keratin, type I cytoskeletal 15 OS=Homo sapiens GN=KRT15 PE=1 SV=3	0.619035
CSRP2	tr|A0A024RBB5|A0A024RBB5_HUMAN Cysteine and glycine-rich protein 2, isoform CRA_a OS=Homo sapiens GN=CSRP2 PE=4 SV=1	0.619035
ARL6IP4	tr|A0A0C4DG62|A0A0C4DG62_HUMAN ADP-ribosylation factor-like protein 6-interacting protein 4 OS=Homo sapiens GN=ARL6IP4 PE=1 SV=1	0.619035
OR7C1	tr|A0A126GVQ1|A0A126GVQ1_HUMAN Olfactory receptor OS=Homo sapiens GN=OR7C1 PE=3 SV=1	0.619035
NRIP2	tr|F5H065|F5H065_HUMAN Nuclear receptor-interacting protein 2 (Fragment) OS=Homo sapiens GN=NRIP2 PE=1 SV=1	0.610699
APOOL	tr|A0A087WUX8|A0A087WUX8_HUMAN MICOS complex subunit OS=Homo sapiens GN=APOOL PE=1 SV=1	0.607635
MAP6	sp|Q96JE9|MAP6_HUMAN Microtubule-associated protein 6 OS=Homo sapiens GN=MAP6 PE=1 SV=2	0.587471
tr|B4DF16|B4DF16_HUMAN	tr|B4DF16|B4DF16_HUMAN cDNA FLJ57912, highly similar to DnaJ homolog subfamily B member 2 OS=Homo sapiens PE=2 SV=1	0.56718
GNAI2	sp|P04899-4|GNAI2_HUMAN Isoform sGi2 of Guanine nucleotide-binding protein G(i) subunit alpha-2 OS=Homo sapiens GN=GNAI2	0.564153
PSMD9	tr|J3KN29|J3KN29_HUMAN 26S proteasome non-ATPase regulatory subunit 9 OS=Homo sapiens GN=PSMD9 PE=1 SV=1	0.560846
ESD	tr|A0A140VJJ2|A0A140VJJ2_HUMAN S-formylglutathione hydrolase OS=Homo sapiens GN=ESD PE=2 SV=1	0.558936
COX7A2L	tr|H0YBD2|H0YBD2_HUMAN Cytochrome c oxidase subunit 7A-related protein, mitochondrial (Fragment) OS=Homo sapiens GN=COX7A2L PE=1 SV=1	0.558675
tr|B3KWD9|B3KWD9_HUMAN	tr|B3KWD9|B3KWD9_HUMAN cDNA FLJ42834 fis, clone BRCAN2019002, highly similar to GTP:AMP phosphotransferase mitochondrial (EC 2.7.4.10) OS=Homo sapiens PE=2 SV=1	0.558651
ABCD2	sp|Q9UBJ2|ABCD2_HUMAN ATP-binding cassette sub-family D member 2 OS=Homo sapiens GN=ABCD2 PE=1 SV=1	0.545918
SRXN1	sp|Q9BYN0|SRXN1_HUMAN Sulfiredoxin-1 OS=Homo sapiens GN=SRXN1 PE=1 SV=2	0.545918
FREP1	tr|Q4L233|Q4L233_HUMAN Brain-specific protein p25 alpha, isoform CRA_b OS=Homo sapiens GN=FREP1 PE=2 SV=1	0.545918
tr|B4DQZ7|B4DQZ7_HUMAN	tr|B4DQZ7|B4DQZ7_HUMAN cDNA FLJ50838, highly similar to Apoptotic chromatin condensation inducer in thenucleus (Fragment) OS=Homo sapiens PE=2 SV=1	0.541231
NME2	tr|Q6FHN3|Q6FHN3_HUMAN Nucleoside diphosphate kinase OS=Homo sapiens GN=NME2 PE=2 SV=1	0.53854
CDC42EP4	tr|B2R6D8|B2R6D8_HUMAN CDC42 effector protein (Rho GTPase binding) 4, isoform CRA_a OS=Homo sapiens GN=CDC42EP4 PE=2 SV=1	0.537482

## Sheet: Cluster5
Cluster 5
Gene ID	Gene description	Fuzzy partition coefficient
FUS	tr|H3BPE7|H3BPE7_HUMAN RNA-binding protein FUS OS=Homo sapiens GN=FUS PE=1 SV=1	0.999997
HDLBP	tr|A0A024R4E5|A0A024R4E5_HUMAN High density lipoprotein binding protein (Vigilin), isoform CRA_a OS=Homo sapiens GN=HDLBP PE=1 SV=1	0.999997
NEDD4L	tr|A0A024R281|A0A024R281_HUMAN Neural cell expressed, developmentally down-regulated 4-like, isoform CRA_b OS=Homo sapiens GN=NEDD4L PE=4 SV=1	0.999997
CYB5R2	sp|Q6BCY4-2|NB5R2_HUMAN Isoform 2 of NADH-cytochrome b5 reductase 2 OS=Homo sapiens GN=CYB5R2	0.999997
GPRC5C	tr|A0A024R8N9|A0A024R8N9_HUMAN G protein-coupled receptor, family C, group 5, member C, isoform CRA_d OS=Homo sapiens GN=GPRC5C PE=4 SV=1	0.999997
MEF2D	tr|Q4LE66|Q4LE66_HUMAN MEF2D variant protein (Fragment) OS=Homo sapiens GN=MEF2D variant protein PE=2 SV=1	0.999997
CARNS1	sp|A5YM72-2|CRNS1_HUMAN Isoform 2 of Carnosine synthase 1 OS=Homo sapiens GN=CARNS1	0.999997
NFX1	sp|Q12986-2|NFX1_HUMAN Isoform 2 of Transcriptional repressor NF-X1 OS=Homo sapiens GN=NFX1	0.999997
SORBS1	sp|Q9BX66-12|SRBS1_HUMAN Isoform 12 of Sorbin and SH3 domain-containing protein 1 OS=Homo sapiens GN=SORBS1	0.999997
PPP6R2	tr|A0A0A0MSJ8|A0A0A0MSJ8_HUMAN Serine/threonine-protein phosphatase 6 regulatory subunit 2 (Fragment) OS=Homo sapiens GN=PPP6R2 PE=1 SV=1	0.999997
PDZGEF1	tr|Q4W5Q4|Q4W5Q4_HUMAN Putative uncharacterized protein PDZGEF1 (Fragment) OS=Homo sapiens GN=PDZGEF1 PE=4 SV=1	0.999997
tr|B2RA34|B2RA34_HUMAN	tr|B2RA34|B2RA34_HUMAN cDNA, FLJ94678, highly similar to Homo sapiens BCL2-associated athanogene 4 (BAG4), mRNA OS=Homo sapiens PE=2 SV=1	0.999997
JUND	sp|P17535|JUND_HUMAN Transcription factor jun-D OS=Homo sapiens GN=JUND PE=1 SV=3	0.999997
tr|B2R7E8|B2R7E8_HUMAN	tr|B2R7E8|B2R7E8_HUMAN cDNA, FLJ93412, highly similar to Homo sapiens replication protein A2, 32kDa (RPA2), mRNA OS=Homo sapiens PE=2 SV=1	0.999997
tr|B7Z5A7|B7Z5A7_HUMAN	tr|B7Z5A7|B7Z5A7_HUMAN cDNA FLJ57557, highly similar to Solute carrier family 2, facilitated glucose transporter member 3 OS=Homo sapiens PE=2 SV=1	0.999997
SRPK2	tr|A0A024R704|A0A024R704_HUMAN SFRS protein kinase 2, isoform CRA_b OS=Homo sapiens GN=SRPK2 PE=4 SV=1	0.999997
tr|B7Z6C9|B7Z6C9_HUMAN	tr|B7Z6C9|B7Z6C9_HUMAN Transmembrane 9 superfamily member OS=Homo sapiens PE=2 SV=1	0.999997
COBL	tr|J3KR05|J3KR05_HUMAN Protein cordon-bleu (Fragment) OS=Homo sapiens GN=COBL PE=1 SV=1	0.999997
TAB3	sp|Q8N5C8-2|TAB3_HUMAN Isoform 2 of TGF-beta-activated kinase 1 and MAP3K7-binding protein 3 OS=Homo sapiens GN=TAB3	0.999997
tr|Q53FV4|Q53FV4_HUMAN	tr|Q53FV4|Q53FV4_HUMAN Lumican variant (Fragment) OS=Homo sapiens PE=2 SV=1	0.999997
MYH7	tr|A5YM51|A5YM51_HUMAN MYH7 protein (Fragment) OS=Homo sapiens GN=MYH7 PE=2 SV=1	0.999997
tr|B3KTU1|B3KTU1_HUMAN	tr|B3KTU1|B3KTU1_HUMAN cDNA FLJ38727 fis, clone KIDNE2010419, highly similar to Sodium- and chloride-dependent betaine transporter OS=Homo sapiens PE=2 SV=1	0.999997
GSDMA	sp|Q96QA5|GSDMA_HUMAN Gasdermin-A OS=Homo sapiens GN=GSDMA PE=1 SV=4	0.999997
hCG_2042749	tr|A0A024R4Z1|A0A024R4Z1_HUMAN HCG2042749, isoform CRA_b OS=Homo sapiens GN=hCG_2042749 PE=4 SV=1	0.999997
FGFR1OP	sp|O95684-2|FR1OP_HUMAN Isoform 2 of FGFR1 oncogene partner OS=Homo sapiens GN=FGFR1OP	0.999997
ABCF1	tr|A0PJ72|A0PJ72_HUMAN ABCF1 protein (Fragment) OS=Homo sapiens GN=ABCF1 PE=2 SV=1	0.999997
SMOC1	tr|A0A024R6E0|A0A024R6E0_HUMAN SPARC related modular calcium binding 1, isoform CRA_b OS=Homo sapiens GN=SMOC1 PE=4 SV=1	0.999997
POLR2D	tr|A0A024RAJ4|A0A024RAJ4_HUMAN Polymerase (RNA) II (DNA directed) polypeptide D, isoform CRA_a OS=Homo sapiens GN=POLR2D PE=4 SV=1	0.999997
PNPLA6	tr|M0QYT1|M0QYT1_HUMAN Neuropathy target esterase (Fragment) OS=Homo sapiens GN=PNPLA6 PE=1 SV=1	0.999997
tr|B2R791|B2R791_HUMAN	tr|B2R791|B2R791_HUMAN cDNA, FLJ93335, highly similar to Homo sapiens PRP3 pre-mRNA processing factor 3 homolog (yeast) (PRPF3), mRNA OS=Homo sapiens PE=2 SV=1	0.999997
AJAP1	sp|Q9UKB5|AJAP1_HUMAN Adherens junction-associated protein 1 OS=Homo sapiens GN=AJAP1 PE=1 SV=1	0.999997
PPP1R9B	tr|D3DTX6|D3DTX6_HUMAN Neurabin-2 OS=Homo sapiens GN=PPP1R9B PE=1 SV=1	0.999997
KIAA1191	tr|A0A024R7Q7|A0A024R7Q7_HUMAN KIAA1191, isoform CRA_a OS=Homo sapiens GN=KIAA1191 PE=4 SV=1	0.999997
tr|B2R704|B2R704_HUMAN	tr|B2R704|B2R704_HUMAN cDNA, FLJ93207, highly similar to Homo sapiens microtubule-associated protein 7 (MAP7), mRNA OS=Homo sapiens PE=2 SV=1	0.999997
MADD	tr|A0A0A0MRB5|A0A0A0MRB5_HUMAN MAP kinase-activating death domain protein OS=Homo sapiens GN=MADD PE=1 SV=1	0.999997
IRP1	tr|Q9HBB2|Q9HBB2_HUMAN Aconitate hydratase OS=Homo sapiens GN=IRP1 PE=2 SV=1	0.999997
DNAJB6	tr|A0A0J9YX62|A0A0J9YX62_HUMAN DnaJ homolog subfamily B member 6 OS=Homo sapiens GN=DNAJB6 PE=1 SV=1	0.999997
tr|B4DZF8|B4DZF8_HUMAN	tr|B4DZF8|B4DZF8_HUMAN Serine/threonine-protein phosphatase 2A activator OS=Homo sapiens PE=2 SV=1	0.999997
CACNB1	tr|Q6TME4|Q6TME4_HUMAN Voltage-dependent L-type calcium channel subunit beta-1 OS=Homo sapiens GN=CACNB1 PE=1 SV=1	0.999997
VPS4B	tr|A0A024R2C5|A0A024R2C5_HUMAN Vacuolar protein sorting 4B (Yeast), isoform CRA_a OS=Homo sapiens GN=VPS4B PE=3 SV=1	0.999997
KIAA1211	tr|B7ZMH1|B7ZMH1_HUMAN KIAA1211 protein OS=Homo sapiens GN=KIAA1211 PE=2 SV=1	0.999997
EIF4ENIF1	tr|A0A024R1K0|A0A024R1K0_HUMAN Eukaryotic translation initiation factor 4E nuclear import factor 1, isoform CRA_a OS=Homo sapiens GN=EIF4ENIF1 PE=4 SV=1	0.999997
SYBU	sp|Q9NX95-2|SYBU_HUMAN Isoform 2 of Syntabulin OS=Homo sapiens GN=SYBU	0.999997
CUEDC2	sp|Q9H467|CUED2_HUMAN CUE domain-containing protein 2 OS=Homo sapiens GN=CUEDC2 PE=1 SV=1	0.999997
tr|A0A140VK04|A0A140VK04_HUMAN	tr|A0A140VK04|A0A140VK04_HUMAN Testicular secretory protein Li 4 OS=Homo sapiens PE=2 SV=1	0.999997
KIAA0427	tr|A0A024R259|A0A024R259_HUMAN KIAA0427, isoform CRA_a OS=Homo sapiens GN=KIAA0427 PE=4 SV=1	0.999997
tr|Q6ZN96|Q6ZN96_HUMAN	tr|Q6ZN96|Q6ZN96_HUMAN cDNA FLJ16308 fis, clone PUAEN2006335 OS=Homo sapiens PE=1 SV=1	0.999997
PUM1	tr|H0YEH2|H0YEH2_HUMAN Pumilio homolog 1 (Fragment) OS=Homo sapiens GN=PUM1 PE=1 SV=1	0.999997
tr|B3KU50|B3KU50_HUMAN	tr|B3KU50|B3KU50_HUMAN cDNA FLJ39199 fis, clone OCBBF2005189, highly similar to Homo sapiens ankyrin repeat domain 17 (ANKRD17), transcript variant 2, mRNA OS=Homo sapiens PE=2 SV=1	0.999997
KIAA1524	tr|A0A087X211|A0A087X211_HUMAN Protein CIP2A OS=Homo sapiens GN=KIAA1524 PE=1 SV=1	0.999997
SCAF8	tr|A0A0A0MT33|A0A0A0MT33_HUMAN Protein SCAF8 OS=Homo sapiens GN=SCAF8 PE=1 SV=1	0.999997
C17orf80	tr|A0A024R8P4|A0A024R8P4_HUMAN Chromosome 17 open reading frame 80, isoform CRA_a OS=Homo sapiens GN=C17orf80 PE=4 SV=1	0.999997
PRICKLE1	tr|A0A024R0W7|A0A024R0W7_HUMAN Prickle-like 1 (Drosophila), isoform CRA_a OS=Homo sapiens GN=PRICKLE1 PE=4 SV=1	0.999997
SYNM	tr|H0YL34|H0YL34_HUMAN Synemin OS=Homo sapiens GN=SYNM PE=1 SV=1	0.999997
TRIM47	sp|Q96LD4|TRI47_HUMAN Tripartite motif-containing protein 47 OS=Homo sapiens GN=TRIM47 PE=1 SV=2	0.999997
tr|B2RDL5|B2RDL5_HUMAN	tr|B2RDL5|B2RDL5_HUMAN cDNA, FLJ96668, Homo sapiens fucokinase (FUK), mRNA OS=Homo sapiens PE=2 SV=1	0.999997
C17orf56	tr|A0A024R8Q8|A0A024R8Q8_HUMAN Chromosome 17 open reading frame 56, isoform CRA_d OS=Homo sapiens GN=C17orf56 PE=4 SV=1	0.999997
MSANTD3-TMEFF1	tr|A0A0A6YYJ0|A0A0A6YYJ0_HUMAN Protein MSANTD3-TMEFF1 OS=Homo sapiens GN=MSANTD3-TMEFF1 PE=4 SV=1	0.999997
GOLGA3	tr|A0A087WV43|A0A087WV43_HUMAN Golgin subfamily A member 3 (Fragment) OS=Homo sapiens GN=GOLGA3 PE=1 SV=1	0.999997
VAMP8	sp|Q9BV40|VAMP8_HUMAN Vesicle-associated membrane protein 8 OS=Homo sapiens GN=VAMP8 PE=1 SV=1	0.999997
PNMA6A	sp|P0CW24|PNM6A_HUMAN Paraneoplastic antigen-like protein 6A OS=Homo sapiens GN=PNMA6A PE=1 SV=2	0.999997
CSF1	tr|A0A024R0A1|A0A024R0A1_HUMAN Macrophage colony-stimulating factor 1 OS=Homo sapiens GN=CSF1 PE=4 SV=1	0.999997
RBFOX2	sp|O43251-6|RFOX2_HUMAN Isoform 6 of RNA binding protein fox-1 homolog 2 OS=Homo sapiens GN=RBFOX2	0.999997
ZNFN1A2	tr|A0A024R3Z4|A0A024R3Z4_HUMAN Zinc finger protein, subfamily 1A, 2 (Helios), isoform CRA_c OS=Homo sapiens GN=ZNFN1A2 PE=4 SV=1	0.999997
tr|B7Z5P0|B7Z5P0_HUMAN	tr|B7Z5P0|B7Z5P0_HUMAN cDNA FLJ56232, highly similar to Homo sapiens armadillo repeat containing 8 (ARMC8), transcript variant 2, mRNA OS=Homo sapiens PE=2 SV=1	0.999997
tr|B4E367|B4E367_HUMAN	tr|B4E367|B4E367_HUMAN cDNA FLJ61564, highly similar to Plexin domain-containing protein 2 OS=Homo sapiens PE=2 SV=1	0.999997
LSP1	tr|E7EMG9|E7EMG9_HUMAN Lymphocyte-specific protein 1 (Fragment) OS=Homo sapiens GN=LSP1 PE=1 SV=1	0.999997
DDX20	tr|Q8IYV2|Q8IYV2_HUMAN DEAD (Asp-Glu-Ala-Asp) box polypeptide 20 OS=Homo sapiens GN=DDX20 PE=2 SV=1	0.999997
tr|Q53FR4|Q53FR4_HUMAN	tr|Q53FR4|Q53FR4_HUMAN Vacuolar protein sorting 35 variant (Fragment) OS=Homo sapiens PE=2 SV=1	0.999997
SCP2	tr|H0YF61|H0YF61_HUMAN Non-specific lipid-transfer protein (Fragment) OS=Homo sapiens GN=SCP2 PE=1 SV=1	0.999997
CELSR2	sp|Q9HCU4|CELR2_HUMAN Cadherin EGF LAG seven-pass G-type receptor 2 OS=Homo sapiens GN=CELSR2 PE=1 SV=1	0.999997
tr|B4DF11|B4DF11_HUMAN	tr|B4DF11|B4DF11_HUMAN cDNA FLJ51970, highly similar to Homo sapiens cordon-bleu homolog (COBL), mRNA OS=Homo sapiens PE=2 SV=1	0.999997
RTKN	sp|Q9BST9-2|RTKN_HUMAN Isoform 2 of Rhotekin OS=Homo sapiens GN=RTKN	0.999997
FSIP2	tr|H0Y515|H0Y515_HUMAN Fibrous sheath-interacting protein 2 (Fragment) OS=Homo sapiens GN=FSIP2 PE=4 SV=1	0.999997
tr|B4DDN7|B4DDN7_HUMAN	tr|B4DDN7|B4DDN7_HUMAN cDNA FLJ59839, highly similar to Homo sapiens biglycan (BGN), mRNA OS=Homo sapiens PE=2 SV=1	0.999997
tr|B4DZS2|B4DZS2_HUMAN	tr|B4DZS2|B4DZS2_HUMAN cDNA FLJ61505, weakly similar to Trichohyalin OS=Homo sapiens PE=2 SV=1	0.999997
CHD4	tr|A0A0C4DGG9|A0A0C4DGG9_HUMAN Chromodomain-helicase-DNA-binding protein 4 OS=Homo sapiens GN=CHD4 PE=1 SV=1	0.999997
IL17B	tr|Q6IAG3|Q6IAG3_HUMAN IL17B protein OS=Homo sapiens GN=IL17B PE=2 SV=1	0.999997
GRID2IP	sp|A4D2P6|GRD2I_HUMAN Delphilin OS=Homo sapiens GN=GRID2IP PE=3 SV=2	0.999997
COX6C	tr|A0A024R9B7|A0A024R9B7_HUMAN Cytochrome c oxidase subunit VIc, isoform CRA_a OS=Homo sapiens GN=COX6C PE=4 SV=1	0.999997
tr|B7Z5L2|B7Z5L2_HUMAN	tr|B7Z5L2|B7Z5L2_HUMAN cDNA FLJ50624 OS=Homo sapiens PE=2 SV=1	0.999997
UBA6	sp|A0AVT1-2|UBA6_HUMAN Isoform 2 of Ubiquitin-like modifier-activating enzyme 6 OS=Homo sapiens GN=UBA6	0.999997
GNGT2	tr|D6RDH5|D6RDH5_HUMAN Guanine nucleotide-binding protein subunit gamma OS=Homo sapiens GN=GNGT2 PE=1 SV=1	0.999997
IK	tr|A0A0C4DGW5|A0A0C4DGW5_HUMAN Protein Red OS=Homo sapiens GN=IK PE=1 SV=1	0.999997
ACER3	tr|L8E8G3|L8E8G3_HUMAN Alternative protein ACER3 OS=Homo sapiens GN=ACER3 PE=4 SV=1	0.999997
hCG_1774691	tr|A0A024RAR5|A0A024RAR5_HUMAN HCG1774691, isoform CRA_a (Fragment) OS=Homo sapiens GN=hCG_1774691 PE=4 SV=1	0.999997
NDUFA12	sp|Q9UI09|NDUAC_HUMAN NADH dehydrogenase [ubiquinone] 1 alpha subcomplex subunit 12 OS=Homo sapiens GN=NDUFA12 PE=1 SV=1	0.999997
DLG5	sp|Q8TDM6-2|DLG5_HUMAN Isoform 2 of Disks large homolog 5 OS=Homo sapiens GN=DLG5	0.999997
tr|B2R621|B2R621_HUMAN	tr|B2R621|B2R621_HUMAN cDNA, FLJ92736, highly similar to Homo sapiens gamma-aminobutyric acid (GABA) A receptor, alpha 3 (GABRA3), mRNA OS=Homo sapiens PE=2 SV=1	0.999997
ST6GAL2	sp|Q96JF0-2|SIAT2_HUMAN Isoform 2 of Beta-galactoside alpha-2,6-sialyltransferase 2 OS=Homo sapiens GN=ST6GAL2	0.999997
SP2	tr|Q9BRW5|Q9BRW5_HUMAN SP2 protein OS=Homo sapiens GN=SP2 PE=1 SV=1	0.999997
MTRF1L	tr|H0UI12|H0UI12_HUMAN Mitochondrial translational release factor 1-like, isoform CRA_b (Fragment) OS=Homo sapiens GN=MTRF1L PE=4 SV=1	0.999997
STAT1	tr|H7BZB5|H7BZB5_HUMAN Signal transducer and activator of transcription 1-alpha/beta (Fragment) OS=Homo sapiens GN=STAT1 PE=1 SV=1	0.999997
COX7C	tr|D6R9Z7|D6R9Z7_HUMAN Cytochrome c oxidase subunit 7C, mitochondrial OS=Homo sapiens GN=COX7C PE=1 SV=1	0.999913
tr|H3BTC1|H3BTC1_HUMAN	tr|H3BTC1|H3BTC1_HUMAN Uncharacterized protein (Fragment) OS=Homo sapiens PE=4 SV=1	0.999913
CREBZF	tr|J3KN20|J3KN20_HUMAN CREB/ATF bZIP transcription factor (Fragment) OS=Homo sapiens GN=CREBZF PE=1 SV=1	0.999889
AMOTL1	tr|A0A024R3A6|A0A024R3A6_HUMAN Angiomotin like 1, isoform CRA_a OS=Homo sapiens GN=AMOTL1 PE=4 SV=1	0.999889
tr|Q2F834|Q2F834_HUMAN	tr|Q2F834|Q2F834_HUMAN Myosin regulatory light chain (Fragment) OS=Homo sapiens PE=2 SV=1	0.999593
GPRC5B	tr|A0A024QYX2|A0A024QYX2_HUMAN G protein-coupled receptor, family C, group 5, member B, isoform CRA_a OS=Homo sapiens GN=GPRC5B PE=4 SV=1	0.999528
tr|B4DVD6|B4DVD6_HUMAN	tr|B4DVD6|B4DVD6_HUMAN cDNA FLJ60171, highly similar to Small nuclear ribonucleoprotein-associated protein B OS=Homo sapiens PE=2 SV=1	0.999528
BAG3	sp|O95817|BAG3_HUMAN BAG family molecular chaperone regulator 3 OS=Homo sapiens GN=BAG3 PE=1 SV=3	0.99947
TECR	tr|M0R3C3|M0R3C3_HUMAN Very-long-chain enoyl-CoA reductase OS=Homo sapiens GN=TECR PE=1 SV=1	0.999351
RPS27A	tr|J3QTR3|J3QTR3_HUMAN Ubiquitin-40S ribosomal protein S27a (Fragment) OS=Homo sapiens GN=RPS27A PE=1 SV=1	0.999262
C1orf53	tr|H7C0U6|H7C0U6_HUMAN Uncharacterized protein C1orf53 (Fragment) OS=Homo sapiens GN=C1orf53 PE=1 SV=1	0.998843
RPS12	sp|P25398|RS12_HUMAN 40S ribosomal protein S12 OS=Homo sapiens GN=RPS12 PE=1 SV=3	0.998434
PCSK1N	sp|Q9UHG2|PCSK1_HUMAN ProSAAS OS=Homo sapiens GN=PCSK1N PE=1 SV=1	0.998376
NUP35	sp|Q8NFH5-2|NUP53_HUMAN Isoform 2 of Nucleoporin NUP53 OS=Homo sapiens GN=NUP35	0.997963
tr|B4DGM6|B4DGM6_HUMAN	tr|B4DGM6|B4DGM6_HUMAN Gap junction protein OS=Homo sapiens PE=2 SV=1	0.997388
ECHDC1	sp|Q9NTX5-2|ECHD1_HUMAN Isoform 2 of Ethylmalonyl-CoA decarboxylase OS=Homo sapiens GN=ECHDC1	0.996285
tr|Q71V99|Q71V99_HUMAN	tr|Q71V99|Q71V99_HUMAN Peptidyl-prolyl cis-trans isomerase OS=Homo sapiens PE=2 SV=1	0.995681
PTER	sp|Q96BW5-2|PTER_HUMAN Isoform 2 of Phosphotriesterase-related protein OS=Homo sapiens GN=PTER	0.993599
PDCD10	tr|H7C5M9|H7C5M9_HUMAN Programmed cell death protein 10 (Fragment) OS=Homo sapiens GN=PDCD10 PE=1 SV=1	0.993572
LETM1	tr|D3DVQ1|D3DVQ1_HUMAN Leucine zipper-EF-hand containing transmembrane protein 1, isoform CRA_a OS=Homo sapiens GN=LETM1 PE=4 SV=1	0.992895
SMN2	tr|B4DP61|B4DP61_HUMAN Survival motor neuron protein OS=Homo sapiens GN=SMN2 PE=1 SV=1	0.992895
SQSTM1	sp|Q13501|SQSTM_HUMAN Sequestosome-1 OS=Homo sapiens GN=SQSTM1 PE=1 SV=1	0.992895
TIMM8B	tr|G3XAN8|G3XAN8_HUMAN Mitochondrial import inner membrane translocase subunit Tim8 B OS=Homo sapiens GN=TIMM8B PE=1 SV=1	0.992895
tr|Q8NBU0|Q8NBU0_HUMAN	tr|Q8NBU0|Q8NBU0_HUMAN cDNA FLJ90750 fis, clone PLACE2000118, weakly similar to WISKOTT-ALDRICH SYNDROME PROTEIN HOMOLOG OS=Homo sapiens PE=2 SV=1	0.992589
MT1E	sp|P04732|MT1E_HUMAN Metallothionein-1E OS=Homo sapiens GN=MT1E PE=1 SV=1	0.991523
tr|B4DL14|B4DL14_HUMAN	tr|B4DL14|B4DL14_HUMAN ATP synthase subunit gamma OS=Homo sapiens PE=2 SV=1	0.990485
NDUFS5	tr|Q6IBA0|Q6IBA0_HUMAN NADH dehydrogenase (Ubiquinone) Fe-S protein 5, 15kDa (NADH-coenzyme Q reductase) OS=Homo sapiens GN=NDUFS5 PE=2 SV=1	0.990433
tr|B3KUM4|B3KUM4_HUMAN	tr|B3KUM4|B3KUM4_HUMAN Peptidyl-prolyl cis-trans isomerase OS=Homo sapiens PE=2 SV=1	0.989401
AHSA1	tr|G3V3W9|G3V3W9_HUMAN Activator of 90 kDa heat shock protein ATPase homolog 1 OS=Homo sapiens GN=AHSA1 PE=1 SV=1	0.988247
HEL-S-55	tr|V9HW35|V9HW35_HUMAN Epididymis secretory protein Li 55 OS=Homo sapiens GN=HEL-S-55 PE=2 SV=1	0.986696
SCAMP5	tr|A0A0A8K8F5|A0A0A8K8F5_HUMAN Secretory carrier-associated membrane protein OS=Homo sapiens GN=SCAMP5 PE=2 SV=1	0.983324
PLCB1	tr|A0A087WT80|A0A087WT80_HUMAN Phosphoinositide phospholipase C OS=Homo sapiens GN=PLCB1 PE=1 SV=1	0.983324
CSTF2	tr|E7EWR4|E7EWR4_HUMAN Cleavage stimulation factor subunit 2 OS=Homo sapiens GN=CSTF2 PE=1 SV=1	0.983324
tr|B4E1A8|B4E1A8_HUMAN	tr|B4E1A8|B4E1A8_HUMAN cDNA FLJ56765, highly similar to Galactokinase (EC 2.7.1.6) OS=Homo sapiens PE=2 SV=1	0.98298
hCG_1773630	tr|Q5TBU5|Q5TBU5_HUMAN HCG1773630 OS=Homo sapiens GN=hCG_1773630 PE=2 SV=1	0.981854
NDUFA7	tr|Q6FG42|Q6FG42_HUMAN NDUFA7 protein (Fragment) OS=Homo sapiens GN=NDUFA7 PE=2 SV=1	0.980132
SORD	tr|H0YKB3|H0YKB3_HUMAN Sorbitol dehydrogenase OS=Homo sapiens GN=SORD PE=1 SV=1	0.977024
tr|Q53GD8|Q53GD8_HUMAN	tr|Q53GD8|Q53GD8_HUMAN Peptidylprolyl isomerase (Fragment) OS=Homo sapiens PE=2 SV=1	0.977024
UQCR10	sp|Q9UDW1|QCR9_HUMAN Cytochrome b-c1 complex subunit 9 OS=Homo sapiens GN=UQCR10 PE=1 SV=3	0.974243
VIP	tr|H0Y763|H0Y763_HUMAN VIP peptides (Fragment) OS=Homo sapiens GN=VIP PE=1 SV=1	0.973852
HEL-S-82p	tr|Q8NAH0|Q8NAH0_HUMAN Epididymis secretory sperm binding protein Li 82p OS=Homo sapiens GN=HEL-S-82p PE=2 SV=1	0.972656
hCG_1994888	tr|A0A024R156|A0A024R156_HUMAN Guanine nucleotide-binding protein subunit gamma OS=Homo sapiens GN=hCG_1994888 PE=3 SV=1	0.972059
40787	tr|D6RER5|D6RER5_HUMAN Septin-11 OS=Homo sapiens GN=SEPT11 PE=1 SV=1	0.970679
FLJ30596	tr|A0A024R048|A0A024R048_HUMAN NAD kinase 2, mitochondrial OS=Homo sapiens GN=FLJ30596 PE=3 SV=1	0.968919
SSBP2	tr|A0A087X159|A0A087X159_HUMAN Single-stranded DNA-binding protein 2 OS=Homo sapiens GN=SSBP2 PE=1 SV=1	0.967703
CGGBP1	sp|Q9UFW8|CGBP1_HUMAN CGG triplet repeat-binding protein 1 OS=Homo sapiens GN=CGGBP1 PE=1 SV=2	0.967703
tr|A0A059PXT9|A0A059PXT9_HUMAN	tr|A0A059PXT9|A0A059PXT9_HUMAN O-6-methylguanine-DNA methyltransferase (Fragment) OS=Homo sapiens PE=2 SV=1	0.967575
tr|B4DRS6|B4DRS6_HUMAN	tr|B4DRS6|B4DRS6_HUMAN Sideroflexin OS=Homo sapiens PE=2 SV=1	0.967575
SLC9A3R2	tr|Q6NTG0|Q6NTG0_HUMAN SLC9A3R2 protein (Fragment) OS=Homo sapiens GN=SLC9A3R2 PE=2 SV=1	0.967575
SLC1A3	tr|A0A024R050|A0A024R050_HUMAN Amino acid transporter OS=Homo sapiens GN=SLC1A3 PE=3 SV=1	0.967575
WBSCR1	tr|Q75MT8|Q75MT8_HUMAN Putative uncharacterized protein WBSCR1 (Fragment) OS=Homo sapiens GN=WBSCR1 PE=4 SV=1	0.96432
tr|Q53G99|Q53G99_HUMAN	tr|Q53G99|Q53G99_HUMAN Beta actin variant (Fragment) OS=Homo sapiens PE=2 SV=1	0.961533
BOLA2	tr|A0A087WZT3|A0A087WZT3_HUMAN BolA-like protein 2 OS=Homo sapiens GN=BOLA2 PE=1 SV=2	0.951795
NRIP3	tr|B7Z3Y4|B7Z3Y4_HUMAN Nuclear receptor-interacting protein 3 OS=Homo sapiens GN=NRIP3 PE=1 SV=1	0.948022
tr|B2R5R5|B2R5R5_HUMAN	tr|B2R5R5|B2R5R5_HUMAN cDNA, FLJ92583, highly similar to Homo sapiens glycogenin (GYG), mRNA OS=Homo sapiens PE=2 SV=1	0.94526
tr|B3KVU7|B3KVU7_HUMAN	tr|B3KVU7|B3KVU7_HUMAN cDNA FLJ41544 fis, clone CERVX2002430, highly similar to Vesicle-associated membrane protein-associated protein B/C OS=Homo sapiens PE=2 SV=1	0.940622
RPS26	tr|A0A024RB14|A0A024RB14_HUMAN 40S ribosomal protein S26 OS=Homo sapiens GN=RPS26 PE=3 SV=1	0.938993
HAS1	tr|M0QXH4|M0QXH4_HUMAN Hyaluronan synthase 1 OS=Homo sapiens GN=HAS1 PE=1 SV=1	0.9351
RLBP1	tr|H3BTN3|H3BTN3_HUMAN Retinaldehyde-binding protein 1 OS=Homo sapiens GN=RLBP1 PE=1 SV=1	0.928434
ARPC4	tr|R4GN08|R4GN08_HUMAN Actin-related protein 2/3 complex subunit 4 (Fragment) OS=Homo sapiens GN=ARPC4 PE=1 SV=1	0.924464
API5	sp|Q9BZZ5-3|API5_HUMAN Isoform 3 of Apoptosis inhibitor 5 OS=Homo sapiens GN=API5	0.924255
PCDH7	tr|A0A087X2C4|A0A087X2C4_HUMAN Protocadherin-7 (Fragment) OS=Homo sapiens GN=PCDH7 PE=1 SV=1	0.920596
ACSBG1	tr|H0YM34|H0YM34_HUMAN Long-chain-fatty-acid--CoA ligase ACSBG1 OS=Homo sapiens GN=ACSBG1 PE=4 SV=1	0.909557
APOC2	tr|A0A024R0T9|A0A024R0T9_HUMAN Apolipoprotein C-II isoform 1 OS=Homo sapiens GN=APOC2 PE=1 SV=1	0.907247
LIN7A	tr|H0YIA8|H0YIA8_HUMAN Protein lin-7 homolog A (Fragment) OS=Homo sapiens GN=LIN7A PE=1 SV=1	0.882966
OXR1	sp|Q8N573-5|OXR1_HUMAN Isoform 5 of Oxidation resistance protein 1 OS=Homo sapiens GN=OXR1	0.865131
CNOT2	tr|A0A024RBD8|A0A024RBD8_HUMAN CCR4-NOT transcription complex, subunit 2, isoform CRA_c OS=Homo sapiens GN=CNOT2 PE=4 SV=1	0.850834
tr|B4DMU4|B4DMU4_HUMAN	tr|B4DMU4|B4DMU4_HUMAN cDNA FLJ59935, highly similar to Protein FAM45A OS=Homo sapiens PE=2 SV=1	0.84493
LOC107984640	tr|A0A0U1RRK4|A0A0U1RRK4_HUMAN Protein LOC107984640 OS=Homo sapiens GN=LOC107984640 PE=4 SV=1	0.84493
SFXN1	sp|Q9H9B4|SFXN1_HUMAN Sideroflexin-1 OS=Homo sapiens GN=SFXN1 PE=1 SV=4	0.838484
ARID1B	tr|A0A1B0GU09|A0A1B0GU09_HUMAN AT-rich interactive domain-containing protein 1B (Fragment) OS=Homo sapiens GN=ARID1B PE=1 SV=1	0.837902
tr|Q9UJZ6|Q9UJZ6_HUMAN	tr|Q9UJZ6|Q9UJZ6_HUMAN Ezrin (Fragment) OS=Homo sapiens PE=2 SV=1	0.835594
SAP18	tr|U3KQ12|U3KQ12_HUMAN Histone deacetylase complex subunit SAP18 (Fragment) OS=Homo sapiens GN=SAP18 PE=1 SV=1	0.827938
NECAP1	tr|F5H2U7|F5H2U7_HUMAN Adaptin ear-binding coat-associated protein 1 (Fragment) OS=Homo sapiens GN=NECAP1 PE=1 SV=8	0.812376
tr|Q53H87|Q53H87_HUMAN	tr|Q53H87|Q53H87_HUMAN Formyltetrahydrofolate dehydrogenase isoform a variant (Fragment) OS=Homo sapiens PE=2 SV=1	0.80893
tr|B7Z4J0|B7Z4J0_HUMAN	tr|B7Z4J0|B7Z4J0_HUMAN cDNA FLJ55790, highly similar to CLIP-associating protein 1 OS=Homo sapiens PE=2 SV=1	0.802864
C19orf70	tr|A0A140TA86|A0A140TA86_HUMAN MICOS complex subunit MIC13 OS=Homo sapiens GN=C19orf70 PE=1 SV=1	0.802864
PMCH	sp|P20382|MCH_HUMAN Pro-MCH OS=Homo sapiens GN=PMCH PE=1 SV=3	0.802864
TMEM163	sp|Q8TC26|TM163_HUMAN Transmembrane protein 163 OS=Homo sapiens GN=TMEM163 PE=2 SV=1	0.801929
KIAA1549	sp|Q9HCM3-2|K1549_HUMAN Isoform 2 of UPF0606 protein KIAA1549 OS=Homo sapiens GN=KIAA1549	0.801929
IGBP1	sp|P78318|IGBP1_HUMAN Immunoglobulin-binding protein 1 OS=Homo sapiens GN=IGBP1 PE=1 SV=1	0.801929
SLC44A2	tr|A0A024R798|A0A024R798_HUMAN Choline transporter-like protein 2 isoform 2 OS=Homo sapiens GN=SLC44A2 PE=3 SV=1	0.801929
SPATS2	tr|A0A024R101|A0A024R101_HUMAN Spermatogenesis associated, serine-rich 2, isoform CRA_a OS=Homo sapiens GN=SPATS2 PE=4 SV=1	0.801929
MARK3	tr|A0A0A0MQR8|A0A0A0MQR8_HUMAN Non-specific serine/threonine protein kinase OS=Homo sapiens GN=MARK3 PE=1 SV=1	0.801929
FOXK2	sp|Q01167-2|FOXK2_HUMAN Isoform 2 of Forkhead box protein K2 OS=Homo sapiens GN=FOXK2	0.801929
PSRC1	tr|A0A024R099|A0A024R099_HUMAN Proline/serine-rich coiled-coil 1, isoform CRA_c OS=Homo sapiens GN=PSRC1 PE=4 SV=1	0.801929
tr|B4DYI6|B4DYI6_HUMAN	tr|B4DYI6|B4DYI6_HUMAN cDNA FLJ60196, highly similar to Methylglutaconyl-CoA hydratase, mitochondrial (EC 4.2.1.18) OS=Homo sapiens PE=2 SV=1	0.801929
MZT2B	sp|Q6NZ67|MZT2B_HUMAN Mitotic-spindle organizing protein 2B OS=Homo sapiens GN=MZT2B PE=1 SV=1	0.801929
MMP24-AS1	tr|A0A0U1RRL7|A0A0U1RRL7_HUMAN Protein MMP24-AS1 OS=Homo sapiens GN=MMP24-AS1 PE=1 SV=1	0.778708
MAP4	sp|P27816-6|MAP4_HUMAN Isoform 6 of Microtubule-associated protein 4 OS=Homo sapiens GN=MAP4	0.764637
HLA-A	tr|D0W033|D0W033_HUMAN MHC class I antigen (Fragment) OS=Homo sapiens GN=HLA-A PE=3 SV=1	0.75335
ACOT7	sp|O00154-4|BACH_HUMAN Isoform 4 of Cytosolic acyl coenzyme A thioester hydrolase OS=Homo sapiens GN=ACOT7	0.747796
DKFZp564M2223	tr|Q659G3|Q659G3_HUMAN Putative uncharacterized protein DKFZp564M2223 OS=Homo sapiens GN=DKFZp564M2223 PE=2 SV=1	0.730586
SPR	sp|P35270|SPRE_HUMAN Sepiapterin reductase OS=Homo sapiens GN=SPR PE=1 SV=1	0.721622
DNAJC5	sp|Q9H3Z4-2|DNJC5_HUMAN Isoform 2 of DnaJ homolog subfamily C member 5 OS=Homo sapiens GN=DNAJC5	0.716512
FAM107A	tr|A0A024R327|A0A024R327_HUMAN Family with sequence similarity 107, member A, isoform CRA_c OS=Homo sapiens GN=FAM107A PE=4 SV=1	0.714224
PDHX	tr|H0YD97|H0YD97_HUMAN Pyruvate dehydrogenase protein X component, mitochondrial (Fragment) OS=Homo sapiens GN=PDHX PE=1 SV=1	0.713941
C19orf12	tr|K7EPS8|K7EPS8_HUMAN Protein C19orf12 (Fragment) OS=Homo sapiens GN=C19orf12 PE=1 SV=1	0.68093
LIN7C	tr|G3V1D4|G3V1D4_HUMAN Lin-7 homolog C (C. elegans), isoform CRA_b OS=Homo sapiens GN=LIN7C PE=1 SV=1	0.667838
GNG2	tr|G3V2N0|G3V2N0_HUMAN Guanine nucleotide-binding protein subunit gamma OS=Homo sapiens GN=GNG2 PE=1 SV=1	0.663896
CHCHD3	tr|A4D1N4|A4D1N4_HUMAN MICOS complex subunit OS=Homo sapiens GN=CHCHD3 PE=3 SV=1	0.654097
tr|B4DF42|B4DF42_HUMAN	tr|B4DF42|B4DF42_HUMAN cDNA FLJ54101, highly similar to Myelin basic protein OS=Homo sapiens PE=2 SV=1	0.643778
tr|B2R5H0|B2R5H0_HUMAN	tr|B2R5H0|B2R5H0_HUMAN Protein S100 OS=Homo sapiens PE=2 SV=1	0.642863
SLC12A6	tr|H0YKE6|H0YKE6_HUMAN Solute carrier family 12 member 6 (Fragment) OS=Homo sapiens GN=SLC12A6 PE=1 SV=1	0.641582
NOP2	sp|P46087-2|NOP2_HUMAN Isoform 2 of Probable 28S rRNA (cytosine(4447)-C(5))-methyltransferase OS=Homo sapiens GN=NOP2	0.638547
tr|B3KUR6|B3KUR6_HUMAN	tr|B3KUR6|B3KUR6_HUMAN cDNA FLJ40471 fis, clone TESTI2042508, highly similar to Nucleobindin-1 OS=Homo sapiens PE=2 SV=1	0.638547
HK1	tr|A0A024QZK7|A0A024QZK7_HUMAN Hexokinase 1, isoform CRA_c OS=Homo sapiens GN=HK1 PE=3 SV=1	0.627024
EIF4A1	tr|J3KTN0|J3KTN0_HUMAN Eukaryotic initiation factor 4A-I (Fragment) OS=Homo sapiens GN=EIF4A1 PE=1 SV=1	0.62663
HEL-S-32	tr|V9HWF2|V9HWF2_HUMAN Malate dehydrogenase OS=Homo sapiens GN=HEL-S-32 PE=2 SV=1	0.587428
VAMP5	tr|Q6FG93|Q6FG93_HUMAN HCG34604, isoform CRA_c OS=Homo sapiens GN=VAMP5 PE=2 SV=1	0.573649
ATP5D	sp|P30049|ATPD_HUMAN ATP synthase subunit delta, mitochondrial OS=Homo sapiens GN=ATP5D PE=1 SV=2	0.562963
ACTA2	tr|D2JYH4|D2JYH4_HUMAN Actin, alpha 2, smooth muscle, aorta OS=Homo sapiens GN=ACTA2 PE=3 SV=1	0.560742
CDC42	tr|A0A024RAE4|A0A024RAE4_HUMAN Cell division cycle 42 (GTP binding protein, 25kDa), isoform CRA_a OS=Homo sapiens GN=CDC42 PE=4 SV=1	0.540941
SLC6A11	sp|P48066|S6A11_HUMAN Sodium- and chloride-dependent GABA transporter 3 OS=Homo sapiens GN=SLC6A11 PE=2 SV=1	0.535493
PPP1R1B	tr|B3KVQ9|B3KVQ9_HUMAN Protein phosphatase 1, regulatory (Inhibitor) subunit 1B (Dopamine and cAMP regulated phosphoprotein, DARPP-32), isoform CRA_b OS=Homo sapiens GN=PPP1R1B PE=2 SV=1	0.535493
DMXL2	tr|H0YLM8|H0YLM8_HUMAN DmX-like protein 2 (Fragment) OS=Homo sapiens GN=DMXL2 PE=1 SV=1	0.535493
tr|B7Z3D7|B7Z3D7_HUMAN	tr|B7Z3D7|B7Z3D7_HUMAN cDNA FLJ55213, highly similar to Rattus norvegicus Arg/Abl-interacting protein ArgBP2 (Argbp2), mRNA OS=Homo sapiens PE=2 SV=1	0.535493
tr|Q96DP0|Q96DP0_HUMAN	tr|Q96DP0|Q96DP0_HUMAN cDNA FLJ31479 fis, clone NT2NE2001634, moderately similar to NADH-UBIQUINONE OXIDOREDUCTASE 9 KD SUBUNIT (EC 1.6.5.3) OS=Homo sapiens PE=2 SV=1	0.535493
PPP2R5A	sp|Q15172|2A5A_HUMAN Serine/threonine-protein phosphatase 2A 56 kDa regulatory subunit alpha isoform OS=Homo sapiens GN=PPP2R5A PE=1 SV=1	0.535493
SNPH	sp|O15079-2|SNPH_HUMAN Isoform 2 of Syntaphilin OS=Homo sapiens GN=SNPH	0.535493
ADH1B	tr|A0A024RDI5|A0A024RDI5_HUMAN Alcohol dehydrogenase IB (Class I), beta polypeptide, isoform CRA_a OS=Homo sapiens GN=ADH1B PE=4 SV=1	0.535493
CABC1	tr|A0A024R3S3|A0A024R3S3_HUMAN Chaperone, ABC1 activity of bc1 complex like (S. pombe), isoform CRA_b OS=Homo sapiens GN=CABC1 PE=4 SV=1	0.535493
POLR1D	sp|Q9Y2S0-2|RPAC2_HUMAN Isoform 2 of DNA-directed RNA polymerases I and III subunit RPAC2 OS=Homo sapiens GN=POLR1D	0.535493
IRS2	sp|Q9Y4H2|IRS2_HUMAN Insulin receptor substrate 2 OS=Homo sapiens GN=IRS2 PE=1 SV=2	0.535493
KIAA0773	tr|D3DXE4|D3DXE4_HUMAN KIAA0773 gene product, isoform CRA_b OS=Homo sapiens GN=KIAA0773 PE=4 SV=1	0.535493
NFAT5	tr|A0A024R734|A0A024R734_HUMAN Nuclear factor of activated T-cells 5, tonicity-responsive, isoform CRA_b OS=Homo sapiens GN=NFAT5 PE=4 SV=1	0.535493
tr|B4DHP3|B4DHP3_HUMAN	tr|B4DHP3|B4DHP3_HUMAN cDNA FLJ56346, highly similar to Regulator of nonsense transcripts 2 OS=Homo sapiens PE=2 SV=1	0.535493
LARP4B	tr|A0A087X183|A0A087X183_HUMAN La-related protein 4B (Fragment) OS=Homo sapiens GN=LARP4B PE=1 SV=1	0.535493
GAS2L2	tr|A0A075B7B7|A0A075B7B7_HUMAN GAS2-like protein 2 OS=Homo sapiens GN=GAS2L2 PE=1 SV=1	0.535493
MLC1	tr|A0A024R4V4|A0A024R4V4_HUMAN Megalencephalic leukoencephalopathy with subcortical cysts 1, isoform CRA_a OS=Homo sapiens GN=MLC1 PE=4 SV=1	0.535493
GABRA1	tr|A0A1B0GV38|A0A1B0GV38_HUMAN Gamma-aminobutyric acid receptor subunit alpha-1 OS=Homo sapiens GN=GABRA1 PE=1 SV=1	0.535493
LRFN1	sp|Q9P244|LRFN1_HUMAN Leucine-rich repeat and fibronectin type III domain-containing protein 1 OS=Homo sapiens GN=LRFN1 PE=1 SV=2	0.535493
tr|B4E2M7|B4E2M7_HUMAN	tr|B4E2M7|B4E2M7_HUMAN cDNA FLJ52835, highly similar to Tektin-1 OS=Homo sapiens PE=2 SV=1	0.535493
NOLC1	tr|A0A0A0MRM9|A0A0A0MRM9_HUMAN Nucleolar and coiled-body phosphoprotein 1 (Fragment) OS=Homo sapiens GN=NOLC1 PE=1 SV=1	0.535493
WASHC2C	tr|A0A096LPC5|A0A096LPC5_HUMAN Protein WASHC2C OS=Homo sapiens GN=WASHC2C PE=1 SV=1	0.535493
tr|B4DPT5|B4DPT5_HUMAN	tr|B4DPT5|B4DPT5_HUMAN cDNA FLJ50023, highly similar to Alanine aminotransferase 1 (EC 2.6.1.2) OS=Homo sapiens PE=2 SV=1	0.535493
SEL1L	tr|G3V3B3|G3V3B3_HUMAN Protein sel-1 homolog 1 (Fragment) OS=Homo sapiens GN=SEL1L PE=1 SV=1	0.535493
NCOA5	sp|Q9HCD5|NCOA5_HUMAN Nuclear receptor coactivator 5 OS=Homo sapiens GN=NCOA5 PE=1 SV=2	0.535493
5HT1a	tr|A0N5V3|A0N5V3_HUMAN 5HT1a protein (Fragment) OS=Homo sapiens GN=5HT1a PE=2 SV=1	0.535493
ATXN10	sp|Q9UBB4-2|ATX10_HUMAN Isoform 2 of Ataxin-10 OS=Homo sapiens GN=ATXN10	0.519171
tr|B4DKK0|B4DKK0_HUMAN	tr|B4DKK0|B4DKK0_HUMAN cDNA FLJ52511, highly similar to Abhydrolase domain-containing protein 14B OS=Homo sapiens PE=2 SV=1	0.510178
tr|B7Z3V1|B7Z3V1_HUMAN	tr|B7Z3V1|B7Z3V1_HUMAN Sodium/potassium-transporting ATPase subunit alpha (Fragment) OS=Homo sapiens PE=2 SV=1	0.504573

## Sheet: Cluster6
Cluster 6
Gene ID	Gene description	Fuzzy partition coefficient
PKIA	tr|A0A024R7Y9|A0A024R7Y9_HUMAN Protein kinase (CAMP-dependent, catalytic) inhibitor alpha, isoform CRA_a OS=Homo sapiens GN=PKIA PE=4 SV=1	0.999999
PSMB6	tr|Q6IAT9|Q6IAT9_HUMAN Proteasome subunit beta type OS=Homo sapiens GN=PSMB6 PE=2 SV=1	0.999993
SLC4A10	sp|Q6U841-2|S4A10_HUMAN Isoform 2 of Sodium-driven chloride bicarbonate exchanger OS=Homo sapiens GN=SLC4A10	0.999993
KIF5B-ALK	tr|C1PHA2|C1PHA2_HUMAN Tyrosine-protein kinase receptor OS=Homo sapiens GN=KIF5B-ALK PE=2 SV=1	0.999993
PRRT3	sp|Q5FWE3|PRRT3_HUMAN Proline-rich transmembrane protein 3 OS=Homo sapiens GN=PRRT3 PE=1 SV=3	0.999993
PRR36	sp|Q9H6K5-2|PRR36_HUMAN Isoform 2 of Proline-rich protein 36 OS=Homo sapiens GN=PRR36	0.999993
KRT82	sp|Q9NSB4|KRT82_HUMAN Keratin, type II cuticular Hb2 OS=Homo sapiens GN=KRT82 PE=3 SV=3	0.999993
tr|A8KAQ3|A8KAQ3_HUMAN	tr|A8KAQ3|A8KAQ3_HUMAN cDNA FLJ76489, highly similar to Homo sapiens sortilin 1 (SORT1), mRNA OS=Homo sapiens PE=2 SV=1	0.999993
ATXN2L	tr|A0A024QZ91|A0A024QZ91_HUMAN Ataxin 2-like, isoform CRA_a OS=Homo sapiens GN=ATXN2L PE=4 SV=1	0.999993
PTPRZ1	sp|P23471-2|PTPRZ_HUMAN Isoform 2 of Receptor-type tyrosine-protein phosphatase zeta OS=Homo sapiens GN=PTPRZ1	0.999993
tr|Q9H9J7|Q9H9J7_HUMAN	tr|Q9H9J7|Q9H9J7_HUMAN cDNA FLJ12692 fis, clone NT2RM4002623, weakly similar to ASPARTYL-TRNA SYNTHETASE (EC 6.1.1.12) OS=Homo sapiens PE=2 SV=1	0.999993
GMPPA	tr|A0A024R482|A0A024R482_HUMAN GDP-mannose pyrophosphorylase A, isoform CRA_a OS=Homo sapiens GN=GMPPA PE=4 SV=1	0.999993
ITPK1	tr|A0A024R6H3|A0A024R6H3_HUMAN Inositol 1,3,4-triphosphate 5/6 kinase, isoform CRA_a OS=Homo sapiens GN=ITPK1 PE=4 SV=1	0.999993
tr|B4DJ12|B4DJ12_HUMAN	tr|B4DJ12|B4DJ12_HUMAN cDNA FLJ58355, highly similar to Tyrosine-protein phosphatase non-receptor type 23 (EC 3.1.3.48) OS=Homo sapiens PE=2 SV=1	0.999993
FAM171B	sp|Q6P995|F171B_HUMAN Protein FAM171B OS=Homo sapiens GN=FAM171B PE=2 SV=3	0.999993
SFRS11	tr|Q05BU6|Q05BU6_HUMAN SFRS11 protein (Fragment) OS=Homo sapiens GN=SFRS11 PE=2 SV=1	0.999993
UGGT2	sp|Q9NYU1|UGGG2_HUMAN UDP-glucose:glycoprotein glucosyltransferase 2 OS=Homo sapiens GN=UGGT2 PE=1 SV=4	0.999993
PTPRQ	tr|A0A087WZU1|A0A087WZU1_HUMAN Phosphatidylinositol phosphatase PTPRQ OS=Homo sapiens GN=PTPRQ PE=4 SV=1	0.999993
DIP2B	sp|Q9P265|DIP2B_HUMAN Disco-interacting protein 2 homolog B OS=Homo sapiens GN=DIP2B PE=1 SV=3	0.999993
RTN4RL2	tr|B7ZLI0|B7ZLI0_HUMAN Reticulon 4 receptor-like 2 OS=Homo sapiens GN=RTN4RL2 PE=2 SV=1	0.999993
MAPK8IP3	tr|A0A087WYG2|A0A087WYG2_HUMAN C-Jun-amino-terminal kinase-interacting protein 3 OS=Homo sapiens GN=MAPK8IP3 PE=1 SV=1	0.999993
DCTN4	tr|A0A0S2Z5B8|A0A0S2Z5B8_HUMAN Dynactin 4 isoform 2 (Fragment) OS=Homo sapiens GN=DCTN4 PE=2 SV=1	0.999993
APBA1	sp|Q02410-2|APBA1_HUMAN Isoform 2 of Amyloid beta A4 precursor protein-binding family A member 1 OS=Homo sapiens GN=APBA1	0.999993
DYNLT3	tr|A6NGJ0|A6NGJ0_HUMAN Dynein light chain Tctex-type 3 OS=Homo sapiens GN=DYNLT3 PE=1 SV=1	0.999993
MOG	tr|A0A0G2JHA9|A0A0G2JHA9_HUMAN Myelin-oligodendrocyte glycoprotein OS=Homo sapiens GN=MOG PE=1 SV=1	0.999993
KIAA1881	tr|A8E631|A8E631_HUMAN KIAA1881 protein (Fragment) OS=Homo sapiens GN=KIAA1881 PE=2 SV=1	0.999993
SYNE1	tr|A0A0C4DG40|A0A0C4DG40_HUMAN Nesprin-1 OS=Homo sapiens GN=SYNE1 PE=1 SV=1	0.999993
IDE	sp|P14735|IDE_HUMAN Insulin-degrading enzyme OS=Homo sapiens GN=IDE PE=1 SV=4	0.999993
AGT	tr|B0ZBE2|B0ZBE2_HUMAN Angiotensinogen (Serpin peptidase inhibitor, clade A, member 8) OS=Homo sapiens GN=AGT PE=3 SV=1	0.999993
SV2A	sp|Q7L0J3-2|SV2A_HUMAN Isoform 2 of Synaptic vesicle glycoprotein 2A OS=Homo sapiens GN=SV2A	0.999993
MYLK	sp|Q15746-11|MYLK_HUMAN Isoform 9 of Myosin light chain kinase, smooth muscle OS=Homo sapiens GN=MYLK	0.999993
CDH2	tr|A0A024RC42|A0A024RC42_HUMAN Cadherin 2, type 1, N-cadherin (Neuronal), isoform CRA_b OS=Homo sapiens GN=CDH2 PE=4 SV=1	0.999993
tr|B3KXA3|B3KXA3_HUMAN	tr|B3KXA3|B3KXA3_HUMAN cDNA FLJ45033 fis, clone BRAWH3019026, highly similar to Homo sapiens echinoderm microtubule associated protein like 1 (EML1), transcript variant 1, mRNA OS=Homo sapiens PE=2 SV=1	0.999993
CTSH	tr|A0A087X0D5|A0A087X0D5_HUMAN Pro-cathepsin H OS=Homo sapiens GN=CTSH PE=1 SV=1	0.999993
ARID1A	tr|A0A0S2Q0B1|A0A0S2Q0B1_HUMAN AT-rich interactive domain-containing protein 1A OS=Homo sapiens GN=ARID1A PE=4 SV=1	0.999993
MAGI3	tr|A0A024R0E9|A0A024R0E9_HUMAN Membrane associated guanylate kinase, WW and PDZ domain containing 3, isoform CRA_b OS=Homo sapiens GN=MAGI3 PE=4 SV=1	0.999993
HLA-B	tr|A0A059UE51|A0A059UE51_HUMAN MHC class I antigen (Fragment) OS=Homo sapiens GN=HLA-B PE=3 SV=1	0.999993
KAZN	tr|A0A1B0GWK2|A0A1B0GWK2_HUMAN Kazrin OS=Homo sapiens GN=KAZN PE=1 SV=1	0.999993
DPP9	sp|Q86TI2-2|DPP9_HUMAN Isoform 2 of Dipeptidyl peptidase 9 OS=Homo sapiens GN=DPP9	0.999993
hCG_1641511	tr|A0A024R4I8|A0A024R4I8_HUMAN HCG1641511, isoform CRA_a OS=Homo sapiens GN=hCG_1641511 PE=4 SV=1	0.999993
ACY3	tr|A0A024R5L2|A0A024R5L2_HUMAN Aspartoacylase (Aminocyclase) 3, isoform CRA_a OS=Homo sapiens GN=ACY3 PE=3 SV=1	0.999993
GPKOW	sp|Q92917|GPKOW_HUMAN G patch domain and KOW motifs-containing protein OS=Homo sapiens GN=GPKOW PE=1 SV=2	0.999993
SEZ6L	tr|B0QYH4|B0QYH4_HUMAN Seizure 6-like protein OS=Homo sapiens GN=SEZ6L PE=1 SV=1	0.999993
SEMA4D	tr|Q4LE41|Q4LE41_HUMAN SEMA4D variant protein (Fragment) OS=Homo sapiens GN=SEMA4D variant protein PE=2 SV=1	0.999993
FAM63A	sp|Q8N5J2-3|FA63A_HUMAN Isoform 3 of Ubiquitin carboxyl-terminal hydrolase MINDY-1 OS=Homo sapiens GN=FAM63A	0.999993
SNTB2	tr|A0A024R732|A0A024R732_HUMAN Syntrophin, beta 2 (Dystrophin-associated protein A1, 59kDa, basic component 2), isoform CRA_a OS=Homo sapiens GN=SNTB2 PE=4 SV=1	0.999993
tr|B2RDD7|B2RDD7_HUMAN	tr|B2RDD7|B2RDD7_HUMAN Protein arginine N-methyltransferase 5 OS=Homo sapiens PE=2 SV=1	0.999993
MEGF9	sp|Q9H1U4|MEGF9_HUMAN Multiple epidermal growth factor-like domains protein 9 OS=Homo sapiens GN=MEGF9 PE=2 SV=3	0.999993
TBC1D5	tr|A0A024R2H0|A0A024R2H0_HUMAN TBC1 domain family, member 5, isoform CRA_a OS=Homo sapiens GN=TBC1D5 PE=4 SV=1	0.999993
FAM134C	tr|K7EQI9|K7EQI9_HUMAN Protein FAM134C OS=Homo sapiens GN=FAM134C PE=1 SV=1	0.999993
ARHGAP23	sp|Q9P227-2|RHG23_HUMAN Isoform 2 of Rho GTPase-activating protein 23 OS=Homo sapiens GN=ARHGAP23	0.999993
tr|B4E1D4|B4E1D4_HUMAN	tr|B4E1D4|B4E1D4_HUMAN cDNA FLJ54399, highly similar to Golgin subfamily A member 5 OS=Homo sapiens PE=2 SV=1	0.999993
PCNX4	tr|B5MC47|B5MC47_HUMAN Pecanex-like protein 4 OS=Homo sapiens GN=PCNX4 PE=1 SV=1	0.999993
BRD4	sp|O60885|BRD4_HUMAN Bromodomain-containing protein 4 OS=Homo sapiens GN=BRD4 PE=1 SV=2	0.999993
RBKS	sp|Q9H477-2|RBSK_HUMAN Isoform 2 of Ribokinase OS=Homo sapiens GN=RBKS	0.999993
OSBPL6	sp|Q9BZF3-2|OSBL6_HUMAN Isoform 2 of Oxysterol-binding protein-related protein 6 OS=Homo sapiens GN=OSBPL6	0.999993
tr|B7Z539|B7Z539_HUMAN	tr|B7Z539|B7Z539_HUMAN cDNA FLJ56954, highly similar to Inter-alpha-trypsin inhibitor heavy chain H1 OS=Homo sapiens PE=2 SV=1	0.999993
HEL46	tr|B3KNK9|B3KNK9_HUMAN Epididymis luminal protein 46 OS=Homo sapiens GN=HEL46 PE=2 SV=1	0.999993
DNAH8	tr|H0Y7V4|H0Y7V4_HUMAN Dynein heavy chain 8, axonemal OS=Homo sapiens GN=DNAH8 PE=1 SV=1	0.999993
DYRK4	tr|A0A0A0MTH5|A0A0A0MTH5_HUMAN Dual-specificity tyrosine-phosphorylation-regulated kinase 4 OS=Homo sapiens GN=DYRK4 PE=4 SV=1	0.999993
LEMD2	tr|A0A024RCZ1|A0A024RCZ1_HUMAN LEM domain containing 2, isoform CRA_a OS=Homo sapiens GN=LEMD2 PE=4 SV=1	0.999993
MAST4	tr|J3QT34|J3QT34_HUMAN Microtubule-associated serine/threonine-protein kinase 4 OS=Homo sapiens GN=MAST4 PE=1 SV=1	0.999993
tr|Q6ZU84|Q6ZU84_HUMAN	tr|Q6ZU84|Q6ZU84_HUMAN cDNA FLJ43925 fis, clone TESTI4012505, weakly similar to Tumor suppressor p53-binding protein 2 OS=Homo sapiens PE=2 SV=1	0.999993
FKBP5	tr|Q2TA84|Q2TA84_HUMAN Peptidylprolyl isomerase OS=Homo sapiens GN=FKBP5 PE=2 SV=1	0.999993
MEIOC	sp|A2RUB1-1|MEIOC_HUMAN Isoform 3 of Meiosis-specific coiled-coil domain-containing protein MEIOC OS=Homo sapiens GN=MEIOC	0.999993
GRIN2A	tr|A0A0A0MS72|A0A0A0MS72_HUMAN Glutamate receptor ionotropic, NMDA 2A OS=Homo sapiens GN=GRIN2A PE=1 SV=1	0.999993
GTF3C4	tr|Q05CN7|Q05CN7_HUMAN GTF3C4 protein (Fragment) OS=Homo sapiens GN=GTF3C4 PE=2 SV=1	0.999993
TNFRSF21	tr|A0A024RD40|A0A024RD40_HUMAN Tumor necrosis factor receptor superfamily, member 21, isoform CRA_a OS=Homo sapiens GN=TNFRSF21 PE=4 SV=1	0.999993
NOM1	sp|Q5C9Z4|NOM1_HUMAN Nucleolar MIF4G domain-containing protein 1 OS=Homo sapiens GN=NOM1 PE=1 SV=1	0.999993
IGSF10	sp|Q6WRI0-2|IGS10_HUMAN Isoform 2 of Immunoglobulin superfamily member 10 OS=Homo sapiens GN=IGSF10	0.999993
CHD5	tr|F2Z2R5|F2Z2R5_HUMAN Chromodomain-helicase-DNA-binding protein 5 OS=Homo sapiens GN=CHD5 PE=4 SV=1	0.999993
WDR45L	tr|A0A024R8U4|A0A024R8U4_HUMAN WDR45-like, isoform CRA_c OS=Homo sapiens GN=WDR45L PE=4 SV=1	0.999993
SERPINE2	tr|A0A024R451|A0A024R451_HUMAN Serpin peptidase inhibitor, clade E (Nexin, plasminogen activator inhibitor type 1), member 2, isoform CRA_a OS=Homo sapiens GN=SERPINE2 PE=3 SV=1	0.999993
ARHGEF18	tr|M0QZS0|M0QZS0_HUMAN Rho guanine nucleotide exchange factor 18 (Fragment) OS=Homo sapiens GN=ARHGEF18 PE=1 SV=1	0.999993
DDX24	tr|G3V529|G3V529_HUMAN ATP-dependent RNA helicase DDX24 OS=Homo sapiens GN=DDX24 PE=1 SV=1	0.999993
tr|B4DNN3|B4DNN3_HUMAN	tr|B4DNN3|B4DNN3_HUMAN cDNA FLJ54453, highly similar to Glutaminyl-tRNA synthetase (EC 6.1.1.18) OS=Homo sapiens PE=2 SV=1	0.999993
KCNQ3	tr|E7ET42|E7ET42_HUMAN Potassium voltage-gated channel subfamily KQT member 3 OS=Homo sapiens GN=KCNQ3 PE=3 SV=1	0.999993
CCDC25	tr|Q6PK69|Q6PK69_HUMAN CCDC25 protein (Fragment) OS=Homo sapiens GN=CCDC25 PE=2 SV=1	0.999993
tr|B4DQY7|B4DQY7_HUMAN	tr|B4DQY7|B4DQY7_HUMAN cDNA FLJ51280, highly similar to TATA element modulatory factor (Fragment) OS=Homo sapiens PE=2 SV=1	0.999993
CACNA1E	tr|J3KP11|J3KP11_HUMAN Voltage-dependent R-type calcium channel subunit alpha OS=Homo sapiens GN=CACNA1E PE=1 SV=2	0.999993
NGL1	tr|Q4JIV9|Q4JIV9_HUMAN Netrin-G1 ligand splice variant 4 OS=Homo sapiens GN=NGL1 PE=2 SV=1	0.999993
BCKDHA	tr|F5GXU9|F5GXU9_HUMAN 2-oxoisovalerate dehydrogenase subunit alpha, mitochondrial (Fragment) OS=Homo sapiens GN=BCKDHA PE=4 SV=1	0.999993
ARL15	tr|A0A087WUW9|A0A087WUW9_HUMAN ADP-ribosylation factor-like protein 15 OS=Homo sapiens GN=ARL15 PE=1 SV=1	0.999993
WDR7	tr|A2RRE0|A2RRE0_HUMAN WD repeat-containing protein 7 OS=Homo sapiens GN=WDR7 PE=1 SV=1	0.999993
SGK223	sp|Q86YV5|SG223_HUMAN Tyrosine-protein kinase SgK223 OS=Homo sapiens GN=SGK223 PE=1 SV=4	0.999993
IGFBP6	tr|F8VYK9|F8VYK9_HUMAN Insulin-like growth factor-binding protein 6 OS=Homo sapiens GN=IGFBP6 PE=1 SV=1	0.999993
ENPP4	sp|Q9Y6X5|ENPP4_HUMAN Bis(5~-adenosyl)-triphosphatase ENPP4 OS=Homo sapiens GN=ENPP4 PE=1 SV=3	0.999993
UBXN7	tr|C9JAT7|C9JAT7_HUMAN UBX domain-containing protein 7 OS=Homo sapiens GN=UBXN7 PE=1 SV=1	0.999993
FLG2	sp|Q5D862|FILA2_HUMAN Filaggrin-2 OS=Homo sapiens GN=FLG2 PE=1 SV=1	0.999993
MYCBP2	sp|O75592-2|MYCB2_HUMAN Isoform 2 of E3 ubiquitin-protein ligase MYCBP2 OS=Homo sapiens GN=MYCBP2	0.999993
IGSF9B	sp|Q9UPX0-2|TUTLB_HUMAN Isoform 2 of Protein turtle homolog B OS=Homo sapiens GN=IGSF9B	0.999993
LLGL1	tr|A0A087WW77|A0A087WW77_HUMAN Lethal(2) giant larvae protein homolog 1 OS=Homo sapiens GN=LLGL1 PE=1 SV=1	0.999993
tr|Q59HA9|Q59HA9_HUMAN	tr|Q59HA9|Q59HA9_HUMAN Glutamate [NMDA] receptor subunit epsilon 2 variant (Fragment) OS=Homo sapiens PE=2 SV=1	0.999993
BICDL1	tr|H0YHP2|H0YHP2_HUMAN BICD family-like cargo adapter 1 (Fragment) OS=Homo sapiens GN=BICDL1 PE=1 SV=1	0.999993
tr|B2R6N0|B2R6N0_HUMAN	tr|B2R6N0|B2R6N0_HUMAN cDNA, FLJ93029, highly similar to Homo sapiens COP9 constitutive photomorphogenic homolog subunit 2 (Arabidopsis) (COPS2), mRNA OS=Homo sapiens PE=2 SV=1	0.999993
TWF1	sp|Q12792-3|TWF1_HUMAN Isoform 3 of Twinfilin-1 OS=Homo sapiens GN=TWF1	0.999993
tr|A4UCS5|A4UCS5_HUMAN	tr|A4UCS5|A4UCS5_HUMAN Peroxiredoxin 3 isoform a (Fragment) OS=Homo sapiens PE=2 SV=1	0.999993
SLTM	tr|A0A024R5U7|A0A024R5U7_HUMAN SAFB-like, transcription modulator, isoform CRA_a OS=Homo sapiens GN=SLTM PE=4 SV=1	0.999993
tr|Q59FC4|Q59FC4_HUMAN	tr|Q59FC4|Q59FC4_HUMAN Presynaptic protein SAP97 variant (Fragment) OS=Homo sapiens PE=4 SV=1	0.999993
IGF2BP1	tr|D3DTW3|D3DTW3_HUMAN Insulin-like growth factor 2 mRNA binding protein 1 deltaN CRDBP OS=Homo sapiens GN=IGF2BP1 PE=2 SV=1	0.999993
ALCAM	sp|Q13740-2|CD166_HUMAN Isoform 2 of CD166 antigen OS=Homo sapiens GN=ALCAM	0.999993
tr|B3KU23|B3KU23_HUMAN	tr|B3KU23|B3KU23_HUMAN cDNA FLJ39097 fis, clone NTONG2000977, highly similar to Neurolysin, mitochondrial (EC 3.4.24.16) OS=Homo sapiens PE=2 SV=1	0.999993
ATF2	tr|A4D7U3|A4D7U3_HUMAN Activating transcription factor 2 splice variant ATF2-var0 OS=Homo sapiens GN=ATF2 PE=2 SV=1	0.999993
GLCCI1	sp|Q86VQ1|GLCI1_HUMAN Glucocorticoid-induced transcript 1 protein OS=Homo sapiens GN=GLCCI1 PE=1 SV=1	0.999993
tr|B3KT60|B3KT60_HUMAN	tr|B3KT60|B3KT60_HUMAN Phosphodiesterase OS=Homo sapiens PE=2 SV=1	0.999993
tr|A0A0S2SW46|A0A0S2SW46_HUMAN	tr|A0A0S2SW46|A0A0S2SW46_HUMAN Rab-like protein 2B OS=Homo sapiens PE=4 SV=1	0.999993
PGM5	sp|Q15124|PGM5_HUMAN Phosphoglucomutase-like protein 5 OS=Homo sapiens GN=PGM5 PE=1 SV=2	0.999993
COQ6	sp|Q9Y2Z9-3|COQ6_HUMAN Isoform 3 of Ubiquinone biosynthesis monooxygenase COQ6, mitochondrial OS=Homo sapiens GN=COQ6	0.999993
FAM120A	sp|Q9NZB2-4|F120A_HUMAN Isoform D of Constitutive coactivator of PPAR-gamma-like protein 1 OS=Homo sapiens GN=FAM120A	0.999993
PIPOX	tr|Q6IAJ9|Q6IAJ9_HUMAN PIPOX protein OS=Homo sapiens GN=PIPOX PE=2 SV=1	0.999993
RAB26	sp|Q9ULW5-2|RAB26_HUMAN Isoform 2 of Ras-related protein Rab-26 OS=Homo sapiens GN=RAB26	0.999993
ZNF74	tr|Q05BG0|Q05BG0_HUMAN ZNF74 protein OS=Homo sapiens GN=ZNF74 PE=2 SV=1	0.999993
CCDC125	sp|Q86Z20-2|CC125_HUMAN Isoform 2 of Coiled-coil domain-containing protein 125 OS=Homo sapiens GN=CCDC125	0.999993
SFRS15	tr|Q0P607|Q0P607_HUMAN Splicing factor, arginine/serine-rich 15 OS=Homo sapiens GN=SFRS15 PE=2 SV=1	0.999993
TOR1AIP2	tr|A0A024R957|A0A024R957_HUMAN Torsin A interacting protein 2, isoform CRA_b OS=Homo sapiens GN=TOR1AIP2 PE=4 SV=1	0.999993
tr|B4DN81|B4DN81_HUMAN	tr|B4DN81|B4DN81_HUMAN cDNA FLJ59356, highly similar to N-acetylserotonin O-methyltransferase-like protein OS=Homo sapiens PE=2 SV=1	0.999993
tr|B3KPK9|B3KPK9_HUMAN	tr|B3KPK9|B3KPK9_HUMAN cDNA FLJ31905 fis, clone NT2RP7004358, highly similar to Homo sapiens nuclear prelamin A recognition factor-like (NARFL), mRNA OS=Homo sapiens PE=2 SV=1	0.999993
HAPLN4	sp|Q86UW8|HPLN4_HUMAN Hyaluronan and proteoglycan link protein 4 OS=Homo sapiens GN=HAPLN4 PE=2 SV=1	0.999993
tr|Q5GJ68|Q5GJ68_HUMAN	tr|Q5GJ68|Q5GJ68_HUMAN Hypothetical rhabdomyosarcoma antigen MU-RMS-40.2A OS=Homo sapiens PE=2 SV=1	0.999993
CNNM1	sp|Q9NRU3-2|CNNM1_HUMAN Isoform 2 of Metal transporter CNNM1 OS=Homo sapiens GN=CNNM1	0.999993
tr|B3KMX9|B3KMX9_HUMAN	tr|B3KMX9|B3KMX9_HUMAN cDNA FLJ12884 fis, clone NT2RP2003984, highly similar to Homo sapiens mRNA; cDNA DKFZp564A026 (from clone DKFZp564A026) OS=Homo sapiens PE=2 SV=1	0.999993
MGC99813	tr|A0A024R483|A0A024R483_HUMAN Uncharacterized protein OS=Homo sapiens GN=MGC99813 PE=4 SV=1	0.999993
MYL4	tr|A0A1C7CYY4|A0A1C7CYY4_HUMAN Myosin light chain 4 (Fragment) OS=Homo sapiens GN=MYL4 PE=1 SV=1	0.999993
GEMIN4	tr|I3L2C7|I3L2C7_HUMAN Gem-associated protein 4 OS=Homo sapiens GN=GEMIN4 PE=1 SV=1	0.999993
tr|B4DGM5|B4DGM5_HUMAN	tr|B4DGM5|B4DGM5_HUMAN cDNA FLJ53983, highly similar to IWS1 homolog OS=Homo sapiens PE=2 SV=1	0.999993
tr|B4DGL1|B4DGL1_HUMAN	tr|B4DGL1|B4DGL1_HUMAN cDNA FLJ59001, highly similar to CpG-binding protein OS=Homo sapiens PE=2 SV=1	0.999993
NRXN3	tr|A0A0U1RRJ0|A0A0U1RRJ0_HUMAN Neurexin-3-beta OS=Homo sapiens GN=NRXN3 PE=1 SV=1	0.999993
tr|B3KQG6|B3KQG6_HUMAN	tr|B3KQG6|B3KQG6_HUMAN cDNA FLJ90427 fis, clone NT2RP3000481, highly similar to Importin-7 OS=Homo sapiens PE=2 SV=1	0.999993
SLC2A1	tr|Q0P512|Q0P512_HUMAN Solute carrier family 2 (Facilitated glucose transporter), member 1 OS=Homo sapiens GN=SLC2A1 PE=2 SV=1	0.999993
LBH	tr|B5MBX5|B5MBX5_HUMAN Protein LBH OS=Homo sapiens GN=LBH PE=1 SV=1	0.999993
tr|B4DKJ0|B4DKJ0_HUMAN	tr|B4DKJ0|B4DKJ0_HUMAN cDNA FLJ58539, highly similar to Keratin, type II cytoskeletal 4 OS=Homo sapiens PE=2 SV=1	0.999993
C1orf50	sp|Q9BV19|CA050_HUMAN Uncharacterized protein C1orf50 OS=Homo sapiens GN=C1orf50 PE=1 SV=2	0.999993
DGUOK	tr|E5KSL5|E5KSL5_HUMAN Deoxyguanosine kinase isoform 1 OS=Homo sapiens GN=DGUOK PE=2 SV=1	0.999993
ATP5L	tr|E9PN17|E9PN17_HUMAN ATP synthase subunit g, mitochondrial OS=Homo sapiens GN=ATP5L PE=1 SV=1	0.999993
tr|A0A140VK96|A0A140VK96_HUMAN	tr|A0A140VK96|A0A140VK96_HUMAN Testis secretory sperm-binding protein Li 223n OS=Homo sapiens PE=2 SV=1	0.999993
tr|B7Z6C1|B7Z6C1_HUMAN	tr|B7Z6C1|B7Z6C1_HUMAN cDNA FLJ56880 OS=Homo sapiens PE=2 SV=1	0.999993
XLKD1	tr|B2R672|B2R672_HUMAN Extracellular link domain containing 1 OS=Homo sapiens GN=XLKD1 PE=2 SV=1	0.999993
tr|B2LYS1|B2LYS1_HUMAN	tr|B2LYS1|B2LYS1_HUMAN Truncated CD74 (Fragment) OS=Homo sapiens PE=4 SV=1	0.999993
CXorf40A	tr|A0A0A0MTB5|A0A0A0MTB5_HUMAN Protein CXorf40A OS=Homo sapiens GN=CXorf40A PE=4 SV=1	0.999993
CRYBG3	sp|Q68DQ2|CRBG3_HUMAN Very large A-kinase anchor protein OS=Homo sapiens GN=CRYBG3 PE=1 SV=3	0.999993
FLJ00166	tr|Q8TEM7|Q8TEM7_HUMAN FLJ00166 protein (Fragment) OS=Homo sapiens GN=FLJ00166 PE=2 SV=1	0.999993
RASA1	tr|A0A024RAL2|A0A024RAL2_HUMAN RAS p21 protein activator (GTPase activating protein) 1, isoform CRA_b OS=Homo sapiens GN=RASA1 PE=4 SV=1	0.999993
C10orf76	sp|Q5T2E6|CJ076_HUMAN UPF0668 protein C10orf76 OS=Homo sapiens GN=C10orf76 PE=1 SV=1	0.999993
tr|B4DUE0|B4DUE0_HUMAN	tr|B4DUE0|B4DUE0_HUMAN cDNA FLJ58627 OS=Homo sapiens PE=2 SV=1	0.999993
GLRX2	tr|A0JLT0|A0JLT0_HUMAN GLRX2 protein (Fragment) OS=Homo sapiens GN=GLRX2 PE=2 SV=1	0.999993
CLPP	tr|M0R208|M0R208_HUMAN ATP-dependent Clp protease proteolytic subunit OS=Homo sapiens GN=CLPP PE=1 SV=1	0.999992
DFFA	tr|A0A024R4H5|A0A024R4H5_HUMAN DNAation factor, 45kDa, alpha polypeptide, isoform CRA_b OS=Homo sapiens GN=DFFA PE=4 SV=1	0.999981
KRT5	sp|P13647|K2C5_HUMAN Keratin, type II cytoskeletal 5 OS=Homo sapiens GN=KRT5 PE=1 SV=3	0.999977
tr|K4EN11|K4EN11_HUMAN	tr|K4EN11|K4EN11_HUMAN GAPDH (Fragment) OS=Homo sapiens PE=4 SV=1	0.999977
tr|B7Z4M3|B7Z4M3_HUMAN	tr|B7Z4M3|B7Z4M3_HUMAN Adenylyl cyclase-associated protein OS=Homo sapiens PE=2 SV=1	0.999932
tr|B3KUZ6|B3KUZ6_HUMAN	tr|B3KUZ6|B3KUZ6_HUMAN cDNA FLJ40980 fis, clone UTERU2014464, highly similar to ACID CERAMIDASE (EC 3.5.1.23) OS=Homo sapiens PE=2 SV=1	0.999918
WIPF2	sp|Q8TF74|WIPF2_HUMAN WAS/WASL-interacting protein family member 2 OS=Homo sapiens GN=WIPF2 PE=1 SV=1	0.999747
tr|B4DY28|B4DY28_HUMAN	tr|B4DY28|B4DY28_HUMAN cDNA FLJ61189, highly similar to Cysteine and glycine-rich protein 1 OS=Homo sapiens PE=2 SV=1	0.999746
hCG_1995540	tr|A0A024R0J7|A0A024R0J7_HUMAN HCG1995540, isoform CRA_a OS=Homo sapiens GN=hCG_1995540 PE=4 SV=1	0.999745
HEL-210	tr|V9HW05|V9HW05_HUMAN Epididymis luminal protein 210 OS=Homo sapiens GN=HEL-210 PE=2 SV=1	0.999576
CALM2	tr|H0Y7A7|H0Y7A7_HUMAN Calmodulin (Fragment) OS=Homo sapiens GN=CALM2 PE=1 SV=1	0.999566
HEL-9	tr|V9HVX6|V9HVX6_HUMAN Epididymis luminal protein 9 OS=Homo sapiens GN=HEL-9 PE=2 SV=1	0.999501
HEBP1	tr|A0A024RAS8|A0A024RAS8_HUMAN Heme binding protein 1, isoform CRA_a OS=Homo sapiens GN=HEBP1 PE=4 SV=1	0.999433
tr|B4DEE1|B4DEE1_HUMAN	tr|B4DEE1|B4DEE1_HUMAN alpha-1,2-Mannosidase OS=Homo sapiens PE=2 SV=1	0.999361
PRIC285	tr|L0R8C7|L0R8C7_HUMAN Alternative protein PRIC285 OS=Homo sapiens GN=PRIC285 PE=4 SV=1	0.999361
CCDC58	sp|Q4VC31|CCD58_HUMAN Coiled-coil domain-containing protein 58 OS=Homo sapiens GN=CCDC58 PE=1 SV=1	0.999347
ARL3	sp|P36405|ARL3_HUMAN ADP-ribosylation factor-like protein 3 OS=Homo sapiens GN=ARL3 PE=1 SV=2	0.9993
ENO1	tr|A0A024R4F1|A0A024R4F1_HUMAN Enolase 1, (Alpha), isoform CRA_a OS=Homo sapiens GN=ENO1 PE=2 SV=1	0.999288
CALB1	sp|P05937|CALB1_HUMAN Calbindin OS=Homo sapiens GN=CALB1 PE=1 SV=2	0.99915
AUH	sp|Q13825|AUHM_HUMAN Methylglutaconyl-CoA hydratase, mitochondrial OS=Homo sapiens GN=AUH PE=1 SV=1	0.999045
NDRG2	tr|A0A0A0MS87|A0A0A0MS87_HUMAN Protein NDRG2 OS=Homo sapiens GN=NDRG2 PE=1 SV=1	0.998676
RAB14	tr|A0A024R845|A0A024R845_HUMAN RAB14, member RAS oncogene family, isoform CRA_a OS=Homo sapiens GN=RAB14 PE=4 SV=1	0.998669
ALAD	tr|A0A024R877|A0A024R877_HUMAN Delta-aminolevulinic acid dehydratase OS=Homo sapiens GN=ALAD PE=3 SV=1	0.998635
tr|A0A140VJP5|A0A140VJP5_HUMAN	tr|A0A140VJP5|A0A140VJP5_HUMAN S-adenosylmethionine synthase OS=Homo sapiens PE=2 SV=1	0.998564
tr|Q8N274|Q8N274_HUMAN	tr|Q8N274|Q8N274_HUMAN cDNA FLJ33834 fis, clone CTONG2004264, moderately similar to NEUROBLAST DIFFERENTIATION ASSOCIATED PROTEIN AHNAK OS=Homo sapiens PE=2 SV=1	0.99848
tr|B4DJY5|B4DJY5_HUMAN	tr|B4DJY5|B4DJY5_HUMAN cDNA FLJ61298, highly similar to Vesicle-associated membrane protein 1 OS=Homo sapiens PE=2 SV=1	0.998414
DUT	sp|P33316|DUT_HUMAN Deoxyuridine 5~-triphosphate nucleotidohydrolase, mitochondrial OS=Homo sapiens GN=DUT PE=1 SV=4	0.998372
SLC9A3R1	sp|O14745|NHRF1_HUMAN Na(+)/H(+) exchange regulatory cofactor NHE-RF1 OS=Homo sapiens GN=SLC9A3R1 PE=1 SV=4	0.998355
tr|B3KM34|B3KM34_HUMAN	tr|B3KM34|B3KM34_HUMAN cDNA FLJ10132 fis, clone HEMBA1003046, highly similar to Mitochondrial-processing peptidase subunit beta, mitochondrial (EC 3.4.24.64) OS=Homo sapiens PE=2 SV=1	0.9983
hCG_1818442	tr|A0A024R8R5|A0A024R8R5_HUMAN HCG1818442, isoform CRA_c OS=Homo sapiens GN=hCG_1818442 PE=4 SV=1	0.99757
DNLZ	sp|Q5SXM8|DNLZ_HUMAN DNL-type zinc finger protein OS=Homo sapiens GN=DNLZ PE=1 SV=1	0.997303
ATOX1	tr|Q6IBA3|Q6IBA3_HUMAN ATOX1 protein OS=Homo sapiens GN=ATOX1 PE=2 SV=1	0.997064
tr|A0A140VJX1|A0A140VJX1_HUMAN	tr|A0A140VJX1|A0A140VJX1_HUMAN Testicular tissue protein Li 198 OS=Homo sapiens PE=2 SV=1	0.996995
ACO2	tr|Q71UF1|Q71UF1_HUMAN Aconitate hydratase, mitochondrial OS=Homo sapiens GN=ACO2 PE=3 SV=1	0.99685
AHCYL1	tr|A0A024R0A8|A0A024R0A8_HUMAN Adenosylhomocysteinase OS=Homo sapiens GN=AHCYL1 PE=3 SV=1	0.996466
MAPT	tr|A0A024RA19|A0A024RA19_HUMAN Microtubule-associated protein OS=Homo sapiens GN=MAPT PE=4 SV=1	0.995706
ALDH7A1	sp|P49419-2|AL7A1_HUMAN Isoform 2 of Alpha-aminoadipic semialdehyde dehydrogenase OS=Homo sapiens GN=ALDH7A1	0.994927
PRDX3	sp|P30048-2|PRDX3_HUMAN Isoform 2 of Thioredoxin-dependent peroxide reductase, mitochondrial OS=Homo sapiens GN=PRDX3	0.99492
tr|A0A140VJD7|A0A140VJD7_HUMAN	tr|A0A140VJD7|A0A140VJD7_HUMAN Acylphosphatase OS=Homo sapiens PE=2 SV=1	0.994008
SKIL	sp|P12757-3|SKIL_HUMAN Isoform SNON2 of Ski-like protein OS=Homo sapiens GN=SKIL	0.993194
DDAH1	tr|B1AKK2|B1AKK2_HUMAN Dimethylarginine dimethylaminohydrolase 1, isoform CRA_b OS=Homo sapiens GN=DDAH1 PE=2 SV=1	0.992566
ARF3	tr|A0A024R0Y6|A0A024R0Y6_HUMAN ADP-ribosylation factor 3, isoform CRA_b OS=Homo sapiens GN=ARF3 PE=3 SV=1	0.990969
TMSB15A	sp|P0CG34|TB15A_HUMAN Thymosin beta-15A OS=Homo sapiens GN=TMSB15A PE=1 SV=1	0.990302
ACAA2	tr|A0A0B4J2A4|A0A0B4J2A4_HUMAN 3-ketoacyl-CoA thiolase, mitochondrial OS=Homo sapiens GN=ACAA2 PE=1 SV=1	0.989929
HEL-S-72p	tr|V9HW22|V9HW22_HUMAN Epididymis luminal protein 33 OS=Homo sapiens GN=HEL-S-72p PE=2 SV=1	0.988954
PVALB	tr|H0Y3U0|H0Y3U0_HUMAN Parvalbumin alpha (Fragment) OS=Homo sapiens GN=PVALB PE=1 SV=1	0.988923
CHGB	sp|P05060|SCG1_HUMAN Secretogranin-1 OS=Homo sapiens GN=CHGB PE=1 SV=2	0.988923
LZIC	tr|A0A024R4I7|A0A024R4I7_HUMAN Leucine zipper and CTNNBIP1 domain containing, isoform CRA_a OS=Homo sapiens GN=LZIC PE=4 SV=1	0.988678
RAB9A	tr|A0A024RBV5|A0A024RBV5_HUMAN RAB9A, member RAS oncogene family, isoform CRA_a OS=Homo sapiens GN=RAB9A PE=4 SV=1	0.987548
LOC102724023	tr|A0A096LNH5|A0A096LNH5_HUMAN Protein LOC102724023 OS=Homo sapiens GN=LOC102724023 PE=4 SV=1	0.987404
AMPH	sp|P49418|AMPH_HUMAN Amphiphysin OS=Homo sapiens GN=AMPH PE=1 SV=1	0.987279
S100A4	sp|P26447|S10A4_HUMAN Protein S100-A4 OS=Homo sapiens GN=S100A4 PE=1 SV=1	0.987037
ERBB2IP	tr|Q1RMC9|Q1RMC9_HUMAN ERBB2IP protein OS=Homo sapiens GN=ERBB2IP PE=2 SV=1	0.987037
ALDH16A1	sp|Q8IZ83-2|A16A1_HUMAN Isoform 2 of Aldehyde dehydrogenase family 16 member A1 OS=Homo sapiens GN=ALDH16A1	0.987037
BLOC1S2	tr|A0A087X1N6|A0A087X1N6_HUMAN Biogenesis of lysosome-related organelles complex 1 subunit 2 OS=Homo sapiens GN=BLOC1S2 PE=1 SV=1	0.987037
ARHGAP27	tr|A0A0C4DGE6|A0A0C4DGE6_HUMAN Rho GTPase-activating protein 27 OS=Homo sapiens GN=ARHGAP27 PE=1 SV=1	0.987037
FAM54B	tr|A0A0S2Z5H6|A0A0S2Z5H6_HUMAN Family with sequence similarity 54 member B isoform 1 (Fragment) OS=Homo sapiens GN=FAM54B PE=2 SV=1	0.986441
KRT8	tr|F8VUG2|F8VUG2_HUMAN Keratin, type II cytoskeletal 8 (Fragment) OS=Homo sapiens GN=KRT8 PE=1 SV=1	0.986441
NQO1	tr|H3BNV2|H3BNV2_HUMAN NAD(P)H dehydrogenase [quinone] 1 OS=Homo sapiens GN=NQO1 PE=1 SV=1	0.986441
CTH	sp|P32929-3|CGL_HUMAN Isoform 3 of Cystathionine gamma-lyase OS=Homo sapiens GN=CTH	0.986441
SLC12A1	sp|Q13621-3|S12A1_HUMAN Isoform F of Solute carrier family 12 member 1 OS=Homo sapiens GN=SLC12A1	0.986441
TMEM80	tr|S4R441|S4R441_HUMAN Transmembrane protein 80 (Fragment) OS=Homo sapiens GN=TMEM80 PE=4 SV=1	0.986441
SLC1A2	tr|A2A2U1|A2A2U1_HUMAN Amino acid transporter OS=Homo sapiens GN=SLC1A2 PE=2 SV=1	0.986441
HEL-S-134P	tr|V9HWG1|V9HWG1_HUMAN Epididymis secretory sperm binding protein Li 134P OS=Homo sapiens GN=HEL-S-134P PE=2 SV=1	0.986204
GCSH	tr|Q6IAT2|Q6IAT2_HUMAN GCSH protein OS=Homo sapiens GN=GCSH PE=2 SV=1	0.986204
MANF	tr|A8K878|A8K878_HUMAN Mesencephalic astrocyte-derived neurotrophic factor OS=Homo sapiens GN=MANF PE=1 SV=1	0.985563
NIT2	sp|Q9NQR4|NIT2_HUMAN Omega-amidase NIT2 OS=Homo sapiens GN=NIT2 PE=1 SV=1	0.985327
NDUFAF8	sp|A1L188|NDUF8_HUMAN NADH dehydrogenase [ubiquinone] 1 alpha subcomplex assembly factor 8 OS=Homo sapiens GN=NDUFAF8 PE=1 SV=1	0.984919
CHCHD7	tr|J3KPV1|J3KPV1_HUMAN Coiled-coil-helix-coiled-coil-helix domain-containing protein 7 OS=Homo sapiens GN=CHCHD7 PE=1 SV=1	0.98482
PURA	tr|Q2NLD4|Q2NLD4_HUMAN PURA protein (Fragment) OS=Homo sapiens GN=PURA PE=2 SV=1	0.98482
RAB4A	tr|A0A023HJ61|A0A023HJ61_HUMAN HRES-1/RAB4 variant OS=Homo sapiens GN=RAB4A PE=2 SV=1	0.984149
ARHGDIB	tr|A0A024RAS5|A0A024RAS5_HUMAN Rho GDP dissociation inhibitor (GDI) beta, isoform CRA_a OS=Homo sapiens GN=ARHGDIB PE=4 SV=1	0.982262
RAB1A	tr|Q5U0I6|Q5U0I6_HUMAN H.sapiens ras-related Hrab1A protein OS=Homo sapiens GN=RAB1A PE=2 SV=1	0.982251
NECTIN1	sp|Q15223|NECT1_HUMAN Nectin-1 OS=Homo sapiens GN=NECTIN1 PE=1 SV=3	0.982144
TNKS1BP1	tr|A0A024R542|A0A024R542_HUMAN Tankyrase 1 binding protein 1, 182kDa, isoform CRA_a OS=Homo sapiens GN=TNKS1BP1 PE=2 SV=1	0.982144
CAB39L	tr|A0A024RDT3|A0A024RDT3_HUMAN Calcium binding protein 39-like, isoform CRA_a OS=Homo sapiens GN=CAB39L PE=4 SV=1	0.982144
NADK2	sp|Q4G0N4-2|NAKD2_HUMAN Isoform 2 of NAD kinase 2, mitochondrial OS=Homo sapiens GN=NADK2	0.980096
PFDN1	tr|E5RGS4|E5RGS4_HUMAN Prefoldin subunit 1 OS=Homo sapiens GN=PFDN1 PE=1 SV=1	0.979952
tr|A0A140VK29|A0A140VK29_HUMAN	tr|A0A140VK29|A0A140VK29_HUMAN Testicular secretory protein Li 29 OS=Homo sapiens PE=2 SV=1	0.978585
MGC4172	tr|A0A024R0T1|A0A024R0T1_HUMAN Short-chain dehydrogenase/reductase, isoform CRA_b OS=Homo sapiens GN=MGC4172 PE=3 SV=1	0.977871
ECH1	sp|Q13011|ECH1_HUMAN Delta(3,5)-Delta(2,4)-dienoyl-CoA isomerase, mitochondrial OS=Homo sapiens GN=ECH1 PE=1 SV=2	0.97641
AHCYL2	sp|Q96HN2-2|SAHH3_HUMAN Isoform 2 of Adenosylhomocysteinase 3 OS=Homo sapiens GN=AHCYL2	0.971894
DTNA	tr|M0QZ28|M0QZ28_HUMAN Dystrobrevin alpha OS=Homo sapiens GN=DTNA PE=1 SV=1	0.970731
SPARCL1	tr|A0A024RDE1|A0A024RDE1_HUMAN SPARC-like 1 (Mast9, hevin), isoform CRA_a OS=Homo sapiens GN=SPARCL1 PE=4 SV=1	0.969552
HEL-S-128m	tr|V9HWC7|V9HWC7_HUMAN Epididymis secretory sperm binding protein Li 128m OS=Homo sapiens GN=HEL-S-128m PE=2 SV=1	0.967073
HMGB1	tr|A0A024RDR0|A0A024RDR0_HUMAN High-mobility group box 1, isoform CRA_a OS=Homo sapiens GN=HMGB1 PE=4 SV=1	0.965943
EIF4EBP2	tr|A0A024QZM3|A0A024QZM3_HUMAN Eukaryotic translation initiation factor 4E binding protein 2, isoform CRA_a OS=Homo sapiens GN=EIF4EBP2 PE=4 SV=1	0.965407
CAB39	tr|A0A024R496|A0A024R496_HUMAN Calcium binding protein 39, isoform CRA_a OS=Homo sapiens GN=CAB39 PE=4 SV=1	0.964563
FAM3C	tr|C9JMN4|C9JMN4_HUMAN Protein FAM3C (Fragment) OS=Homo sapiens GN=FAM3C PE=1 SV=1	0.961493
SRSF1	tr|J3KSR8|J3KSR8_HUMAN Serine/arginine-rich-splicing factor 1 (Fragment) OS=Homo sapiens GN=SRSF1 PE=1 SV=1	0.960337
CABP1	sp|Q9NZU7|CABP1_HUMAN Calcium-binding protein 1 OS=Homo sapiens GN=CABP1 PE=1 SV=5	0.959936
ATP8	tr|A0A023QXN0|A0A023QXN0_HUMAN ATP synthase protein 8 OS=Homo sapiens GN=ATP8 PE=3 SV=1	0.959936
PTPN7	tr|F8WF66|F8WF66_HUMAN Tyrosine-protein phosphatase non-receptor type 7 OS=Homo sapiens GN=PTPN7 PE=1 SV=1	0.959936
SLC16A10	tr|A0A087X138|A0A087X138_HUMAN Monocarboxylate transporter 10 OS=Homo sapiens GN=SLC16A10 PE=1 SV=1	0.959936
LOC145757	tr|Q3KRG0|Q3KRG0_HUMAN Hypothetical LOC145757 OS=Homo sapiens GN=LOC145757 PE=2 SV=1	0.959936
ACADS	tr|D4QEZ8|D4QEZ8_HUMAN Short-chain acyl-CoA dehydrogenase OS=Homo sapiens GN=ACADS PE=2 SV=1	0.959936
tr|B4DR53|B4DR53_HUMAN	tr|B4DR53|B4DR53_HUMAN Anion exchange protein OS=Homo sapiens PE=2 SV=1	0.959936
NAT1	tr|F5H5R8|F5H5R8_HUMAN Arylamine N-acetyltransferase 1 OS=Homo sapiens GN=NAT1 PE=1 SV=1	0.959936
TACC1	sp|O75410-7|TACC1_HUMAN Isoform 7 of Transforming acidic coiled-coil-containing protein 1 OS=Homo sapiens GN=TACC1	0.959773
tr|Q53H26|Q53H26_HUMAN	tr|Q53H26|Q53H26_HUMAN Transferrin variant (Fragment) OS=Homo sapiens PE=2 SV=1	0.957854
MESDC2	sp|Q14696|MESD_HUMAN LDLR chaperone MESD OS=Homo sapiens GN=MESDC2 PE=1 SV=2	0.956182
PPIF	tr|A0A024QZS4|A0A024QZS4_HUMAN Peptidyl-prolyl cis-trans isomerase OS=Homo sapiens GN=PPIF PE=3 SV=1	0.952466
DYNLL2	sp|Q96FJ2|DYL2_HUMAN Dynein light chain 2, cytoplasmic OS=Homo sapiens GN=DYNLL2 PE=1 SV=1	0.949306
PDCD5	tr|K7EQA1|K7EQA1_HUMAN Programmed cell death protein 5 OS=Homo sapiens GN=PDCD5 PE=1 SV=1	0.939429
CAMK2N1	sp|Q7Z7J9|CK2N1_HUMAN Calcium/calmodulin-dependent protein kinase II inhibitor 1 OS=Homo sapiens GN=CAMK2N1 PE=1 SV=1	0.939125
S100A7	sp|P31151|S10A7_HUMAN Protein S100-A7 OS=Homo sapiens GN=S100A7 PE=1 SV=4	0.93884
RBP1	tr|A0A0A0MTB9|A0A0A0MTB9_HUMAN Retinol-binding protein 1 OS=Homo sapiens GN=RBP1 PE=1 SV=1	0.931045
tr|B4DLZ4|B4DLZ4_HUMAN	tr|B4DLZ4|B4DLZ4_HUMAN cDNA FLJ57528, highly similar to Dihydropyrimidinase-related protein 3 OS=Homo sapiens PE=2 SV=1	0.930032
HIBADH	tr|A0A024RA75|A0A024RA75_HUMAN 3-hydroxyisobutyrate dehydrogenase OS=Homo sapiens GN=HIBADH PE=3 SV=1	0.923079
LSM7	sp|Q9UK45|LSM7_HUMAN U6 snRNA-associated Sm-like protein LSm7 OS=Homo sapiens GN=LSM7 PE=1 SV=1	0.922378
GPD1	tr|A0A024R138|A0A024R138_HUMAN Glycerol-3-phosphate dehydrogenase [NAD(+)] OS=Homo sapiens GN=GPD1 PE=3 SV=1	0.921046
tr|A0A140VJK7|A0A140VJK7_HUMAN	tr|A0A140VJK7|A0A140VJK7_HUMAN Testicular tissue protein Li 83 OS=Homo sapiens PE=2 SV=1	0.920965
tr|Q8WVW9|Q8WVW9_HUMAN	tr|Q8WVW9|Q8WVW9_HUMAN Similar to signal recognition particle 9kD (Fragment) OS=Homo sapiens PE=2 SV=1	0.920965
DNPEP	tr|A0A024R442|A0A024R442_HUMAN Aspartyl aminopeptidase, isoform CRA_b OS=Homo sapiens GN=DNPEP PE=3 SV=1	0.920965
RAP1A	tr|A8KAH9|A8KAH9_HUMAN RAP1A, member of RAS oncogene family OS=Homo sapiens GN=RAP1A PE=2 SV=1	0.920163
COX19	sp|Q49B96|COX19_HUMAN Cytochrome c oxidase assembly protein COX19 OS=Homo sapiens GN=COX19 PE=1 SV=1	0.919914
tr|Q53EW8|Q53EW8_HUMAN	tr|Q53EW8|Q53EW8_HUMAN Sulfurtransferase (Fragment) OS=Homo sapiens PE=2 SV=1	0.917489
PEBP1	tr|D9IAI1|D9IAI1_HUMAN Epididymis secretory protein Li 34 OS=Homo sapiens GN=PEBP1 PE=2 SV=1	0.916536
FGF18	sp|O76093|FGF18_HUMAN Fibroblast growth factor 18 OS=Homo sapiens GN=FGF18 PE=1 SV=1	0.91651
ACAA1	tr|A0A024R2M6|A0A024R2M6_HUMAN Acetyl-Coenzyme A acyltransferase 1 (Peroxisomal 3-oxoacyl-Coenzyme A thiolase), isoform CRA_a OS=Homo sapiens GN=ACAA1 PE=3 SV=1	0.91651
tr|A0A140VJL3|A0A140VJL3_HUMAN	tr|A0A140VJL3|A0A140VJL3_HUMAN Testicular tissue protein Li 89 OS=Homo sapiens PE=2 SV=1	0.915815
GAPDH	sp|P04406-2|G3P_HUMAN Isoform 2 of Glyceraldehyde-3-phosphate dehydrogenase OS=Homo sapiens GN=GAPDH	0.913496
PKM2	tr|A0A024R5Z9|A0A024R5Z9_HUMAN Pyruvate kinase OS=Homo sapiens GN=PKM2 PE=3 SV=1	0.913137
SARNP	sp|P82979|SARNP_HUMAN SAP domain-containing ribonucleoprotein OS=Homo sapiens GN=SARNP PE=1 SV=3	0.910354
MAP1B	tr|A0A024RAM4|A0A024RAM4_HUMAN Microtubule-associated protein 1B, isoform CRA_b OS=Homo sapiens GN=MAP1B PE=4 SV=1	0.908129
tr|B7Z410|B7Z410_HUMAN	tr|B7Z410|B7Z410_HUMAN cDNA FLJ50791, highly similar to Nitrilase homolog 1 (EC 3.5.-.-) OS=Homo sapiens PE=2 SV=1	0.90652
HEL-S-89n	tr|V9HWB4|V9HWB4_HUMAN Epididymis secretory sperm binding protein Li 89n OS=Homo sapiens GN=HEL-S-89n PE=2 SV=1	0.905427
tr|A0A0G2JLL6|A0A0G2JLL6_HUMAN	tr|A0A0G2JLL6|A0A0G2JLL6_HUMAN Uncharacterized protein OS=Homo sapiens PE=4 SV=1	0.898539
CNP	tr|A0A024R1T5|A0A024R1T5_HUMAN 2~,3~-cyclic-nucleotide 3~-phosphodiesterase OS=Homo sapiens GN=CNP PE=3 SV=1	0.898286
GSTZ1	tr|A0A0A0MR33|A0A0A0MR33_HUMAN Maleylacetoacetate isomerase OS=Homo sapiens GN=GSTZ1 PE=1 SV=1	0.896537
ALDOC	tr|A0A024QZ64|A0A024QZ64_HUMAN Fructose-bisphosphate aldolase OS=Homo sapiens GN=ALDOC PE=3 SV=1	0.893404
HSPA9	tr|H0YBG6|H0YBG6_HUMAN Stress-70 protein, mitochondrial (Fragment) OS=Homo sapiens GN=HSPA9 PE=1 SV=1	0.88923
YEATS2	sp|Q9ULM3|YETS2_HUMAN YEATS domain-containing protein 2 OS=Homo sapiens GN=YEATS2 PE=1 SV=2	0.887265
tr|B4E106|B4E106_HUMAN	tr|B4E106|B4E106_HUMAN cDNA FLJ53399, highly similar to Monocarboxylate transporter 1 OS=Homo sapiens PE=2 SV=1	0.887265
tr|B4DEZ4|B4DEZ4_HUMAN	tr|B4DEZ4|B4DEZ4_HUMAN cDNA FLJ58526, highly similar to Sodium/calcium exchanger 2 OS=Homo sapiens PE=2 SV=1	0.887265
MKL2	sp|Q9ULH7-4|MKL2_HUMAN Isoform 4 of MKL/myocardin-like protein 2 OS=Homo sapiens GN=MKL2	0.887265
SAMD12	tr|H0Y632|H0Y632_HUMAN Sterile alpha motif domain-containing protein 12 (Fragment) OS=Homo sapiens GN=SAMD12 PE=1 SV=1	0.887265
PID1	sp|Q7Z2X4-2|PCLI1_HUMAN Isoform 2 of PTB-containing, cubilin and LRP1-interacting protein OS=Homo sapiens GN=PID1	0.887265
BCAM	tr|A0A068W6H0|A0A068W6H0_HUMAN Basal cell adhesion molecule (Lutheran blood group) OS=Homo sapiens GN=BCAM PE=4 SV=1	0.884241
HSPA8	tr|E9PK54|E9PK54_HUMAN Heat shock cognate 71 kDa protein (Fragment) OS=Homo sapiens GN=HSPA8 PE=1 SV=8	0.883112
AP1B1	sp|Q10567-2|AP1B1_HUMAN Isoform B of AP-1 complex subunit beta-1 OS=Homo sapiens GN=AP1B1	0.877192
MTAP-ANRIL	tr|A0A140CZL4|A0A140CZL4_HUMAN S-methyl-5~-thioadenosine phosphorylase OS=Homo sapiens GN=MTAP-ANRIL fusion PE=2 SV=1	0.873149
PIG59	tr|A8YXX4|A8YXX4_HUMAN Glutamine synthetase OS=Homo sapiens GN=PIG59 PE=2 SV=1	0.870548
ASPSCR1	tr|J3KRY8|J3KRY8_HUMAN Tether-containing UBX domain for GLUT4 (Fragment) OS=Homo sapiens GN=ASPSCR1 PE=1 SV=2	0.870521
tr|B2RDY9|B2RDY9_HUMAN	tr|B2RDY9|B2RDY9_HUMAN Adenylyl cyclase-associated protein OS=Homo sapiens PE=2 SV=1	0.868194
FH	tr|A0A0S2Z4C3|A0A0S2Z4C3_HUMAN Fumarate hydratase isoform 1 (Fragment) OS=Homo sapiens GN=FH PE=2 SV=1	0.866024
VAMP2	tr|J3QRU4|J3QRU4_HUMAN Vesicle-associated membrane protein 2 OS=Homo sapiens GN=VAMP2 PE=4 SV=2	0.861669
tr|B7Z670|B7Z670_HUMAN	tr|B7Z670|B7Z670_HUMAN cDNA FLJ61703, highly similar to Neuronal cell adhesion molecule (Fragment) OS=Homo sapiens PE=2 SV=1	0.858241
MARCKSL1	sp|P49006|MRP_HUMAN MARCKS-related protein OS=Homo sapiens GN=MARCKSL1 PE=1 SV=2	0.85561
SCRN1	tr|A0A090N7T9|A0A090N7T9_HUMAN Secernin 1 OS=Homo sapiens GN=SCRN1 PE=4 SV=1	0.854503
SVIP	sp|Q8NHG7|SVIP_HUMAN Small VCP/p97-interacting protein OS=Homo sapiens GN=SVIP PE=1 SV=1	0.852013
APOE	tr|A0A0S2Z3D5|A0A0S2Z3D5_HUMAN Apolipoprotein E isoform 1 (Fragment) OS=Homo sapiens GN=APOE PE=2 SV=1	0.849234
CRMP1	tr|X5DNI1|X5DNI1_HUMAN Collapsin response mediator protein 1 isoform A (Fragment) OS=Homo sapiens GN=CRMP1 PE=2 SV=1	0.845069
tr|A0A140VJF3|A0A140VJF3_HUMAN	tr|A0A140VJF3|A0A140VJF3_HUMAN Testicular tissue protein Li 27 OS=Homo sapiens PE=2 SV=1	0.84048
SPTAN1	tr|A0A0D9SF54|A0A0D9SF54_HUMAN Spectrin alpha chain, non-erythrocytic 1 OS=Homo sapiens GN=SPTAN1 PE=1 SV=1	0.839639
37500	tr|B5MCX3|B5MCX3_HUMAN Septin-2 OS=Homo sapiens GN=SEPT2 PE=1 SV=1	0.836354
HEL-S-2	tr|A0A0K0K1J1|A0A0K0K1J1_HUMAN Cystatin OS=Homo sapiens GN=HEL-S-2 PE=2 SV=1	0.836119
FAM136A	tr|E7EQY1|E7EQY1_HUMAN Protein FAM136A OS=Homo sapiens GN=FAM136A PE=1 SV=1	0.834374
SNRPA1	tr|H0YLR3|H0YLR3_HUMAN U2 small nuclear ribonucleoprotein A~ (Fragment) OS=Homo sapiens GN=SNRPA1 PE=1 SV=1	0.830072
TPD52L1	tr|J3KNE7|J3KNE7_HUMAN Tumor protein D53 OS=Homo sapiens GN=TPD52L1 PE=1 SV=1	0.829348
tr|A8K486|A8K486_HUMAN	tr|A8K486|A8K486_HUMAN Peptidyl-prolyl cis-trans isomerase OS=Homo sapiens PE=2 SV=1	0.82656
38596	tr|G3XAH0|G3XAH0_HUMAN HCG2002594, isoform CRA_c OS=Homo sapiens GN=SEPT5 PE=1 SV=1	0.826403
tr|A0A140VK46|A0A140VK46_HUMAN	tr|A0A140VK46|A0A140VK46_HUMAN Proteasome subunit beta type OS=Homo sapiens PE=2 SV=1	0.826255
tr|B4DDZ4|B4DDZ4_HUMAN	tr|B4DDZ4|B4DDZ4_HUMAN Annexin OS=Homo sapiens PE=2 SV=1	0.826255
tr|G2XKQ0|G2XKQ0_HUMAN	tr|G2XKQ0|G2XKQ0_HUMAN Small ubiquitin-related modifier OS=Homo sapiens PE=1 SV=1	0.823277
SRI	tr|C9J0K6|C9J0K6_HUMAN Sorcin OS=Homo sapiens GN=SRI PE=1 SV=1	0.812908
HEL-S-66p	tr|V9HWB5|V9HWB5_HUMAN Epididymis secretory sperm binding protein Li 66p OS=Homo sapiens GN=HEL-S-66p PE=2 SV=1	0.809492
SCG3	sp|Q8WXD2|SCG3_HUMAN Secretogranin-3 OS=Homo sapiens GN=SCG3 PE=1 SV=3	0.807159
GNAQ	tr|A0A024R240|A0A024R240_HUMAN Guanine nucleotide binding protein (G protein), q polypeptide, isoform CRA_c OS=Homo sapiens GN=GNAQ PE=4 SV=1	0.805854
OXCT1	tr|A0A024R040|A0A024R040_HUMAN Succinyl-CoA:3-ketoacid-coenzyme A transferase OS=Homo sapiens GN=OXCT1 PE=3 SV=1	0.80043
tr|Q53HB7|Q53HB7_HUMAN	tr|Q53HB7|Q53HB7_HUMAN Diablo isoform 1 variant (Fragment) OS=Homo sapiens PE=2 SV=1	0.79953
CUTA	tr|C9IZG4|C9IZG4_HUMAN Protein CutA OS=Homo sapiens GN=CUTA PE=1 SV=1	0.791682
ZBTB2	sp|Q8N680|ZBTB2_HUMAN Zinc finger and BTB domain-containing protein 2 OS=Homo sapiens GN=ZBTB2 PE=1 SV=1	0.786609
tr|B4E1D8|B4E1D8_HUMAN	tr|B4E1D8|B4E1D8_HUMAN cDNA FLJ51597, highly similar to C4b-binding protein alpha chain OS=Homo sapiens PE=2 SV=1	0.786609
TXNDC	tr|B4DZX7|B4DZX7_HUMAN Thioredoxin domain containing, isoform CRA_b OS=Homo sapiens GN=TXNDC PE=2 SV=1	0.786609
tr|B4DRG7|B4DRG7_HUMAN	tr|B4DRG7|B4DRG7_HUMAN Condensin complex subunit 2 OS=Homo sapiens PE=2 SV=1	0.786609
tr|B2ZRE2|B2ZRE2_HUMAN	tr|B2ZRE2|B2ZRE2_HUMAN Beta-catenin (Fragment) OS=Homo sapiens PE=4 SV=1	0.783001
MRPS36	sp|P82909|RT36_HUMAN 28S ribosomal protein S36, mitochondrial OS=Homo sapiens GN=MRPS36 PE=1 SV=2	0.77978
tr|B4DI81|B4DI81_HUMAN	tr|B4DI81|B4DI81_HUMAN Gap junction protein OS=Homo sapiens PE=2 SV=1	0.778602
NCAM1	tr|A0A0D9SF30|A0A0D9SF30_HUMAN Neural cell adhesion molecule 1 (Fragment) OS=Homo sapiens GN=NCAM1 PE=1 SV=1	0.771831
SZRD1	sp|Q7Z422-2|SZRD1_HUMAN Isoform 2 of SUZ domain-containing protein 1 OS=Homo sapiens GN=SZRD1	0.771268
CETN2	sp|P41208|CETN2_HUMAN Centrin-2 OS=Homo sapiens GN=CETN2 PE=1 SV=1	0.769203
CFL1	tr|G3V1A4|G3V1A4_HUMAN Cofilin 1 (Non-muscle), isoform CRA_a OS=Homo sapiens GN=CFL1 PE=1 SV=1	0.761059
CAMK2N2	sp|Q96S95|CK2N2_HUMAN Calcium/calmodulin-dependent protein kinase II inhibitor 2 OS=Homo sapiens GN=CAMK2N2 PE=2 SV=1	0.760177
HEL-S-304	tr|A0A0K0K1K7|A0A0K0K1K7_HUMAN 6-phosphogluconolactonase, isoform CRA_b OS=Homo sapiens GN=HEL-S-304 PE=2 SV=1	0.757958
TMEM189-UBE2V1	tr|I3L0A0|I3L0A0_HUMAN HCG2044781 OS=Homo sapiens GN=TMEM189-UBE2V1 PE=3 SV=1	0.749447
WIPF3	tr|A0A0A0MSG0|A0A0A0MSG0_HUMAN WAS/WASL-interacting protein family member 3 OS=Homo sapiens GN=WIPF3 PE=1 SV=1	0.738557
tr|A8K144|A8K144_HUMAN	tr|A8K144|A8K144_HUMAN cDNA FLJ76746, highly similar to Homo sapiens brevican (BCAN), transcript variant 1, mRNA OS=Homo sapiens PE=2 SV=1	0.725842
NEFM	tr|A5YM63|A5YM63_HUMAN NEFM protein OS=Homo sapiens GN=NEFM PE=2 SV=1	0.720367
PAFAH1B3	tr|A0A024R0L6|A0A024R0L6_HUMAN Platelet-activating factor acetylhydrolase, isoform Ib, gamma subunit 29kDa, isoform CRA_a OS=Homo sapiens GN=PAFAH1B3 PE=4 SV=1	0.717829
MBP	tr|H7BYR8|H7BYR8_HUMAN Myelin basic protein OS=Homo sapiens GN=MBP PE=1 SV=1	0.7097
tr|Q6ZQN2|Q6ZQN2_HUMAN	tr|Q6ZQN2|Q6ZQN2_HUMAN cDNA FLJ46846 fis, clone UTERU3004635, moderately similar to Neuroblast differentiation associated protein AHNAK (Fragment) OS=Homo sapiens PE=2 SV=1	0.702049
RAB4B	tr|Q6PIK3|Q6PIK3_HUMAN HCG1995540, isoform CRA_b OS=Homo sapiens GN=RAB4B PE=1 SV=1	0.701005
C11orf58	tr|E9PM92|E9PM92_HUMAN Small acidic protein OS=Homo sapiens GN=C11orf58 PE=1 SV=2	0.700452
MDH2	tr|A0A024R4K3|A0A024R4K3_HUMAN Malate dehydrogenase OS=Homo sapiens GN=MDH2 PE=2 SV=1	0.69987
GNAI1	sp|P63096|GNAI1_HUMAN Guanine nucleotide-binding protein G(i) subunit alpha-1 OS=Homo sapiens GN=GNAI1 PE=1 SV=2	0.695231
KHSRP	tr|A0A087WTP3|A0A087WTP3_HUMAN Far upstream element-binding protein 2 OS=Homo sapiens GN=KHSRP PE=1 SV=1	0.692697
tr|A8K9L8|A8K9L8_HUMAN	tr|A8K9L8|A8K9L8_HUMAN cDNA FLJ76964, highly similar to Homo sapiens tropomodulin 2 (neuronal) (TMOD2), mRNA OS=Homo sapiens PE=2 SV=1	0.688036
WASF3	tr|Q5T8P4|Q5T8P4_HUMAN WAS protein family, member 3, isoform CRA_b OS=Homo sapiens GN=WASF3 PE=2 SV=1	0.6877
tr|B0I1R1|B0I1R1_HUMAN	tr|B0I1R1|B0I1R1_HUMAN DNAH9 variant protein (Fragment) OS=Homo sapiens PE=2 SV=1	0.687277
HEL-S-44	tr|V9HWC9|V9HWC9_HUMAN Superoxide dismutase [Cu-Zn] OS=Homo sapiens GN=HEL-S-44 PE=2 SV=1	0.685118
ATP6V1G3	sp|Q96LB4-3|VATG3_HUMAN Isoform 3 of V-type proton ATPase subunit G 3 OS=Homo sapiens GN=ATP6V1G3	0.684452
CHMP5	sp|Q9NZZ3-2|CHMP5_HUMAN Isoform 2 of Charged multivesicular body protein 5 OS=Homo sapiens GN=CHMP5	0.684148
NUDT14	sp|O95848|NUD14_HUMAN Uridine diphosphate glucose pyrophosphatase OS=Homo sapiens GN=NUDT14 PE=1 SV=2	0.680791
tr|B4DXI1|B4DXI1_HUMAN	tr|B4DXI1|B4DXI1_HUMAN cDNA FLJ54333, highly similar to T-complex protein 1 subunit epsilon OS=Homo sapiens PE=2 SV=1	0.679979
SBDS	tr|A0A087X020|A0A087X020_HUMAN Ribosome maturation protein SBDS OS=Homo sapiens GN=SBDS PE=1 SV=1	0.676414
tr|B4DMF5|B4DMF5_HUMAN	tr|B4DMF5|B4DMF5_HUMAN Glutamate dehydrogenase OS=Homo sapiens PE=2 SV=1	0.674948
TPM4	tr|K7EQW8|K7EQW8_HUMAN Tropomyosin alpha-4 chain (Fragment) OS=Homo sapiens GN=TPM4 PE=1 SV=1	0.657739
tr|B3KTA3|B3KTA3_HUMAN	tr|B3KTA3|B3KTA3_HUMAN Fascin OS=Homo sapiens PE=2 SV=1	0.648466
CBX1	tr|J3KS05|J3KS05_HUMAN Chromobox protein homolog 1 (Fragment) OS=Homo sapiens GN=CBX1 PE=1 SV=8	0.644361
APEH	tr|A0A024R2U9|A0A024R2U9_HUMAN N-acylaminoacyl-peptide hydrolase, isoform CRA_b OS=Homo sapiens GN=APEH PE=4 SV=1	0.644361
tr|B3KSL3|B3KSL3_HUMAN	tr|B3KSL3|B3KSL3_HUMAN cDNA FLJ36535 fis, clone TRACH2004521 OS=Homo sapiens PE=2 SV=1	0.644361
SNRPD1	tr|J3QLI9|J3QLI9_HUMAN Small nuclear ribonucleoprotein Sm D1 OS=Homo sapiens GN=SNRPD1 PE=1 SV=1	0.644361
tr|Q14014|Q14014_HUMAN	tr|Q14014|Q14014_HUMAN PR310 c-K-ras protein (Fragment) OS=Homo sapiens PE=2 SV=1	0.642706
HEL-S-71p	tr|A0A0K0K1H8|A0A0K0K1H8_HUMAN Epididymis secretory sperm binding protein Li 71p OS=Homo sapiens GN=HEL-S-71p PE=2 SV=1	0.642415
AK1	tr|Q5T9B7|Q5T9B7_HUMAN Adenylate kinase isoenzyme 1 OS=Homo sapiens GN=AK1 PE=1 SV=1	0.641738
BSN	tr|A0A024R2Y4|A0A024R2Y4_HUMAN Bassoon (Presynaptic cytomatrix protein), isoform CRA_a OS=Homo sapiens GN=BSN PE=4 SV=1	0.635609
EIF5	tr|A0A024R6Q1|A0A024R6Q1_HUMAN Eukaryotic translation initiation factor 5, isoform CRA_b OS=Homo sapiens GN=EIF5 PE=4 SV=1	0.625933
tr|B2RD27|B2RD27_HUMAN	tr|B2RD27|B2RD27_HUMAN cDNA, FLJ96428, highly similar to Homo sapiens proteasome (prosome, macropain) 26S subunit, non-ATPase, 7 (Mov34 homolog) (PSMD7), mRNA OS=Homo sapiens PE=2 SV=1	0.625933
GNG12	sp|Q9UBI6|GBG12_HUMAN Guanine nucleotide-binding protein G(I)/G(S)/G(O) subunit gamma-12 OS=Homo sapiens GN=GNG12 PE=1 SV=3	0.625022
CKMT1A	sp|P12532|KCRU_HUMAN Creatine kinase U-type, mitochondrial OS=Homo sapiens GN=CKMT1A PE=1 SV=1	0.622108
NDUFAB1	tr|H3BNK3|H3BNK3_HUMAN Acyl carrier protein (Fragment) OS=Homo sapiens GN=NDUFAB1 PE=1 SV=1	0.620389
tr|B4DFA0|B4DFA0_HUMAN	tr|B4DFA0|B4DFA0_HUMAN cDNA FLJ57482, highly similar to Carbonic anhydrase-related protein OS=Homo sapiens PE=2 SV=1	0.620389
PBDC1	tr|A6NDF3|A6NDF3_HUMAN Protein PBDC1 OS=Homo sapiens GN=PBDC1 PE=1 SV=2	0.620389
PRRG1	sp|O14668-2|TMG1_HUMAN Isoform 2 of Transmembrane gamma-carboxyglutamic acid protein 1 OS=Homo sapiens GN=PRRG1	0.620389
CS	tr|A0A024RB75|A0A024RB75_HUMAN Citrate synthase OS=Homo sapiens GN=CS PE=3 SV=1	0.620389
CAPN1	tr|A0A024R580|A0A024R580_HUMAN Calpain 1, (Mu/I) large subunit, isoform CRA_a OS=Homo sapiens GN=CAPN1 PE=3 SV=1	0.620389
VCL	tr|A0A024QZN4|A0A024QZN4_HUMAN Vinculin, isoform CRA_c OS=Homo sapiens GN=VCL PE=4 SV=1	0.620389
ENPP6	sp|Q6UWR7|ENPP6_HUMAN Ectonucleotide pyrophosphatase/phosphodiesterase family member 6 OS=Homo sapiens GN=ENPP6 PE=1 SV=2	0.620389
EFEMP1	tr|A0A0S2Z3V1|A0A0S2Z3V1_HUMAN EGF containing fibulin-like extracellular matrix protein 1 isoform 2 (Fragment) OS=Homo sapiens GN=EFEMP1 PE=2 SV=1	0.620389
HEL-S-162eP	tr|V9HVZ4|V9HVZ4_HUMAN Glyceraldehyde-3-phosphate dehydrogenase OS=Homo sapiens GN=HEL-S-162eP PE=2 SV=1	0.61818
TFG	tr|Q05BK6|Q05BK6_HUMAN TFG protein OS=Homo sapiens GN=TFG PE=1 SV=1	0.610783
GFAP	tr|K7EKD1|K7EKD1_HUMAN Glial fibrillary acidic protein (Fragment) OS=Homo sapiens GN=GFAP PE=1 SV=1	0.608569
CD59	tr|Q6FHM9|Q6FHM9_HUMAN CD59 antigen, complement regulatory protein, isoform CRA_b OS=Homo sapiens GN=CD59 PE=2 SV=1	0.605903
PREPL	sp|Q4J6C6-4|PPCEL_HUMAN Isoform 4 of Prolyl endopeptidase-like OS=Homo sapiens GN=PREPL	0.596985
TANGO2	sp|Q6ICL3-2|TNG2_HUMAN Isoform 2 of Transport and Golgi organization protein 2 homolog OS=Homo sapiens GN=TANGO2	0.596985
ILK	tr|A0A0A0MTH3|A0A0A0MTH3_HUMAN Integrin-linked protein kinase OS=Homo sapiens GN=ILK PE=1 SV=1	0.595032
HPS5	tr|G3V159|G3V159_HUMAN Hermansky-Pudlak syndrome 5 protein OS=Homo sapiens GN=HPS5 PE=1 SV=1	0.595032
KRAS	tr|A0A024RAV5|A0A024RAV5_HUMAN V-Ki-ras2 Kirsten rat sarcoma viral oncogene homolog, isoform CRA_b OS=Homo sapiens GN=KRAS PE=1 SV=1	0.58932
CDKN1B	tr|Q6I9V6|Q6I9V6_HUMAN CDKN1B protein OS=Homo sapiens GN=CDKN1B PE=2 SV=1	0.588836
STX1B	sp|P61266-2|STX1B_HUMAN Isoform 2 of Syntaxin-1B OS=Homo sapiens GN=STX1B	0.579661
CDV3	tr|D3DND1|D3DND1_HUMAN CDV3 homolog (Mouse), isoform CRA_a OS=Homo sapiens GN=CDV3 PE=4 SV=1	0.573751
GLO1	tr|X5DNM4|X5DNM4_HUMAN Lactoylglutathione lyase (Fragment) OS=Homo sapiens GN=GLO1 PE=2 SV=1	0.562931
SKP1	tr|E5RJR5|E5RJR5_HUMAN S-phase kinase-associated protein 1 OS=Homo sapiens GN=SKP1 PE=1 SV=1	0.55678
ATP5B	tr|Q0QEN7|Q0QEN7_HUMAN ATP synthase subunit beta (Fragment) OS=Homo sapiens GN=ATP5B PE=2 SV=1	0.546505
EDARADD	tr|L0R849|L0R849_HUMAN Alternative protein EDARADD OS=Homo sapiens GN=EDARADD PE=3 SV=1	0.537586
ATCAY	tr|A0A0S2Z5T8|A0A0S2Z5T8_HUMAN Ataxia cerebellar Cayman type isoform 1 (Fragment) OS=Homo sapiens GN=ATCAY PE=2 SV=1	0.532006
COX6B1	sp|P14854|CX6B1_HUMAN Cytochrome c oxidase subunit 6B1 OS=Homo sapiens GN=COX6B1 PE=1 SV=2	0.525616
DBI	tr|A0A024RAF2|A0A024RAF2_HUMAN Diazepam binding inhibitor (GABA receptor modulator, acyl-Coenzyme A binding protein), isoform CRA_a OS=Homo sapiens GN=DBI PE=4 SV=1	0.516301
tr|A8K7Q1|A8K7Q1_HUMAN	tr|A8K7Q1|A8K7Q1_HUMAN cDNA FLJ77770, highly similar to Homo sapiens nucleobindin 1 (NUCB1), mRNA OS=Homo sapiens PE=2 SV=1	0.51078

## Sheet: Cluster7
Cluster 7
Gene ID	Gene description	Fuzzy partition coefficient
UBE4B	tr|B1AQ61|B1AQ61_HUMAN Ubiquitin conjugation factor E4 B OS=Homo sapiens GN=UBE4B PE=1 SV=1	0.999516
C7orf55	sp|Q96HJ9|CG055_HUMAN UPF0562 protein C7orf55 OS=Homo sapiens GN=C7orf55 PE=1 SV=2	0.99947
KRT6B	sp|P04259|K2C6B_HUMAN Keratin, type II cytoskeletal 6B OS=Homo sapiens GN=KRT6B PE=1 SV=5	0.999428
HP	sp|P00738|HPT_HUMAN Haptoglobin OS=Homo sapiens GN=HP PE=1 SV=1	0.999413
KRT10	sp|P13645|K1C10_HUMAN Keratin, type I cytoskeletal 10 OS=Homo sapiens GN=KRT10 PE=1 SV=6	0.999286
KRT14	sp|P02533|K1C14_HUMAN Keratin, type I cytoskeletal 14 OS=Homo sapiens GN=KRT14 PE=1 SV=4	0.999236
RHOB	sp|P62745|RHOB_HUMAN Rho-related GTP-binding protein RhoB OS=Homo sapiens GN=RHOB PE=1 SV=1	0.999227
HAGH	tr|H3BPK3|H3BPK3_HUMAN Hydroxyacylglutathione hydrolase, mitochondrial (Fragment) OS=Homo sapiens GN=HAGH PE=1 SV=1	0.99922
TCEAL3	sp|Q969E4|TCAL3_HUMAN Transcription elongation factor A protein-like 3 OS=Homo sapiens GN=TCEAL3 PE=1 SV=1	0.999208
tr|B4DEA3|B4DEA3_HUMAN	tr|B4DEA3|B4DEA3_HUMAN cDNA FLJ56531, highly similar to UV excision repair protein RAD23 homolog B OS=Homo sapiens PE=2 SV=1	0.9992
HEL-S-277	tr|V9HW53|V9HW53_HUMAN Dimethylarginine dimethylaminohydrolase 2, isoform CRA_a OS=Homo sapiens GN=HEL-S-277 PE=1 SV=1	0.999141
tr|B4DHR1|B4DHR1_HUMAN	tr|B4DHR1|B4DHR1_HUMAN cDNA FLJ53009, highly similar to Calreticulin OS=Homo sapiens PE=2 SV=1	0.999123
HEL-S-153w	tr|V9HWF6|V9HWF6_HUMAN Alpha-1-acid glycoprotein OS=Homo sapiens GN=HEL-S-153w PE=2 SV=1	0.999094
FGA	sp|P02671-2|FIBA_HUMAN Isoform 2 of Fibrinogen alpha chain OS=Homo sapiens GN=FGA	0.999073
PRNP	tr|A1YVW6|A1YVW6_HUMAN Major prion protein OS=Homo sapiens GN=PRNP PE=3 SV=1	0.999031
RABL3	sp|Q5HYI8|RABL3_HUMAN Rab-like protein 3 OS=Homo sapiens GN=RABL3 PE=1 SV=1	0.999031
TBC1D10B	sp|Q4KMP7|TB10B_HUMAN TBC1 domain family member 10B OS=Homo sapiens GN=TBC1D10B PE=1 SV=3	0.999031
GNAT1	tr|A0A024R2Z1|A0A024R2Z1_HUMAN Guanine nucleotide binding protein (G protein), alpha transducing activity polypeptide 1, isoform CRA_a OS=Homo sapiens GN=GNAT1 PE=4 SV=1	0.999031
DDEF2	tr|Q53RS3|Q53RS3_HUMAN Putative uncharacterized protein DDEF2 (Fragment) OS=Homo sapiens GN=DDEF2 PE=4 SV=1	0.999031
tr|B3KXY4|B3KXY4_HUMAN	tr|B3KXY4|B3KXY4_HUMAN cDNA FLJ46313 fis, clone TESTI4040598 OS=Homo sapiens PE=2 SV=1	0.999031
SCRG1	tr|Q6FGG5|Q6FGG5_HUMAN SCRG1 protein OS=Homo sapiens GN=SCRG1 PE=2 SV=1	0.999031
TIMM50	tr|A0A024R0M6|A0A024R0M6_HUMAN Translocase of inner mitochondrial membrane 50 homolog (Yeast), isoform CRA_b OS=Homo sapiens GN=TIMM50 PE=4 SV=1	0.999031
tr|Q53ES7|Q53ES7_HUMAN	tr|Q53ES7|Q53ES7_HUMAN Myelin associated glycoprotein isoform a variant (Fragment) OS=Homo sapiens PE=2 SV=1	0.999031
WNK1	tr|D3DUP1|D3DUP1_HUMAN WNK lysine deficient protein kinase 1, isoform CRA_b OS=Homo sapiens GN=WNK1 PE=4 SV=1	0.999031
PRRC2C	tr|E7EPN9|E7EPN9_HUMAN Protein PRRC2C OS=Homo sapiens GN=PRRC2C PE=1 SV=1	0.999031
tr|B2R8A1|B2R8A1_HUMAN	tr|B2R8A1|B2R8A1_HUMAN cDNA, FLJ93802, highly similar to Homo sapiens succinate-CoA ligase, GDP-forming, alpha subunit (SUCLG1), mRNA OS=Homo sapiens PE=2 SV=1	0.999031
tr|Q53G72|Q53G72_HUMAN	tr|Q53G72|Q53G72_HUMAN B-cell receptor-associated protein 31 variant (Fragment) OS=Homo sapiens PE=2 SV=1	0.999031
ITIH4	tr|B2RMS9|B2RMS9_HUMAN Inter-alpha (Globulin) inhibitor H4 (Plasma Kallikrein-sensitive glycoprotein) OS=Homo sapiens GN=ITIH4 PE=2 SV=1	0.999031
ZA20D2	tr|A0A024R219|A0A024R219_HUMAN Zinc finger, A20 domain containing 2, isoform CRA_a OS=Homo sapiens GN=ZA20D2 PE=4 SV=1	0.999031
CRTAC1	tr|A0A0C4DFP6|A0A0C4DFP6_HUMAN Cartilage acidic protein 1 OS=Homo sapiens GN=CRTAC1 PE=1 SV=1	0.999031
tr|B4E1I8|B4E1I8_HUMAN	tr|B4E1I8|B4E1I8_HUMAN cDNA FLJ54228, highly similar to Leucine-rich alpha-2-glycoprotein OS=Homo sapiens PE=2 SV=1	0.999031
tr|B4DPP0|B4DPP0_HUMAN	tr|B4DPP0|B4DPP0_HUMAN cDNA FLJ51032, highly similar to CD9 antigen OS=Homo sapiens PE=2 SV=1	0.999031
PXN	tr|A0A140VJQ8|A0A140VJQ8_HUMAN Paxillin, isoform CRA_e OS=Homo sapiens GN=PXN PE=2 SV=1	0.999031
tr|A0A0U4B4U6|A0A0U4B4U6_HUMAN	tr|A0A0U4B4U6|A0A0U4B4U6_HUMAN DEAD box polypeptide 19A OS=Homo sapiens PE=2 SV=1	0.999031
AKR1E2	tr|G3V1C1|G3V1C1_HUMAN 1,5-anhydro-D-fructose reductase OS=Homo sapiens GN=AKR1E2 PE=1 SV=1	0.999031
PLCXD2	sp|Q0VAA5-2|PLCX2_HUMAN Isoform 2 of PI-PLC X domain-containing protein 2 OS=Homo sapiens GN=PLCXD2	0.999031
JMJD4	tr|A0A087WT84|A0A087WT84_HUMAN JmjC domain-containing protein 4 OS=Homo sapiens GN=JMJD4 PE=1 SV=1	0.999031
40422	tr|B5ME97|B5ME97_HUMAN Septin 10, isoform CRA_c OS=Homo sapiens GN=SEPT10 PE=1 SV=2	0.999031
CIT	sp|O14578-4|CTRO_HUMAN Isoform 4 of Citron Rho-interacting kinase OS=Homo sapiens GN=CIT	0.999031
APP	tr|A0A0A0MRG2|A0A0A0MRG2_HUMAN Amyloid beta A4 protein OS=Homo sapiens GN=APP PE=1 SV=1	0.999031
HSPC142	tr|A0A024R7L2|A0A024R7L2_HUMAN HSPC142 protein, isoform CRA_a OS=Homo sapiens GN=HSPC142 PE=4 SV=1	0.999031
VCPIP1	sp|Q96JH7|VCIP1_HUMAN Deubiquitinating protein VCIP135 OS=Homo sapiens GN=VCPIP1 PE=1 SV=2	0.999031
BORCS5	tr|G3V1P3|G3V1P3_HUMAN BLOC-1-related complex subunit 5 OS=Homo sapiens GN=BORCS5 PE=1 SV=1	0.999031
MLF2	tr|Q5U0N1|Q5U0N1_HUMAN MLF2 protein OS=Homo sapiens GN=MLF2 PE=2 SV=1	0.999031
REXO1	sp|Q8N1G1|REXO1_HUMAN RNA exonuclease 1 homolog OS=Homo sapiens GN=REXO1 PE=1 SV=3	0.999031
OCIAD1	tr|A0A024R9U3|A0A024R9U3_HUMAN OCIA domain containing 1, isoform CRA_a OS=Homo sapiens GN=OCIAD1 PE=4 SV=1	0.999031
tr|A8K6S3|A8K6S3_HUMAN	tr|A8K6S3|A8K6S3_HUMAN cDNA FLJ77570, highly similar to Homo sapiens pleckstrin homology domain containing, family C (with FERM domain) member 1 (PLEKHC1), mRNA OS=Homo sapiens PE=2 SV=1	0.999031
VSTM2A	tr|B5MCX6|B5MCX6_HUMAN V-set and transmembrane domain-containing protein 2A OS=Homo sapiens GN=VSTM2A PE=1 SV=1	0.999031
PCNP	sp|Q8WW12|PCNP_HUMAN PEST proteolytic signal-containing nuclear protein OS=Homo sapiens GN=PCNP PE=1 SV=2	0.999014
GAP43	tr|Q5U058|Q5U058_HUMAN Growth associated protein 43 OS=Homo sapiens GN=GAP43 PE=2 SV=1	0.998896
CAPNS1	tr|A0A075B7C0|A0A075B7C0_HUMAN Calpain small subunit 1 (Fragment) OS=Homo sapiens GN=CAPNS1 PE=1 SV=1	0.998585
PKIG	tr|Q5H937|Q5H937_HUMAN cAMP-dependent protein kinase inhibitor gamma OS=Homo sapiens GN=PKIG PE=1 SV=1	0.99858
NEDD8-MDP1	tr|S4R3E9|S4R3E9_HUMAN Protein NEDD8-MDP1 OS=Homo sapiens GN=NEDD8-MDP1 PE=4 SV=1	0.998529
HEL-76	tr|V9HW21|V9HW21_HUMAN Epididymis luminal protein 76 OS=Homo sapiens GN=HEL-76 PE=2 SV=1	0.998494
HAPLN2	sp|Q9GZV7|HPLN2_HUMAN Hyaluronan and proteoglycan link protein 2 OS=Homo sapiens GN=HAPLN2 PE=2 SV=1	0.998345
RPS10P5	sp|Q9NQ39|RS10L_HUMAN Putative 40S ribosomal protein S10-like OS=Homo sapiens GN=RPS10P5 PE=5 SV=1	0.998229
PDYN	tr|Q2YEL0|Q2YEL0_HUMAN Preprodynorphin (Fragment) OS=Homo sapiens GN=PDYN PE=4 SV=1	0.998229
TAX1BP3	sp|O14907|TX1B3_HUMAN Tax1-binding protein 3 OS=Homo sapiens GN=TAX1BP3 PE=1 SV=2	0.998023
MPPE1	tr|A0A075B777|A0A075B777_HUMAN Metallophosphoesterase 1 OS=Homo sapiens GN=MPPE1 PE=4 SV=1	0.997732
tr|Q8N8M3|Q8N8M3_HUMAN	tr|Q8N8M3|Q8N8M3_HUMAN cDNA FLJ39221 fis, clone OCBBF2006972, moderately similar to LIM AND SH3 DOMAIN PROTEIN 1 OS=Homo sapiens PE=2 SV=1	0.99751
HNRPK	tr|A0A024R228|A0A024R228_HUMAN Heterogeneous nuclear ribonucleoprotein K, isoform CRA_d OS=Homo sapiens GN=HNRPK PE=4 SV=1	0.997462
TMEM126B	tr|H0YD74|H0YD74_HUMAN Complex I assembly factor TMEM126B, mitochondrial (Fragment) OS=Homo sapiens GN=TMEM126B PE=1 SV=8	0.996944
IGHG3	tr|A0A075B6N8|A0A075B6N8_HUMAN Ig gamma-3 chain C region (Fragment) OS=Homo sapiens GN=IGHG3 PE=1 SV=1	0.996442
APOC3	tr|B0YIW2|B0YIW2_HUMAN Apolipoprotein C-III OS=Homo sapiens GN=APOC3 PE=1 SV=1	0.996069
tr|B4E1T1|B4E1T1_HUMAN	tr|B4E1T1|B4E1T1_HUMAN cDNA FLJ54081, highly similar to Keratin, type II cytoskeletal 5 OS=Homo sapiens PE=2 SV=1	0.996069
CSPG2	tr|A0A024RAP3|A0A024RAP3_HUMAN Chondroitin sulfate proteoglycan 2 (Versican), isoform CRA_a OS=Homo sapiens GN=CSPG2 PE=4 SV=1	0.995711
STMN2	tr|E5RGX5|E5RGX5_HUMAN Stathmin OS=Homo sapiens GN=STMN2 PE=1 SV=1	0.995574
PDLIM3	sp|Q53GG5-2|PDLI3_HUMAN Isoform 2 of PDZ and LIM domain protein 3 OS=Homo sapiens GN=PDLIM3	0.995483
ATP2B4	tr|A0A024R968|A0A024R968_HUMAN Calcium-transporting ATPase OS=Homo sapiens GN=ATP2B4 PE=3 SV=1	0.995302
HNMT	tr|Q9P1Y0|Q9P1Y0_HUMAN Histamine N-methyltransferase (Fragment) OS=Homo sapiens GN=HNMT PE=4 SV=1	0.994976
HEPACAM	sp|Q14CZ8|HECAM_HUMAN Hepatocyte cell adhesion molecule OS=Homo sapiens GN=HEPACAM PE=1 SV=1	0.994907
HPR	sp|P00739-2|HPTR_HUMAN Isoform 2 of Haptoglobin-related protein OS=Homo sapiens GN=HPR	0.994897
GRAMD3	tr|D6R9P9|D6R9P9_HUMAN GRAM domain-containing protein 3 OS=Homo sapiens GN=GRAMD3 PE=1 SV=1	0.994604
tr|B4E2U0|B4E2U0_HUMAN	tr|B4E2U0|B4E2U0_HUMAN 6-phosphogluconate dehydrogenase, decarboxylating OS=Homo sapiens PE=2 SV=1	0.994506
PPP3CC	sp|P48454-2|PP2BC_HUMAN Isoform 2 of Serine/threonine-protein phosphatase 2B catalytic subunit gamma isoform OS=Homo sapiens GN=PPP3CC	0.994252
tr|A0A140VJX3|A0A140VJX3_HUMAN	tr|A0A140VJX3|A0A140VJX3_HUMAN Sulfurtransferase OS=Homo sapiens PE=2 SV=1	0.994079
CHMP4B	sp|Q9H444|CHM4B_HUMAN Charged multivesicular body protein 4b OS=Homo sapiens GN=CHMP4B PE=1 SV=1	0.994079
THYN1	tr|A0A024R3M1|A0A024R3M1_HUMAN Thymocyte nuclear protein 1, isoform CRA_a OS=Homo sapiens GN=THYN1 PE=4 SV=1	0.994079
SH3BGRL2	sp|Q9UJC5|SH3L2_HUMAN SH3 domain-binding glutamic acid-rich-like protein 2 OS=Homo sapiens GN=SH3BGRL2 PE=1 SV=2	0.994037
SOS2	tr|G3V5W3|G3V5W3_HUMAN Son of sevenless homolog 2 OS=Homo sapiens GN=SOS2 PE=4 SV=1	0.994037
SMIM20	sp|Q8N5G0-2|SMI20_HUMAN Isoform 2 of Small integral membrane protein 20 OS=Homo sapiens GN=SMIM20	0.99389
MAWBP	tr|A0A024QZK5|A0A024QZK5_HUMAN Epididymis secretory protein Li 306 OS=Homo sapiens GN=MAWBP PE=2 SV=1	0.99389
PCSK2	sp|P16519-2|NEC2_HUMAN Isoform 2 of Neuroendocrine convertase 2 OS=Homo sapiens GN=PCSK2	0.993677
LAMP1	tr|A0A024RDY3|A0A024RDY3_HUMAN Lysosomal-associated membrane protein 1, isoform CRA_a OS=Homo sapiens GN=LAMP1 PE=3 SV=1	0.993677
HEL-S-7a	tr|A0A0K0K1J8|A0A0K0K1J8_HUMAN Adenylate cyclase type 10 OS=Homo sapiens GN=HEL-S-7a PE=2 SV=1	0.993677
XRCC5	tr|Q53T09|Q53T09_HUMAN Putative uncharacterized protein XRCC5 (Fragment) OS=Homo sapiens GN=XRCC5 PE=4 SV=1	0.993677
tr|B7Z785|B7Z785_HUMAN	tr|B7Z785|B7Z785_HUMAN cDNA FLJ52789, highly similar to Uridine/cytidine kinase-like 1 OS=Homo sapiens PE=2 SV=1	0.993677
tr|B7Z636|B7Z636_HUMAN	tr|B7Z636|B7Z636_HUMAN cDNA FLJ55887, highly similar to Ankyrin-2 (Fragment) OS=Homo sapiens PE=2 SV=1	0.993677
tr|B4DV18|B4DV18_HUMAN	tr|B4DV18|B4DV18_HUMAN cDNA FLJ56723, highly similar to Trans-2-enoyl-CoA reductase, mitochondrial (EC 1.3.1.38) OS=Homo sapiens PE=2 SV=1	0.993677
IDH3A	tr|H0YL72|H0YL72_HUMAN Isocitrate dehydrogenase [NAD] subunit alpha, mitochondrial OS=Homo sapiens GN=IDH3A PE=1 SV=1	0.993612
MARCKS	sp|P29966|MARCS_HUMAN Myristoylated alanine-rich C-kinase substrate OS=Homo sapiens GN=MARCKS PE=1 SV=4	0.99332
JCHAIN	tr|D6RD17|D6RD17_HUMAN Immunoglobulin J chain (Fragment) OS=Homo sapiens GN=JCHAIN PE=1 SV=8	0.993282
PYM1	sp|Q9BRP8-2|PYM1_HUMAN Isoform 2 of Partner of Y14 and mago OS=Homo sapiens GN=PYM1	0.993135
tr|Q6PN88|Q6PN88_HUMAN	tr|Q6PN88|Q6PN88_HUMAN Hematopoietic stem/progenitor cell induced protein 2 (Fragment) OS=Homo sapiens PE=2 SV=1	0.992992
BORCS6	sp|Q96GS4|BORC6_HUMAN BLOC-1-related complex subunit 6 OS=Homo sapiens GN=BORCS6 PE=1 SV=2	0.991691
tr|B2R9S4|B2R9S4_HUMAN	tr|B2R9S4|B2R9S4_HUMAN cDNA, FLJ94534, highly similar to Homo sapiens capping protein (actin filament), gelsolin-like(CAPG), mRNA OS=Homo sapiens PE=2 SV=1	0.991312
tr|D3JV41|D3JV41_HUMAN	tr|D3JV41|D3JV41_HUMAN C-X-C motif chemokine (Fragment) OS=Homo sapiens PE=3 SV=1	0.991184
KRT2	sp|P35908|K22E_HUMAN Keratin, type II cytoskeletal 2 epidermal OS=Homo sapiens GN=KRT2 PE=1 SV=2	0.991079
TTC9C	tr|E7EST3|E7EST3_HUMAN Tetratricopeptide repeat protein 9C OS=Homo sapiens GN=TTC9C PE=1 SV=2	0.990823
COTL1	tr|H3BT58|H3BT58_HUMAN Coactosin-like protein OS=Homo sapiens GN=COTL1 PE=1 SV=1	0.990509
RCOR3	tr|H0YDR8|H0YDR8_HUMAN REST corepressor 3 (Fragment) OS=Homo sapiens GN=RCOR3 PE=1 SV=1	0.990486
CNGB1	tr|H3BQW3|H3BQW3_HUMAN Cyclic nucleotide-gated cation channel beta-1 (Fragment) OS=Homo sapiens GN=CNGB1 PE=1 SV=8	0.990486
RNASET2	tr|A0A087WZM2|A0A087WZM2_HUMAN Ribonuclease T2 OS=Homo sapiens GN=RNASET2 PE=1 SV=1	0.990383
BSG	tr|A0A087WUV8|A0A087WUV8_HUMAN Basigin OS=Homo sapiens GN=BSG PE=1 SV=1	0.990383
KRT16	sp|P08779|K1C16_HUMAN Keratin, type I cytoskeletal 16 OS=Homo sapiens GN=KRT16 PE=1 SV=4	0.990347
GAB2	sp|Q9UQC2-2|GAB2_HUMAN Isoform 2 of GRB2-associated-binding protein 2 OS=Homo sapiens GN=GAB2	0.98982
PLBD2	sp|Q8NHP8-2|PLBL2_HUMAN Isoform 2 of Putative phospholipase B-like 2 OS=Homo sapiens GN=PLBD2	0.98982
ECI1	sp|P42126-2|ECI1_HUMAN Isoform 2 of Enoyl-CoA delta isomerase 1, mitochondrial OS=Homo sapiens GN=ECI1	0.989625
tr|B2RBS8|B2RBS8_HUMAN	tr|B2RBS8|B2RBS8_HUMAN cDNA, FLJ95666, highly similar to Homo sapiens albumin (ALB), mRNA OS=Homo sapiens PE=2 SV=1	0.98954
tr|Q1ZYL5|Q1ZYL5_HUMAN	tr|Q1ZYL5|Q1ZYL5_HUMAN Tropomyosin 1 alpha variant 6 OS=Homo sapiens PE=2 SV=1	0.988537
ENPP2	tr|E5RIB9|E5RIB9_HUMAN Ectonucleotide pyrophosphatase/phosphodiesterase family member 2 OS=Homo sapiens GN=ENPP2 PE=1 SV=1	0.988373
tr|B1PL87|B1PL87_HUMAN	tr|B1PL87|B1PL87_HUMAN Bid (Fragment) OS=Homo sapiens PE=2 SV=1	0.987557
BASP1	sp|P80723|BASP1_HUMAN Brain acid soluble protein 1 OS=Homo sapiens GN=BASP1 PE=1 SV=2	0.986842
BCAS1	tr|H0Y542|H0Y542_HUMAN Breast carcinoma-amplified sequence 1 (Fragment) OS=Homo sapiens GN=BCAS1 PE=1 SV=1	0.985463
GPX1	tr|A0A087WUQ6|A0A087WUQ6_HUMAN Glutathione peroxidase OS=Homo sapiens GN=GPX1 PE=1 SV=1	0.985028
PPP1R2P3	tr|G1AUC5|G1AUC5_HUMAN Protein phosphatase inhibitor 2-like protein OS=Homo sapiens GN=PPP1R2P3 PE=1 SV=1	0.984947
MKKS	tr|Q9HB66|Q9HB66_HUMAN Alternative protein MKKS OS=Homo sapiens GN=MKKS PE=1 SV=1	0.982974
ARMC1	tr|E5RHK3|E5RHK3_HUMAN Armadillo repeat-containing protein 1 (Fragment) OS=Homo sapiens GN=ARMC1 PE=1 SV=1	0.98291
SF3A1	tr|A0A024R1K8|A0A024R1K8_HUMAN Splicing factor 3a, subunit 1, 120kDa, isoform CRA_a OS=Homo sapiens GN=SF3A1 PE=4 SV=1	0.98285
KCMF1	sp|Q9P0J7|KCMF1_HUMAN E3 ubiquitin-protein ligase KCMF1 OS=Homo sapiens GN=KCMF1 PE=1 SV=2	0.98285
SCRN3	sp|Q0VDG4-2|SCRN3_HUMAN Isoform 2 of Secernin-3 OS=Homo sapiens GN=SCRN3	0.98285
COPS8	tr|H7C3S9|H7C3S9_HUMAN COP9 signalosome complex subunit 8 (Fragment) OS=Homo sapiens GN=COPS8 PE=1 SV=1	0.982485
SUMO2	tr|A0A024R8S3|A0A024R8S3_HUMAN Small ubiquitin-related modifier OS=Homo sapiens GN=SUMO2 PE=3 SV=1	0.979866
S100A13	sp|Q99584|S10AD_HUMAN Protein S100-A13 OS=Homo sapiens GN=S100A13 PE=1 SV=1	0.97941
tr|B3KU62|B3KU62_HUMAN	tr|B3KU62|B3KU62_HUMAN cDNA FLJ39243 fis, clone OCBBF2008283, highly similar to Protein NDRG1 OS=Homo sapiens PE=2 SV=1	0.979332
CLTA	tr|C9J8P9|C9J8P9_HUMAN Clathrin light chain A OS=Homo sapiens GN=CLTA PE=1 SV=1	0.979157
EPFP1	tr|Q9UNM1|Q9UNM1_HUMAN Chaperonin 10-related protein (Fragment) OS=Homo sapiens GN=EPFP1 PE=3 SV=1	0.978795
CHGA	sp|P10645|CMGA_HUMAN Chromogranin-A OS=Homo sapiens GN=CHGA PE=1 SV=7	0.977648
HIST1H1C	sp|P16403|H12_HUMAN Histone H1.2 OS=Homo sapiens GN=HIST1H1C PE=1 SV=2	0.975477
PFDN5	tr|H3BPF6|H3BPF6_HUMAN Prefoldin subunit 5 (Fragment) OS=Homo sapiens GN=PFDN5 PE=1 SV=1	0.97321
tr|A0A140VK56|A0A140VK56_HUMAN	tr|A0A140VK56|A0A140VK56_HUMAN Transaldolase OS=Homo sapiens PE=2 SV=1	0.972893
CRYAB	tr|A0A024R3B9|A0A024R3B9_HUMAN Alpha-crystallin B chain OS=Homo sapiens GN=CRYAB PE=1 SV=1	0.969889
LMNA	sp|P02545-3|LMNA_HUMAN Isoform ADelta10 of Prelamin-A/C OS=Homo sapiens GN=LMNA	0.966954
PLEC	sp|Q15149-2|PLEC_HUMAN Isoform 2 of Plectin OS=Homo sapiens GN=PLEC	0.96486
CHCHD6	tr|H0Y922|H0Y922_HUMAN MICOS complex subunit (Fragment) OS=Homo sapiens GN=CHCHD6 PE=1 SV=1	0.96486
tr|B7Z2Z1|B7Z2Z1_HUMAN	tr|B7Z2Z1|B7Z2Z1_HUMAN cDNA FLJ59523, highly similar to Scaffold attachment factor B OS=Homo sapiens PE=2 SV=1	0.96486
PROX1	sp|Q92786|PROX1_HUMAN Prospero homeobox protein 1 OS=Homo sapiens GN=PROX1 PE=1 SV=2	0.96486
RABL6	tr|H0Y4Z8|H0Y4Z8_HUMAN Chromosome 9 open reading frame 86, isoform CRA_b OS=Homo sapiens GN=RABL6 PE=1 SV=2	0.96486
PSMB9	tr|A0A0G2JJA7|A0A0G2JJA7_HUMAN Proteasome subunit beta type OS=Homo sapiens GN=PSMB9 PE=1 SV=1	0.96486
NPC2	tr|A0A024R6C0|A0A024R6C0_HUMAN Niemann-Pick disease, type C2, isoform CRA_a OS=Homo sapiens GN=NPC2 PE=4 SV=1	0.96164
TCEAL6	sp|Q6IPX3|TCAL6_HUMAN Transcription elongation factor A protein-like 6 OS=Homo sapiens GN=TCEAL6 PE=2 SV=1	0.960431
COA6	sp|Q5JTJ3-2|COA6_HUMAN Isoform 2 of Cytochrome c oxidase assembly factor 6 homolog OS=Homo sapiens GN=COA6	0.959512
SF3B2	tr|H0YCG1|H0YCG1_HUMAN Splicing factor 3B subunit 2 (Fragment) OS=Homo sapiens GN=SF3B2 PE=1 SV=1	0.959317
tr|A8K7W3|A8K7W3_HUMAN	tr|A8K7W3|A8K7W3_HUMAN cDNA FLJ75780, highly similar to Homo sapiens SGT1, suppressor of G2 allele of SKP1 (SUGT1), mRNA OS=Homo sapiens PE=2 SV=1	0.959317
PAG1	sp|Q9NWQ8|PHAG1_HUMAN Phosphoprotein associated with glycosphingolipid-enriched microdomains 1 OS=Homo sapiens GN=PAG1 PE=1 SV=2	0.95871
CLU	sp|P10909-2|CLUS_HUMAN Isoform 2 of Clusterin OS=Homo sapiens GN=CLU	0.95871
APLP1	tr|F5GZ08|F5GZ08_HUMAN Amyloid-like protein 1 OS=Homo sapiens GN=APLP1 PE=1 SV=1	0.956641
tr|A2NUT2|A2NUT2_HUMAN	tr|A2NUT2|A2NUT2_HUMAN Lambda-chain (AA -20 to 215) OS=Homo sapiens PE=1 SV=1	0.955215
IRGQ	tr|B7ZMD6|B7ZMD6_HUMAN IRGQ protein OS=Homo sapiens GN=IRGQ PE=2 SV=1	0.952163
tr|A8K2H9|A8K2H9_HUMAN	tr|A8K2H9|A8K2H9_HUMAN cDNA FLJ78503, highly similar to Homo sapiens keratin 13 (KRT13), transcript variant 1, mRNA OS=Homo sapiens PE=2 SV=1	0.951909
KCNQ2	tr|H0UI91|H0UI91_HUMAN Potassium voltage-gated channel, KQT-like subfamily, member 2, isoform CRA_j OS=Homo sapiens GN=KCNQ2 PE=3 SV=1	0.951341
ITPKB	sp|P27987-2|IP3KB_HUMAN Isoform 2 of Inositol-trisphosphate 3-kinase B OS=Homo sapiens GN=ITPKB	0.951341
DYNLRB2	tr|A0A140VJH9|A0A140VJH9_HUMAN Dynein, light chain, roadblock-type 2 OS=Homo sapiens GN=DYNLRB2 PE=2 SV=1	0.943468
RPL38	tr|A0A024R8P8|A0A024R8P8_HUMAN Ribosomal protein L38, isoform CRA_a OS=Homo sapiens GN=RPL38 PE=3 SV=1	0.942109
CHMP2A	tr|A0A024R4S0|A0A024R4S0_HUMAN Chromatin modifying protein 2A, isoform CRA_b OS=Homo sapiens GN=CHMP2A PE=3 SV=1	0.942109
PCBP2	tr|H3BRU6|H3BRU6_HUMAN Poly(rC)-binding protein 2 (Fragment) OS=Homo sapiens GN=PCBP2 PE=1 SV=1	0.938167
HPX	sp|P02790|HEMO_HUMAN Hemopexin OS=Homo sapiens GN=HPX PE=1 SV=2	0.937906
tr|A8K168|A8K168_HUMAN	tr|A8K168|A8K168_HUMAN Malic enzyme OS=Homo sapiens PE=2 SV=1	0.937906
tr|B3KS70|B3KS70_HUMAN	tr|B3KS70|B3KS70_HUMAN cDNA FLJ35660 fis, clone SPLEN2017538, highly similar to Dickkopf-related protein 3 OS=Homo sapiens PE=2 SV=1	0.937906
tr|B2RE19|B2RE19_HUMAN	tr|B2RE19|B2RE19_HUMAN cDNA, FLJ96877 OS=Homo sapiens PE=2 SV=1	0.93625
LCMT1	tr|I3L4A2|I3L4A2_HUMAN Leucine carboxyl methyltransferase 1 (Fragment) OS=Homo sapiens GN=LCMT1 PE=1 SV=1	0.932903
GNAO1	sp|P09471-2|GNAO_HUMAN Isoform Alpha-2 of Guanine nucleotide-binding protein G(o) subunit alpha OS=Homo sapiens GN=GNAO1	0.931736
MYDGF	tr|M0QXF7|M0QXF7_HUMAN Myeloid-derived growth factor (Fragment) OS=Homo sapiens GN=MYDGF PE=1 SV=1	0.930859
tr|B2R548|B2R548_HUMAN	tr|B2R548|B2R548_HUMAN Prefoldin subunit 4 OS=Homo sapiens PE=2 SV=1	0.929968
AP2B1	tr|A0A140VJE8|A0A140VJE8_HUMAN AP complex subunit beta OS=Homo sapiens GN=AP2B1 PE=2 SV=1	0.927906
C10orf70	tr|A0A024QZN7|A0A024QZN7_HUMAN Chromosome 10 open reading frame 70, isoform CRA_b OS=Homo sapiens GN=C10orf70 PE=4 SV=1	0.926453
DPP7	sp|Q9UHL4|DPP2_HUMAN Dipeptidyl peptidase 2 OS=Homo sapiens GN=DPP7 PE=1 SV=3	0.926155
RNF114	tr|A0A096LNN8|A0A096LNN8_HUMAN E3 ubiquitin-protein ligase RNF114 OS=Homo sapiens GN=RNF114 PE=1 SV=1	0.926006
DMTN	sp|Q08495|DEMA_HUMAN Dematin OS=Homo sapiens GN=DMTN PE=1 SV=3	0.925409
IMPAD1	tr|A0A024R7W0|A0A024R7W0_HUMAN Inositol monophosphatase domain containing 1, isoform CRA_a OS=Homo sapiens GN=IMPAD1 PE=4 SV=1	0.924546
SUPT6H	sp|Q7KZ85|SPT6H_HUMAN Transcription elongation factor SPT6 OS=Homo sapiens GN=SUPT6H PE=1 SV=2	0.919731
ACTRT1	sp|Q8TDG2|ACTT1_HUMAN Actin-related protein T1 OS=Homo sapiens GN=ACTRT1 PE=2 SV=2	0.919731
HSDL2	tr|A0A024R159|A0A024R159_HUMAN Hydroxysteroid dehydrogenase like 2, isoform CRA_c OS=Homo sapiens GN=HSDL2 PE=4 SV=1	0.919731
PTMS	tr|A0A158RFU3|A0A158RFU3_HUMAN Parathymosin OS=Homo sapiens GN=PTMS PE=2 SV=1	0.91798
tr|A0A140VK08|A0A140VK08_HUMAN	tr|A0A140VK08|A0A140VK08_HUMAN Testicular secretory protein Li 8 OS=Homo sapiens PE=2 SV=1	0.915349
GALM	sp|Q96C23|GALM_HUMAN Aldose 1-epimerase OS=Homo sapiens GN=GALM PE=1 SV=1	0.902972
HEL70	tr|V9HWC0|V9HWC0_HUMAN Epididymis luminal protein 70 OS=Homo sapiens GN=HEL70 PE=2 SV=1	0.899661
ICAM5	tr|Q8N6I2|Q8N6I2_HUMAN ICAM5 protein (Fragment) OS=Homo sapiens GN=ICAM5 PE=2 SV=2	0.894541
KIAA0324	tr|O60382|O60382_HUMAN KIAA0324 (Fragment) OS=Homo sapiens GN=KIAA0324 PE=4 SV=1	0.894541
EGLN1	tr|R4RYY7|R4RYY7_HUMAN Hypoxia-inducible factor prolyl hydroxylase 2 OS=Homo sapiens GN=EGLN1 PE=4 SV=1	0.894541
STOML2	tr|A0A087WYB4|A0A087WYB4_HUMAN Stomatin-like protein 2, mitochondrial OS=Homo sapiens GN=STOML2 PE=1 SV=1	0.894541
MEA1	sp|Q16626|MEA1_HUMAN Male-enhanced antigen 1 OS=Homo sapiens GN=MEA1 PE=1 SV=2	0.894541
tr|B2RAY1|B2RAY1_HUMAN	tr|B2RAY1|B2RAY1_HUMAN cDNA, FLJ95184, highly similar to Homo sapiens signal transducing adaptor molecule (SH3 domain and ITAM motif) 1 (STAM), mRNA OS=Homo sapiens PE=2 SV=1	0.887115
MVD	tr|H3BP35|H3BP35_HUMAN Diphosphomevalonate decarboxylase (Fragment) OS=Homo sapiens GN=MVD PE=1 SV=1	0.886495
VAT1	tr|A0A024R1Z6|A0A024R1Z6_HUMAN Vesicle amine transport protein 1 homolog (T californica), isoform CRA_a OS=Homo sapiens GN=VAT1 PE=4 SV=1	0.875554
PSAP	tr|A0A024QZQ2|A0A024QZQ2_HUMAN Prosaposin (Variant Gaucher disease and variant metachromatic leukodystrophy), isoform CRA_b OS=Homo sapiens GN=PSAP PE=4 SV=1	0.870902
tr|A8K288|A8K288_HUMAN	tr|A8K288|A8K288_HUMAN cDNA FLJ76322 OS=Homo sapiens PE=2 SV=1	0.868799
tr|D6R8Y8|D6R8Y8_HUMAN	tr|D6R8Y8|D6R8Y8_HUMAN Uncharacterized protein OS=Homo sapiens PE=4 SV=1	0.849894
CRYM	sp|Q14894|CRYM_HUMAN Ketimine reductase mu-crystallin OS=Homo sapiens GN=CRYM PE=1 SV=1	0.84673
RAC1	tr|A4D2P0|A4D2P0_HUMAN Ras-related C3 botulinum toxin substrate 1 (Rho family, small GTP binding protein Rac1) OS=Homo sapiens GN=RAC1 PE=2 SV=1	0.844023
tr|A0A140VJW2|A0A140VJW2_HUMAN	tr|A0A140VJW2|A0A140VJW2_HUMAN Stathmin OS=Homo sapiens PE=2 SV=1	0.836995
MEF2D/DAZAP1	tr|Q5IRN4|Q5IRN4_HUMAN Myocyte enhancer factor 2D/deleted in azoospermia associated protein 1 fusion protein OS=Homo sapiens GN=MEF2D/DAZAP1 fusion PE=2 SV=1	0.832909
REEP1	tr|A0A1C7CYY3|A0A1C7CYY3_HUMAN Receptor expression-enhancing protein OS=Homo sapiens GN=REEP1 PE=1 SV=1	0.832909
tr|A0A140VKG4|A0A140VKG4_HUMAN	tr|A0A140VKG4|A0A140VKG4_HUMAN Testis tissue sperm-binding protein Li 81P OS=Homo sapiens PE=2 SV=1	0.832909
FBLN1	tr|B1AHL2|B1AHL2_HUMAN Fibulin-1 OS=Homo sapiens GN=FBLN1 PE=1 SV=1	0.832909
tr|B4DGT4|B4DGT4_HUMAN	tr|B4DGT4|B4DGT4_HUMAN Histone deacetylase OS=Homo sapiens PE=2 SV=1	0.832909
CACNG8	sp|Q8WXS5|CCG8_HUMAN Voltage-dependent calcium channel gamma-8 subunit OS=Homo sapiens GN=CACNG8 PE=2 SV=3	0.832909
PDXK	tr|F2Z2Y4|F2Z2Y4_HUMAN Pyridoxal kinase OS=Homo sapiens GN=PDXK PE=1 SV=1	0.832909
MYO18A	tr|A0A1B0GV45|A0A1B0GV45_HUMAN Unconventional myosin-XVIIIa (Fragment) OS=Homo sapiens GN=MYO18A PE=1 SV=1	0.832909
FAM219A	tr|A0A0A0MRV9|A0A0A0MRV9_HUMAN Protein FAM219A OS=Homo sapiens GN=FAM219A PE=1 SV=1	0.832909
tr|B4DE39|B4DE39_HUMAN	tr|B4DE39|B4DE39_HUMAN cDNA FLJ57704, moderately similar to Homo sapiens BSD domain containing 1 (BSDC1), mRNA OS=Homo sapiens PE=2 SV=1	0.832909
GMFB	sp|P60983|GMFB_HUMAN Glia maturation factor beta OS=Homo sapiens GN=GMFB PE=1 SV=2	0.830189
tr|B0AZV0|B0AZV0_HUMAN	tr|B0AZV0|B0AZV0_HUMAN cDNA, FLJ79540, highly similar to Serine-threonine kinase receptor-associatedprotein OS=Homo sapiens PE=2 SV=1	0.828381
LHPP	tr|Q5T1Z0|Q5T1Z0_HUMAN Phospholysine phosphohistidine inorganic pyrophosphate phosphatase OS=Homo sapiens GN=LHPP PE=1 SV=1	0.821469
ALDOB	tr|A0A024R145|A0A024R145_HUMAN Fructose-bisphosphate aldolase OS=Homo sapiens GN=ALDOB PE=3 SV=1	0.794607
tr|B4DKV4|B4DKV4_HUMAN	tr|B4DKV4|B4DKV4_HUMAN cDNA FLJ60647, highly similar to Keratin, type II cytoskeletal 6B OS=Homo sapiens PE=2 SV=1	0.787325
tr|B3VL17|B3VL17_HUMAN	tr|B3VL17|B3VL17_HUMAN Beta globin (Fragment) OS=Homo sapiens PE=3 SV=1	0.783798
tr|B4DGC2|B4DGC2_HUMAN	tr|B4DGC2|B4DGC2_HUMAN cDNA FLJ56690, highly similar to Tropomyosin beta chain OS=Homo sapiens PE=2 SV=1	0.780445
DLG2	tr|B7Z2T4|B7Z2T4_HUMAN Disks large homolog 2 OS=Homo sapiens GN=DLG2 PE=1 SV=1	0.780065
tr|B4DNI1|B4DNI1_HUMAN	tr|B4DNI1|B4DNI1_HUMAN cDNA FLJ54298 OS=Homo sapiens PE=2 SV=1	0.772576
V<kappa>1	tr|A0N5G1|A0N5G1_HUMAN Rheumatoid factor C6 light chain (Fragment) OS=Homo sapiens GN=V<kappa>1 PE=2 SV=1	0.772576
tr|B7Z5Q2|B7Z5Q2_HUMAN	tr|B7Z5Q2|B7Z5Q2_HUMAN cDNA FLJ58075, highly similar to Ceruloplasmin (EC 1.16.3.1) OS=Homo sapiens PE=2 SV=1	0.762905
UBE2I	tr|B0QYN7|B0QYN7_HUMAN SUMO-conjugating enzyme OS=Homo sapiens GN=UBE2I PE=1 SV=1	0.762905
tr|B2RDE8|B2RDE8_HUMAN	tr|B2RDE8|B2RDE8_HUMAN cDNA, FLJ96580, highly similar to Homo sapiens hepatoma-derived growth factor (high-mobility group protein 1-like) (HDGF), mRNA OS=Homo sapiens PE=2 SV=1	0.761961
tr|S6BGF5|S6BGF5_HUMAN	tr|S6BGF5|S6BGF5_HUMAN IgG H chain OS=Homo sapiens PE=2 SV=1	0.760301
tr|G3V3Y1|G3V3Y1_HUMAN	tr|G3V3Y1|G3V3Y1_HUMAN Uncharacterized protein OS=Homo sapiens PE=4 SV=1	0.757399
TMSB10	tr|D6W5K2|D6W5K2_HUMAN Thymosin, beta 10, isoform CRA_a (Fragment) OS=Homo sapiens GN=TMSB10 PE=4 SV=1	0.744531
MECP2	tr|A0A075BRI2|A0A075BRI2_HUMAN Methyl CpG binding protein 2 (Fragment) OS=Homo sapiens GN=MECP2 PE=4 SV=1	0.738736
FAM169A	tr|D6RB01|D6RB01_HUMAN Soluble lamin-associated protein of 75 kDa OS=Homo sapiens GN=FAM169A PE=1 SV=1	0.720061
ACAD8	sp|Q9UKU7|ACAD8_HUMAN Isobutyryl-CoA dehydrogenase, mitochondrial OS=Homo sapiens GN=ACAD8 PE=1 SV=1	0.720061
ZFAND2B	tr|A0A024R435|A0A024R435_HUMAN Zinc finger, AN1-type domain 2B, isoform CRA_a OS=Homo sapiens GN=ZFAND2B PE=4 SV=1	0.720061
LOH11CR2A	tr|A0A024R3H3|A0A024R3H3_HUMAN Loss of heterozygosity, 11, chromosomal region 2, gene A, isoform CRA_b OS=Homo sapiens GN=LOH11CR2A PE=4 SV=1	0.720061
tr|Q6ZTI3|Q6ZTI3_HUMAN	tr|Q6ZTI3|Q6ZTI3_HUMAN cDNA FLJ44621 fis, clone BRACE2016896, highly similar to Lysyl-tRNA synthetase (EC 6.1.1.6) OS=Homo sapiens PE=2 SV=1	0.720061
MMP23B	tr|H0YA69|H0YA69_HUMAN Matrix metalloproteinase-23 (Fragment) OS=Homo sapiens GN=MMP23B PE=1 SV=1	0.720061
TSPYL4	sp|Q9UJ04|TSYL4_HUMAN Testis-specific Y-encoded-like protein 4 OS=Homo sapiens GN=TSPYL4 PE=1 SV=2	0.720061
CSPG5	tr|A0A087WUT8|A0A087WUT8_HUMAN Chondroitin sulfate proteoglycan 5 OS=Homo sapiens GN=CSPG5 PE=1 SV=1	0.720061
IGLL1	sp|P15814|IGLL1_HUMAN Immunoglobulin lambda-like polypeptide 1 OS=Homo sapiens GN=IGLL1 PE=1 SV=1	0.720061
tr|B7Z4Z2|B7Z4Z2_HUMAN	tr|B7Z4Z2|B7Z4Z2_HUMAN cDNA FLJ52440, highly similar to Lysosomal acid phosphatase (EC 3.1.3.2) OS=Homo sapiens PE=2 SV=1	0.720061
DIDO1	sp|Q9BTC0|DIDO1_HUMAN Death-inducer obliterator 1 OS=Homo sapiens GN=DIDO1 PE=1 SV=5	0.720061
tr|B7Z9B7|B7Z9B7_HUMAN	tr|B7Z9B7|B7Z9B7_HUMAN cDNA FLJ54732, moderately similar to Sorbin and SH3 domain-containing protein 1 OS=Homo sapiens PE=2 SV=1	0.703135
tr|A8K008|A8K008_HUMAN	tr|A8K008|A8K008_HUMAN Uncharacterized protein OS=Homo sapiens PE=2 SV=1	0.699682
HN1L	tr|H3BU16|H3BU16_HUMAN Hematological and neurological-expressed 1-like protein (Fragment) OS=Homo sapiens GN=HN1L PE=1 SV=1	0.699415
DDX6	tr|Q8IV96|Q8IV96_HUMAN DDX6 protein OS=Homo sapiens GN=DDX6 PE=1 SV=1	0.681254
FHIT	tr|A0A024R366|A0A024R366_HUMAN Fragile histidine triad gene, isoform CRA_a OS=Homo sapiens GN=FHIT PE=4 SV=1	0.675857
CGI-38	tr|A0A024R702|A0A024R702_HUMAN Brain specific protein, isoform CRA_a OS=Homo sapiens GN=CGI-38 PE=4 SV=1	0.670352
tr|B4DY96|B4DY96_HUMAN	tr|B4DY96|B4DY96_HUMAN cDNA FLJ55769, highly similar to Trifunctional enzyme subunit beta, mitochondrial OS=Homo sapiens PE=2 SV=1	0.664945
CDC42SE2	tr|D6REL0|D6REL0_HUMAN CDC42 small effector protein 2 OS=Homo sapiens GN=CDC42SE2 PE=1 SV=1	0.621553
tr|B2R853|B2R853_HUMAN	tr|B2R853|B2R853_HUMAN cDNA, FLJ93744, highly similar to Homo sapiens keratin 6E (KRT6E), mRNA OS=Homo sapiens PE=2 SV=1	0.619413
HEL-S-106	tr|V9HW38|V9HW38_HUMAN Epididymis secretory protein Li 106 OS=Homo sapiens GN=HEL-S-106 PE=2 SV=1	0.606571
SAA2	sp|P0DJI9|SAA2_HUMAN Serum amyloid A-2 protein OS=Homo sapiens GN=SAA2 PE=1 SV=1	0.590226
CRIP2	tr|H0YFA4|H0YFA4_HUMAN Cysteine-rich protein 2 (Fragment) OS=Homo sapiens GN=CRIP2 PE=1 SV=1	0.590159
DKFZp686I04196	tr|Q6N093|Q6N093_HUMAN Putative uncharacterized protein DKFZp686I04196 (Fragment) OS=Homo sapiens GN=DKFZp686I04196 PE=2 SV=1	0.57621
SGNE1	tr|A0A024R9I1|A0A024R9I1_HUMAN Secretory granule, neuroendocrine protein 1 (7B2 protein), isoform CRA_a OS=Homo sapiens GN=SGNE1 PE=4 SV=1	0.568377
PRRT1	sp|Q99946|PRRT1_HUMAN Proline-rich transmembrane protein 1 OS=Homo sapiens GN=PRRT1 PE=2 SV=2	0.568377
RPL29	tr|A0A024R326|A0A024R326_HUMAN Ribosomal protein L29, isoform CRA_a OS=Homo sapiens GN=RPL29 PE=4 SV=1	0.568377
MED15	tr|G3V1P5|G3V1P5_HUMAN Mediator of RNA polymerase II transcription subunit 15 OS=Homo sapiens GN=MED15 PE=1 SV=1	0.568377
HSPC049	tr|A0A024R751|A0A024R751_HUMAN HSPC049 protein, isoform CRA_a OS=Homo sapiens GN=HSPC049 PE=4 SV=1	0.568377
WBP1L	sp|Q9NX94-2|WBP1L_HUMAN Isoform 2 of WW domain binding protein 1-like OS=Homo sapiens GN=WBP1L	0.568377
C9orf142	sp|Q9BUH6|PAXX_HUMAN Protein PAXX OS=Homo sapiens GN=C9orf142 PE=1 SV=2	0.568377
TCOF1	tr|J3KQ96|J3KQ96_HUMAN Treacle protein (Fragment) OS=Homo sapiens GN=TCOF1 PE=1 SV=1	0.568377
AIF1	tr|Q4V347|Q4V347_HUMAN Allograft inflammatory factor 1 isoform 3 OS=Homo sapiens GN=AIF1 PE=2 SV=1	0.568377
PRELP	tr|Q6FHG6|Q6FHG6_HUMAN PRELP protein (Fragment) OS=Homo sapiens GN=PRELP PE=2 SV=1	0.568377
TCEAL5	sp|Q5H9L2|TCAL5_HUMAN Transcription elongation factor A protein-like 5 OS=Homo sapiens GN=TCEAL5 PE=1 SV=1	0.564838
APOA2	tr|V9GYE3|V9GYE3_HUMAN Apolipoprotein A-II OS=Homo sapiens GN=APOA2 PE=1 SV=1	0.563904
SCD5	tr|Q9BSN4|Q9BSN4_HUMAN SCD5 protein OS=Homo sapiens GN=SCD5 PE=2 SV=1	0.537437
TPM1	tr|A0A0S2Z4G6|A0A0S2Z4G6_HUMAN Tropomyosin 1 (Alpha), isoform CRA_o (Fragment) OS=Homo sapiens GN=TPM1 PE=2 SV=1	0.531831
FLYWCH1	tr|I3L0R3|I3L0R3_HUMAN FLYWCH-type zinc finger-containing protein 1 (Fragment) OS=Homo sapiens GN=FLYWCH1 PE=1 SV=1	0.522386
tr|B4DH12|B4DH12_HUMAN	tr|B4DH12|B4DH12_HUMAN cDNA FLJ60514, highly similar to Fructosamine-3-kinase (EC 2.7.1.-) OS=Homo sapiens PE=2 SV=1	0.518681
HINT1	tr|D6RC06|D6RC06_HUMAN Histidine triad nucleotide-binding protein 1 OS=Homo sapiens GN=HINT1 PE=1 SV=1	0.501434

## Sheet: Cluster8
Cluster 8
Gene ID	Gene description	Fuzzy partition coefficient
OTUB1	tr|J3KR44|J3KR44_HUMAN Ubiquitin thioesterase OS=Homo sapiens GN=OTUB1 PE=1 SV=2	0.999972
ACTN4	tr|A0A0S2Z3G9|A0A0S2Z3G9_HUMAN Actinin alpha 4 isoform 1 (Fragment) OS=Homo sapiens GN=ACTN4 PE=2 SV=1	0.999967
SPTBN1	tr|B2ZZ89|B2ZZ89_HUMAN Epididymis luminal protein 102 OS=Homo sapiens GN=SPTBN1 PE=2 SV=1	0.999946
tr|B3KMX3|B3KMX3_HUMAN	tr|B3KMX3|B3KMX3_HUMAN cDNA FLJ12857 fis, clone NT2RP2003513, highly similar to Homo sapiens paralemmin (PALM), transcript variant 2, mRNA OS=Homo sapiens PE=2 SV=1	0.999945
tr|A0A140VKE7|A0A140VKE7_HUMAN	tr|A0A140VKE7|A0A140VKE7_HUMAN Testis tissue sperm-binding protein Li 64n OS=Homo sapiens PE=2 SV=1	0.999937
SSB	tr|B5BUB5|B5BUB5_HUMAN Autoantigen La (Fragment) OS=Homo sapiens GN=SSB PE=2 SV=1	0.999924
EEA1	sp|Q15075|EEA1_HUMAN Early endosome antigen 1 OS=Homo sapiens GN=EEA1 PE=1 SV=2	0.999909
NDUFV1	tr|G3V0I5|G3V0I5_HUMAN NADH dehydrogenase (Ubiquinone) flavoprotein 1, 51kDa, isoform CRA_c OS=Homo sapiens GN=NDUFV1 PE=1 SV=1	0.999909
AP2A1	sp|O95782-2|AP2A1_HUMAN Isoform B of AP-2 complex subunit alpha-1 OS=Homo sapiens GN=AP2A1	0.999906
tr|A0A140VJQ4|A0A140VJQ4_HUMAN	tr|A0A140VJQ4|A0A140VJQ4_HUMAN Testicular tissue protein Li 130 OS=Homo sapiens PE=2 SV=1	0.999881
ARPC5	sp|O15511-2|ARPC5_HUMAN Isoform 2 of Actin-related protein 2/3 complex subunit 5 OS=Homo sapiens GN=ARPC5	0.999871
tr|B2R7P8|B2R7P8_HUMAN	tr|B2R7P8|B2R7P8_HUMAN cDNA, FLJ93545, highly similar to Homo sapiens 5-aminoimidazole-4-carboxamide ribonucleotide formyltransferase/IMP cyclohydrolase (ATIC), mRNA OS=Homo sapiens PE=2 SV=1	0.999871
CSPG3	tr|A0A024R7M3|A0A024R7M3_HUMAN Chondroitin sulfate proteoglycan 3 (Neurocan), isoform CRA_a OS=Homo sapiens GN=CSPG3 PE=4 SV=1	0.999817
FN3KRP	tr|A0A140VK84|A0A140VK84_HUMAN Fructosamine-3-kinase-related protein, isoform CRA_a OS=Homo sapiens GN=FN3KRP PE=2 SV=1	0.999817
PRSS3	tr|A1A508|A1A508_HUMAN PRSS3 protein OS=Homo sapiens GN=PRSS3 PE=2 SV=1	0.999817
MAP7D1	sp|Q3KQU3-2|MA7D1_HUMAN Isoform 2 of MAP7 domain-containing protein 1 OS=Homo sapiens GN=MAP7D1	0.999817
PLP1	tr|A0A0S2Z4D4|A0A0S2Z4D4_HUMAN Proteolipid protein 1 isoform 1 (Fragment) OS=Homo sapiens GN=PLP1 PE=2 SV=1	0.999817
tr|B4DZ87|B4DZ87_HUMAN	tr|B4DZ87|B4DZ87_HUMAN cDNA FLJ57240, highly similar to Mitochondrial proteins import receptor OS=Homo sapiens PE=2 SV=1	0.999817
THEMIS	tr|A0A0D9SFD2|A0A0D9SFD2_HUMAN Protein THEMIS OS=Homo sapiens GN=THEMIS PE=1 SV=1	0.999817
CPNE1	tr|B0QZ18|B0QZ18_HUMAN Copine-1 OS=Homo sapiens GN=CPNE1 PE=1 SV=1	0.999817
C20orf27	sp|Q9GZN8-2|CT027_HUMAN Isoform 2 of UPF0687 protein C20orf27 OS=Homo sapiens GN=C20orf27	0.999817
THUMPD1	tr|A0A024R388|A0A024R388_HUMAN THUMP domain containing 1, isoform CRA_a OS=Homo sapiens GN=THUMPD1 PE=4 SV=1	0.999817
NMT1	tr|Q96HI4|Q96HI4_HUMAN Glycylpeptide N-tetradecanoyltransferase (Fragment) OS=Homo sapiens GN=NMT1 PE=2 SV=2	0.999817
tr|B7Z829|B7Z829_HUMAN	tr|B7Z829|B7Z829_HUMAN cDNA FLJ51580 OS=Homo sapiens PE=2 SV=1	0.999817
CYTH2	tr|A0A0D9SFG6|A0A0D9SFG6_HUMAN Cytohesin-2 OS=Homo sapiens GN=CYTH2 PE=1 SV=1	0.999817
COQ3	sp|Q9NZJ6|COQ3_HUMAN Ubiquinone biosynthesis O-methyltransferase, mitochondrial OS=Homo sapiens GN=COQ3 PE=1 SV=3	0.999817
SUOX	tr|A0A024RB79|A0A024RB79_HUMAN Sulfite oxidase, isoform CRA_a OS=Homo sapiens GN=SUOX PE=4 SV=1	0.999817
SETD7	sp|Q8WTS6|SETD7_HUMAN Histone-lysine N-methyltransferase SETD7 OS=Homo sapiens GN=SETD7 PE=1 SV=1	0.999817
tr|B4DRL9|B4DRL9_HUMAN	tr|B4DRL9|B4DRL9_HUMAN cDNA FLJ58404, highly similar to Rab proteins geranylgeranyltransferase component A 1 OS=Homo sapiens PE=2 SV=1	0.999817
tr|A0A140VJE0|A0A140VJE0_HUMAN	tr|A0A140VJE0|A0A140VJE0_HUMAN Testicular tissue protein Li 14 OS=Homo sapiens PE=2 SV=1	0.999817
NPTN	sp|Q9Y639-1|NPTN_HUMAN Isoform 1 of Neuroplastin OS=Homo sapiens GN=NPTN	0.999817
DCTD	sp|P32321-2|DCTD_HUMAN Isoform 2 of Deoxycytidylate deaminase OS=Homo sapiens GN=DCTD	0.999817
GCFC2	tr|C9JII4|C9JII4_HUMAN GC-rich sequence DNA-binding factor 2 (Fragment) OS=Homo sapiens GN=GCFC2 PE=1 SV=1	0.999817
PRTFDC1	sp|Q9NRG1-2|PRDC1_HUMAN Isoform 2 of Phosphoribosyltransferase domain-containing protein 1 OS=Homo sapiens GN=PRTFDC1	0.999817
MOCS2	tr|A0A024QZS1|A0A024QZS1_HUMAN Molybdopterin synthase catalytic subunit OS=Homo sapiens GN=MOCS2 PE=3 SV=1	0.999817
TIMP2	tr|A0A024R8V7|A0A024R8V7_HUMAN TIMP metallopeptidase inhibitor 2, isoform CRA_b OS=Homo sapiens GN=TIMP2 PE=4 SV=1	0.999817
NLGN3	tr|A0A087WW27|A0A087WW27_HUMAN Neuroligin-3 OS=Homo sapiens GN=NLGN3 PE=1 SV=1	0.999817
CENPP	tr|A0A087WTF1|A0A087WTF1_HUMAN Centromere protein P OS=Homo sapiens GN=CENPP PE=1 SV=1	0.999817
VPS26B	tr|A0A024R3L9|A0A024R3L9_HUMAN Vacuolar protein sorting 26 homolog B (Yeast), isoform CRA_a OS=Homo sapiens GN=VPS26B PE=4 SV=1	0.999817
CNTN2	tr|A0A024R9B4|A0A024R9B4_HUMAN Contactin 2 (Axonal), isoform CRA_a OS=Homo sapiens GN=CNTN2 PE=4 SV=1	0.999817
EPHX1	tr|R4SBI6|R4SBI6_HUMAN Epoxide hydrolase OS=Homo sapiens GN=EPHX1 PE=2 SV=1	0.999817
RBBP4	sp|Q09028-2|RBBP4_HUMAN Isoform 2 of Histone-binding protein RBBP4 OS=Homo sapiens GN=RBBP4	0.999817
tr|B7Z222|B7Z222_HUMAN	tr|B7Z222|B7Z222_HUMAN cDNA FLJ56302, highly similar to Pituitary adenylate cyclase-activating polypeptide OS=Homo sapiens PE=2 SV=1	0.999817
AP2A2	sp|O94973-2|AP2A2_HUMAN Isoform 2 of AP-2 complex subunit alpha-2 OS=Homo sapiens GN=AP2A2	0.999811
PPP3R1	tr|D3YTA9|D3YTA9_HUMAN Calcineurin subunit B type 1 OS=Homo sapiens GN=PPP3R1 PE=1 SV=1	0.999796
EFHD2	tr|A0A024QZ77|A0A024QZ77_HUMAN EF-hand domain family, member D2, isoform CRA_a OS=Homo sapiens GN=EFHD2 PE=2 SV=1	0.999789
TUBA8	sp|Q9NY65-2|TBA8_HUMAN Isoform 2 of Tubulin alpha-8 chain OS=Homo sapiens GN=TUBA8	0.999761
PTPN11	sp|Q06124|PTN11_HUMAN Tyrosine-protein phosphatase non-receptor type 11 OS=Homo sapiens GN=PTPN11 PE=1 SV=2	0.999756
ATP6V1C1	tr|A0A024R9I0|A0A024R9I0_HUMAN ATPase, H+ transporting, lysosomal 42kDa, V1 subunit C1, isoform CRA_a OS=Homo sapiens GN=ATP6V1C1 PE=2 SV=1	0.99975
PDHA1	tr|A0A024RBX9|A0A024RBX9_HUMAN Pyruvate dehydrogenase E1 component subunit alpha OS=Homo sapiens GN=PDHA1 PE=4 SV=1	0.999702
PPP2CA	tr|B3KUN1|B3KUN1_HUMAN Serine/threonine-protein phosphatase OS=Homo sapiens GN=PPP2CA PE=2 SV=1	0.999688
FAHD2A	tr|A0A024RE27|A0A024RE27_HUMAN Fumarylacetoacetate hydrolase domain containing 2A, isoform CRA_a OS=Homo sapiens GN=FAHD2A PE=4 SV=1	0.999648
tr|B2R8Z8|B2R8Z8_HUMAN	tr|B2R8Z8|B2R8Z8_HUMAN cDNA, FLJ94136, highly similar to Homo sapiens synaptotagmin binding, cytoplasmic RNA interacting protein (SYNCRIP), mRNA OS=Homo sapiens PE=2 SV=1	0.999616
tr|B4DEA6|B4DEA6_HUMAN	tr|B4DEA6|B4DEA6_HUMAN cDNA FLJ56566, highly similar to Small glutamine-rich tetratricopeptiderepeat-containing protein A OS=Homo sapiens PE=2 SV=1	0.999616
tr|B4DPH8|B4DPH8_HUMAN	tr|B4DPH8|B4DPH8_HUMAN cDNA FLJ55125 OS=Homo sapiens PE=2 SV=1	0.999616
hCG_2004980	tr|D3DWV9|D3DWV9_HUMAN Isocitrate dehydrogenase [NAD] subunit, mitochondrial OS=Homo sapiens GN=hCG_2004980 PE=3 SV=1	0.999616
SYT5	tr|A0A024R4N8|A0A024R4N8_HUMAN Synaptotagmin V, isoform CRA_a OS=Homo sapiens GN=SYT5 PE=4 SV=1	0.999592
SYN3	tr|A0A024R1I8|A0A024R1I8_HUMAN Synapsin III, isoform CRA_f OS=Homo sapiens GN=SYN3 PE=4 SV=1	0.999592
tr|B3KX75|B3KX75_HUMAN	tr|B3KX75|B3KX75_HUMAN cDNA FLJ44930 fis, clone BRAMY3015549, highly similar to Neural cell adhesion molecule L1-like protein (Fragment) OS=Homo sapiens PE=2 SV=1	0.999573
GNB5	tr|A0A024R5R9|A0A024R5R9_HUMAN Guanine nucleotide binding protein (G protein), beta 5, isoform CRA_a OS=Homo sapiens GN=GNB5 PE=4 SV=1	0.999567
MT3	tr|A0A024R6R7|A0A024R6R7_HUMAN Metallothionein OS=Homo sapiens GN=MT3 PE=3 SV=1	0.999502
TRIM2	sp|Q9C040-2|TRIM2_HUMAN Isoform 2 of Tripartite motif-containing protein 2 OS=Homo sapiens GN=TRIM2	0.999495
MAP1LC3A	sp|Q9H492-2|MLP3A_HUMAN Isoform 2 of Microtubule-associated proteins 1A/1B light chain 3A OS=Homo sapiens GN=MAP1LC3A	0.999405
tr|B2R5W6|B2R5W6_HUMAN	tr|B2R5W6|B2R5W6_HUMAN cDNA, FLJ92661, highly similar to Homo sapiens microtubule-associated protein, RP/EB family, member 3 (MAPRE3), mRNA OS=Homo sapiens PE=2 SV=1	0.999386
ATP6V1H	tr|A0A024R7U9|A0A024R7U9_HUMAN ATPase, H+ transporting, lysosomal 50/57kDa, V1 subunit H, isoform CRA_a OS=Homo sapiens GN=ATP6V1H PE=4 SV=1	0.999356
ARPC2	tr|Q53R19|Q53R19_HUMAN Actin related protein 2/3 complex, subunit 2, 34kDa, isoform CRA_a OS=Homo sapiens GN=ARPC2 PE=2 SV=1	0.999323
HSPA1A	sp|P0DMV8|HS71A_HUMAN Heat shock 70 kDa protein 1A OS=Homo sapiens GN=HSPA1A PE=1 SV=1	0.999257
ATP1A3	tr|A0A0A0MT26|A0A0A0MT26_HUMAN Sodium/potassium-transporting ATPase subunit alpha-3 OS=Homo sapiens GN=ATP1A3 PE=1 SV=1	0.999243
CHORDC1	tr|A0A024R394|A0A024R394_HUMAN Cysteine and histidine-rich domain (CHORD)-containing 1, isoform CRA_c OS=Homo sapiens GN=CHORDC1 PE=4 SV=1	0.999243
HEL-S-71	tr|V9HW41|V9HW41_HUMAN Epididymis secretory protein Li 71 OS=Homo sapiens GN=HEL-S-71 PE=2 SV=1	0.999204
tr|B0AZR8|B0AZR8_HUMAN	tr|B0AZR8|B0AZR8_HUMAN cDNA, FLJ79508, highly similar to Opioid-binding protein/cell adhesion moleculeprecursor OS=Homo sapiens PE=2 SV=1	0.999143
PCDH1	sp|Q08174-2|PCDH1_HUMAN Isoform 2 of Protocadherin-1 OS=Homo sapiens GN=PCDH1	0.999143
KTN1	tr|A0A024R663|A0A024R663_HUMAN Kinectin 1 (Kinesin receptor), isoform CRA_a OS=Homo sapiens GN=KTN1 PE=4 SV=1	0.999143
HMGCL	tr|B1AK13|B1AK13_HUMAN 3-hydroxymethyl-3-methylglutaryl-Coenzyme A lyase (Hydroxymethylglutaricaciduria), isoform CRA_b OS=Homo sapiens GN=HMGCL PE=2 SV=1	0.999143
TOLLIP	tr|Q6FIE9|Q6FIE9_HUMAN TOLLIP protein OS=Homo sapiens GN=TOLLIP PE=1 SV=1	0.999056
IDI1	sp|Q13907-2|IDI1_HUMAN Isoform 2 of Isopentenyl-diphosphate Delta-isomerase 1 OS=Homo sapiens GN=IDI1	0.999004
NRAS	tr|Q5U091|Q5U091_HUMAN Neuroblastoma RAS viral (V-ras) oncogene homolog OS=Homo sapiens GN=NRAS PE=2 SV=1	0.998974
RAB35	tr|F5H157|F5H157_HUMAN Ras-related protein Rab-35 (Fragment) OS=Homo sapiens GN=RAB35 PE=1 SV=1	0.998931
ATP6V1A	sp|P38606-2|VATA_HUMAN Isoform 2 of V-type proton ATPase catalytic subunit A OS=Homo sapiens GN=ATP6V1A	0.998884
RAB7A	tr|A0A158RFU6|A0A158RFU6_HUMAN RAB7, member RAS oncogene family, isoform CRA_a OS=Homo sapiens GN=RAB7A PE=2 SV=1	0.998878
SYN2	tr|A0A087WW96|A0A087WW96_HUMAN Synapsin-2 OS=Homo sapiens GN=SYN2 PE=1 SV=1	0.998878
WASL	tr|A4D0Y1|A4D0Y1_HUMAN Wiskott-Aldrich syndrome-like OS=Homo sapiens GN=WASL PE=4 SV=1	0.998821
tr|B2R983|B2R983_HUMAN	tr|B2R983|B2R983_HUMAN cDNA, FLJ94267, highly similar to Homo sapiens glutathione S-transferase omega 1 (GSTO1), mRNA OS=Homo sapiens PE=2 SV=1	0.998726
HSPA4	sp|P34932|HSP74_HUMAN Heat shock 70 kDa protein 4 OS=Homo sapiens GN=HSPA4 PE=1 SV=4	0.998644
MAP2	tr|A0A024R3Z1|A0A024R3Z1_HUMAN Microtubule-associated protein OS=Homo sapiens GN=MAP2 PE=4 SV=1	0.998448
IDH3B	tr|A0A087WZN1|A0A087WZN1_HUMAN Isocitrate dehydrogenase [NAD] subunit, mitochondrial OS=Homo sapiens GN=IDH3B PE=1 SV=1	0.998347
DPYSL4	sp|O14531|DPYL4_HUMAN Dihydropyrimidinase-related protein 4 OS=Homo sapiens GN=DPYSL4 PE=1 SV=2	0.998279
tr|B2RAH7|B2RAH7_HUMAN	tr|B2RAH7|B2RAH7_HUMAN cDNA, FLJ94921, highly similar to Homo sapiens prolyl endopeptidase (PREP), mRNA OS=Homo sapiens PE=2 SV=1	0.998233
NAP1L4	tr|A0A024RCC9|A0A024RCC9_HUMAN Nucleosome assembly protein 1-like 4, isoform CRA_b OS=Homo sapiens GN=NAP1L4 PE=3 SV=1	0.998217
HEL-S-68p	tr|V9HWF4|V9HWF4_HUMAN Phosphoglycerate kinase OS=Homo sapiens GN=HEL-S-68p PE=2 SV=1	0.998117
GDI1	tr|A0A0S2Z3X8|A0A0S2Z3X8_HUMAN Rab GDP dissociation inhibitor (Fragment) OS=Homo sapiens GN=GDI1 PE=2 SV=1	0.998074
FAM49B	tr|A0A024R9G4|A0A024R9G4_HUMAN Family with sequence similarity 49, member B, isoform CRA_a OS=Homo sapiens GN=FAM49B PE=4 SV=1	0.998074
PFDN4	sp|Q9NQP4|PFD4_HUMAN Prefoldin subunit 4 OS=Homo sapiens GN=PFDN4 PE=1 SV=1	0.997867
KIAA0513	sp|O60268-3|K0513_HUMAN Isoform 3 of Uncharacterized protein KIAA0513 OS=Homo sapiens GN=KIAA0513	0.997809
tr|B4DIV0|B4DIV0_HUMAN	tr|B4DIV0|B4DIV0_HUMAN cDNA FLJ52546, highly similar to Beta-soluble NSF attachment protein OS=Homo sapiens PE=2 SV=1	0.99779
ACTR2	sp|P61160|ARP2_HUMAN Actin-related protein 2 OS=Homo sapiens GN=ACTR2 PE=1 SV=1	0.997563
NSFL1C	sp|Q9UNZ2-5|NSF1C_HUMAN Isoform 3 of NSFL1 cofactor p47 OS=Homo sapiens GN=NSFL1C	0.997547
RANBP1	tr|A0A140VK94|A0A140VK94_HUMAN RAN binding protein 1, isoform CRA_g OS=Homo sapiens GN=RANBP1 PE=2 SV=1	0.997523
KCTD13	tr|I3L3K4|I3L3K4_HUMAN BTB/POZ domain-containing adapter for CUL3-mediated RhoA degradation protein 1 (Fragment) OS=Homo sapiens GN=KCTD13 PE=4 SV=1	0.997193
tr|B4DS41|B4DS41_HUMAN	tr|B4DS41|B4DS41_HUMAN cDNA FLJ55173, highly similar to Nuclear distribution protein nudE-like 1 OS=Homo sapiens PE=2 SV=1	0.997105
FKBP3	sp|Q00688|FKBP3_HUMAN Peptidyl-prolyl cis-trans isomerase FKBP3 OS=Homo sapiens GN=FKBP3 PE=1 SV=1	0.997066
HSBP1	sp|O75506|HSBP1_HUMAN Heat shock factor-binding protein 1 OS=Homo sapiens GN=HSBP1 PE=1 SV=1	0.997034
SAR1B	tr|D6RD69|D6RD69_HUMAN GTP-binding protein SAR1b (Fragment) OS=Homo sapiens GN=SAR1B PE=1 SV=1	0.996965
CRABP2	sp|P29373|RABP2_HUMAN Cellular retinoic acid-binding protein 2 OS=Homo sapiens GN=CRABP2 PE=1 SV=2	0.996863
tr|B7Z9Z7|B7Z9Z7_HUMAN	tr|B7Z9Z7|B7Z9Z7_HUMAN cDNA, FLJ79011, highly similar to Rabphilin-3A OS=Homo sapiens PE=2 SV=1	0.996863
SDHA	tr|A0A024QZ30|A0A024QZ30_HUMAN Succinate dehydrogenase [ubiquinone] flavoprotein subunit, mitochondrial OS=Homo sapiens GN=SDHA PE=3 SV=1	0.996863
ATP2B2	sp|Q01814-5|AT2B2_HUMAN Isoform YB of Plasma membrane calcium-transporting ATPase 2 OS=Homo sapiens GN=ATP2B2	0.996719
HNRPDL	tr|A0A024RDF6|A0A024RDF6_HUMAN Heterogeneous nuclear ribonucleoprotein D-like, isoform CRA_a OS=Homo sapiens GN=HNRPDL PE=4 SV=1	0.996719
PFAS	tr|A8K8N7|A8K8N7_HUMAN Phosphoribosylformylglycinamidine synthase (FGAR amidotransferase), isoform CRA_b OS=Homo sapiens GN=PFAS PE=2 SV=1	0.996719
SLC17A7	sp|Q9P2U7-3|VGLU1_HUMAN Isoform 3 of Vesicular glutamate transporter 1 OS=Homo sapiens GN=SLC17A7	0.996719
CA4	sp|P22748|CAH4_HUMAN Carbonic anhydrase 4 OS=Homo sapiens GN=CA4 PE=1 SV=2	0.996719
CYTH1	sp|Q15438-2|CYH1_HUMAN Isoform 2 of Cytohesin-1 OS=Homo sapiens GN=CYTH1	0.996719
tr|B3KTN5|B3KTN5_HUMAN	tr|B3KTN5|B3KTN5_HUMAN cDNA FLJ38538 fis, clone HCHON2001407, highly similar to LanC-like protein 2 OS=Homo sapiens PE=2 SV=1	0.996719
PGM2L1	sp|Q6PCE3|PGM2L_HUMAN Glucose 1,6-bisphosphate synthase OS=Homo sapiens GN=PGM2L1 PE=1 SV=3	0.996673
ACADSB	tr|A0A0S2Z3P9|A0A0S2Z3P9_HUMAN Acyl-CoA dehydrogenase short/branched chain isoform 1 (Fragment) OS=Homo sapiens GN=ACADSB PE=2 SV=1	0.995952
CRKL	sp|P46109|CRKL_HUMAN Crk-like protein OS=Homo sapiens GN=CRKL PE=1 SV=1	0.995952
38961	tr|B1AMS2|B1AMS2_HUMAN Septin 6, isoform CRA_b OS=Homo sapiens GN=SEPT6 PE=1 SV=1	0.995928
tr|B2R5J1|B2R5J1_HUMAN	tr|B2R5J1|B2R5J1_HUMAN cDNA, FLJ92494, highly similar to Homo sapiens GABA(A) receptor-associated protein (GABARAP), mRNA OS=Homo sapiens PE=2 SV=1	0.995862
UBE1	tr|A0A024R1A3|A0A024R1A3_HUMAN Testicular secretory protein Li 63 OS=Homo sapiens GN=UBE1 PE=2 SV=1	0.995832
NT5DC3	sp|Q86UY8-2|NT5D3_HUMAN Isoform 2 of 5~-nucleotidase domain-containing protein 3 OS=Homo sapiens GN=NT5DC3	0.995677
ASS	tr|Q5T6L4|Q5T6L4_HUMAN Argininosuccinate synthase 1 isoform 1 OS=Homo sapiens GN=ASS PE=2 SV=1	0.995677
tr|B7Z686|B7Z686_HUMAN	tr|B7Z686|B7Z686_HUMAN cDNA FLJ57191, highly similar to Neuronal-specific septin-3 OS=Homo sapiens PE=2 SV=1	0.995598
RAB11B	sp|Q15907|RB11B_HUMAN Ras-related protein Rab-11B OS=Homo sapiens GN=RAB11B PE=1 SV=4	0.995481
EEF1D	tr|A0A087X1X7|A0A087X1X7_HUMAN Elongation factor 1-delta OS=Homo sapiens GN=EEF1D PE=1 SV=1	0.995355
HSPH1	tr|A0A024RDQ0|A0A024RDQ0_HUMAN Heat shock 105kDa/110kDa protein 1, isoform CRA_a OS=Homo sapiens GN=HSPH1 PE=3 SV=1	0.995261
CACNA2D1	tr|Q9UIU0|Q9UIU0_HUMAN Dihydropyridine receptor alpha 2 subunit OS=Homo sapiens GN=CACNA2D1 PE=4 SV=1	0.995132
PYGM	tr|A0A0M4FEM1|A0A0M4FEM1_HUMAN Alpha-1,4 glucan phosphorylase OS=Homo sapiens GN=PYGM PE=3 SV=1	0.994615
PRKAR2A	tr|A0A024R2W3|A0A024R2W3_HUMAN Protein kinase cAMP-dependent regulatory type II alpha isoform 2 OS=Homo sapiens GN=PRKAR2A PE=2 SV=1	0.994557
NPEPPS	tr|E9PLK3|E9PLK3_HUMAN Puromycin-sensitive aminopeptidase OS=Homo sapiens GN=NPEPPS PE=1 SV=1	0.993998
UBE2V2	tr|A0M8W4|A0M8W4_HUMAN Ubiquitin-conjugating enzyme E2 variant 2 OS=Homo sapiens GN=UBE2V2 PE=2 SV=1	0.993738
NCALD	tr|B2RB70|B2RB70_HUMAN Neurocalcin delta, isoform CRA_a OS=Homo sapiens GN=NCALD PE=2 SV=1	0.993716
PRKAR2B	tr|A0A024R712|A0A024R712_HUMAN Protein kinase, cAMP-dependent, regulatory, type II, beta, isoform CRA_a OS=Homo sapiens GN=PRKAR2B PE=4 SV=1	0.993641
RBMXL1	tr|A0A1B0GUK8|A0A1B0GUK8_HUMAN RNA-binding motif protein, X-linked-like-1 (Fragment) OS=Homo sapiens GN=RBMXL1 PE=1 SV=1	0.993437
KBTBD11	sp|O94819|KBTBB_HUMAN Kelch repeat and BTB domain-containing protein 11 OS=Homo sapiens GN=KBTBD11 PE=1 SV=1	0.993434
GPT	sp|P24298|ALAT1_HUMAN Alanine aminotransferase 1 OS=Homo sapiens GN=GPT PE=1 SV=3	0.993195
TCEB1	tr|A0A024R7Y5|A0A024R7Y5_HUMAN Transcription elongation factor B (SIII), polypeptide 1 (15kDa, elongin C), isoform CRA_a OS=Homo sapiens GN=TCEB1 PE=3 SV=1	0.992965
tr|B2R7G6|B2R7G6_HUMAN	tr|B2R7G6|B2R7G6_HUMAN cDNA, FLJ93437, highly similar to Homo sapiens histidyl-tRNA synthetase-like (HARSL), mRNA OS=Homo sapiens PE=2 SV=1	0.992888
tr|A0A140VJF4|A0A140VJF4_HUMAN	tr|A0A140VJF4|A0A140VJF4_HUMAN Biliverdin reductase A OS=Homo sapiens PE=2 SV=1	0.991647
ETFB	sp|P38117-2|ETFB_HUMAN Isoform 2 of Electron transfer flavoprotein subunit beta OS=Homo sapiens GN=ETFB	0.991582
FNTA	tr|B3KVN2|B3KVN2_HUMAN Farnesyltransferase, CAAX box, alpha, isoform CRA_c OS=Homo sapiens GN=FNTA PE=1 SV=1	0.991099
ROCK2	sp|O75116|ROCK2_HUMAN Rho-associated protein kinase 2 OS=Homo sapiens GN=ROCK2 PE=1 SV=4	0.990789
SHROOM2	tr|F5H3B6|F5H3B6_HUMAN Protein Shroom2 OS=Homo sapiens GN=SHROOM2 PE=1 SV=2	0.990789
GTF2A1	tr|J3KNC0|J3KNC0_HUMAN Transcription initiation factor IIA subunit 1 OS=Homo sapiens GN=GTF2A1 PE=1 SV=1	0.9907
PITHD1	sp|Q9GZP4|PITH1_HUMAN PITH domain-containing protein 1 OS=Homo sapiens GN=PITHD1 PE=1 SV=1	0.990657
PABPC1	tr|A0A024R9C1|A0A024R9C1_HUMAN Polyadenylate-binding protein OS=Homo sapiens GN=PABPC1 PE=3 SV=1	0.99059
tr|Q59GM9|Q59GM9_HUMAN	tr|Q59GM9|Q59GM9_HUMAN Alpha-1,4 glucan phosphorylase (Fragment) OS=Homo sapiens PE=2 SV=1	0.990307
RAB6A	tr|A0A024R5H8|A0A024R5H8_HUMAN RAB6A, member RAS oncogene family, isoform CRA_b OS=Homo sapiens GN=RAB6A PE=4 SV=1	0.990284
ASL	tr|A0A024RDL8|A0A024RDL8_HUMAN Argininosuccinate lyase isoform 1 OS=Homo sapiens GN=ASL PE=2 SV=1	0.99012
LDHB	tr|Q5U077|Q5U077_HUMAN L-lactate dehydrogenase OS=Homo sapiens GN=LDHB PE=2 SV=1	0.990084
HEL-117	tr|V9HW74|V9HW74_HUMAN Ubiquitin carboxyl-terminal hydrolase OS=Homo sapiens GN=HEL-117 PE=2 SV=1	0.98997
PAFAH1B1	sp|P43034|LIS1_HUMAN Platelet-activating factor acetylhydrolase IB subunit alpha OS=Homo sapiens GN=PAFAH1B1 PE=1 SV=2	0.988427
WARS	tr|A0A024R6K8|A0A024R6K8_HUMAN Tryptophanyl-tRNA synthetase, isoform CRA_a OS=Homo sapiens GN=WARS PE=3 SV=1	0.988392
DRIP4	tr|Q4W4Y1|Q4W4Y1_HUMAN Dopamine receptor interacting protein 4 OS=Homo sapiens GN=DRIP4 PE=2 SV=1	0.988392
PSMA4	tr|H0YL69|H0YL69_HUMAN Proteasome subunit alpha type (Fragment) OS=Homo sapiens GN=PSMA4 PE=1 SV=1	0.98788
HEL-S-1a	tr|V9HWC3|V9HWC3_HUMAN Epididymis secretory sperm binding protein Li 1a OS=Homo sapiens GN=HEL-S-1a PE=2 SV=1	0.987669
PDDC1	tr|B7ZKW3|B7ZKW3_HUMAN PDDC1 protein OS=Homo sapiens GN=PDDC1 PE=2 SV=1	0.987565
ATP1A2	tr|A0A0S2Z3W6|A0A0S2Z3W6_HUMAN Sodium/potassium-transporting ATPase subunit alpha (Fragment) OS=Homo sapiens GN=ATP1A2 PE=2 SV=1	0.987165
CORO1A	tr|A0A024R611|A0A024R611_HUMAN Coronin OS=Homo sapiens GN=CORO1A PE=3 SV=1	0.987077
tr|B2R657|B2R657_HUMAN	tr|B2R657|B2R657_HUMAN Annexin OS=Homo sapiens PE=2 SV=1	0.986179
THOP1	tr|Q96CV8|Q96CV8_HUMAN Thimet oligopeptidase 1 OS=Homo sapiens GN=THOP1 PE=2 SV=1	0.986055
VGF	sp|O15240|VGF_HUMAN Neurosecretory protein VGF OS=Homo sapiens GN=VGF PE=1 SV=2	0.986002
YWHAQ	sp|P27348|1433T_HUMAN 14-3-3 protein theta OS=Homo sapiens GN=YWHAQ PE=1 SV=1	0.985816
ALDH2	sp|P05091|ALDH2_HUMAN Aldehyde dehydrogenase, mitochondrial OS=Homo sapiens GN=ALDH2 PE=1 SV=2	0.98551
UCHL3	tr|A0A087WTB8|A0A087WTB8_HUMAN Ubiquitin carboxyl-terminal hydrolase OS=Homo sapiens GN=UCHL3 PE=1 SV=1	0.984675
tr|B7Z322|B7Z322_HUMAN	tr|B7Z322|B7Z322_HUMAN cDNA FLJ52146, highly similar to Grancalcin OS=Homo sapiens PE=2 SV=1	0.984041
tr|Q53GL5|Q53GL5_HUMAN	tr|Q53GL5|Q53GL5_HUMAN Isocitrate dehydrogenase 2 (NADP+), mitochondrial variant (Fragment) OS=Homo sapiens PE=2 SV=1	0.983626
RPL8	tr|G3V1A1|G3V1A1_HUMAN 60S ribosomal protein L8 OS=Homo sapiens GN=RPL8 PE=1 SV=1	0.98299
RRBP1	tr|A0A087WVV2|A0A087WVV2_HUMAN Ribosome-binding protein 1 OS=Homo sapiens GN=RRBP1 PE=1 SV=1	0.98299
AMBP	sp|P02760|AMBP_HUMAN Protein AMBP OS=Homo sapiens GN=AMBP PE=1 SV=1	0.98299
tr|B4DH07|B4DH07_HUMAN	tr|B4DH07|B4DH07_HUMAN cDNA FLJ53321, highly similar to Homo sapiens pitrilysin metallopeptidase 1 (PITRM1), mRNA OS=Homo sapiens PE=2 SV=1	0.982492
CORO2B	sp|Q9UQ03-2|COR2B_HUMAN Isoform 2 of Coronin-2B OS=Homo sapiens GN=CORO2B	0.982492
PHP14	tr|Q6FIE5|Q6FIE5_HUMAN PHP14 protein OS=Homo sapiens GN=PHP14 PE=2 SV=1	0.982492
HRAS	tr|X5D945|X5D945_HUMAN Harvey rat sarcoma viral oncoprotein isoform A (Fragment) OS=Homo sapiens GN=HRAS PE=2 SV=1	0.982405
GNAI3	sp|P08754|GNAI3_HUMAN Guanine nucleotide-binding protein G(k) subunit alpha OS=Homo sapiens GN=GNAI3 PE=1 SV=3	0.982195
HEL-S-22	tr|V9HWE9|V9HWE9_HUMAN Epididymis secretory protein Li 22 OS=Homo sapiens GN=HEL-S-22 PE=2 SV=1	0.982095
RAP2C	sp|Q9Y3L5|RAP2C_HUMAN Ras-related protein Rap-2c OS=Homo sapiens GN=RAP2C PE=1 SV=1	0.981927
SERPINB6	tr|A0A024QZX3|A0A024QZX3_HUMAN Serpin peptidase inhibitor, clade B (Ovalbumin), member 6, isoform CRA_a OS=Homo sapiens GN=SERPINB6 PE=3 SV=1	0.981916
tr|A8K0T4|A8K0T4_HUMAN	tr|A8K0T4|A8K0T4_HUMAN cDNA FLJ78233 OS=Homo sapiens PE=2 SV=1	0.980946
CNTN1	tr|A0A024R104|A0A024R104_HUMAN Contactin 1, isoform CRA_a OS=Homo sapiens GN=CNTN1 PE=4 SV=1	0.980946
YWHAB	tr|B5BU24|B5BU24_HUMAN 14-3-3 protein beta/alpha OS=Homo sapiens GN=YWHAB PE=2 SV=1	0.980841
ELOB	tr|B8ZZU8|B8ZZU8_HUMAN Protein ELOB OS=Homo sapiens GN=ELOB PE=1 SV=1	0.979755
TPT1	tr|A0A0B4J2C3|A0A0B4J2C3_HUMAN Translationally-controlled tumor protein OS=Homo sapiens GN=TPT1 PE=1 SV=1	0.979552
tr|Q53G58|Q53G58_HUMAN	tr|Q53G58|Q53G58_HUMAN Coronin (Fragment) OS=Homo sapiens PE=2 SV=1	0.979184
THTPA	sp|Q9BU02|THTPA_HUMAN Thiamine-triphosphatase OS=Homo sapiens GN=THTPA PE=1 SV=3	0.978248
tr|I1SRC5|I1SRC5_HUMAN	tr|I1SRC5|I1SRC5_HUMAN UBE2L3/KRAS fusion protein OS=Homo sapiens PE=2 SV=1	0.977952
CADM3	sp|Q8N126-2|CADM3_HUMAN Isoform 2 of Cell adhesion molecule 3 OS=Homo sapiens GN=CADM3	0.977952
PFKM	tr|A0A024R0Y5|A0A024R0Y5_HUMAN ATP-dependent 6-phosphofructokinase OS=Homo sapiens GN=PFKM PE=2 SV=1	0.977864
VBP1	tr|D3DWY7|D3DWY7_HUMAN von Hippel-Lindau binding protein 1, isoform CRA_b OS=Homo sapiens GN=VBP1 PE=4 SV=1	0.977827
NUDT5	tr|A6NFX8|A6NFX8_HUMAN ADP-sugar pyrophosphatase OS=Homo sapiens GN=NUDT5 PE=1 SV=1	0.977827
PGAM1	tr|Q6FHU2|Q6FHU2_HUMAN Phosphoglycerate mutase (Fragment) OS=Homo sapiens GN=PGAM1 PE=2 SV=1	0.977676
tr|A8K690|A8K690_HUMAN	tr|A8K690|A8K690_HUMAN cDNA FLJ76863, highly similar to Homo sapiens stress-induced-phosphoprotein 1 (Hsp70/Hsp90-organizing protein) (STIP1), mRNA OS=Homo sapiens PE=2 SV=1	0.97744
RTN4	sp|Q9NQC3|RTN4_HUMAN Reticulon-4 OS=Homo sapiens GN=RTN4 PE=1 SV=2	0.977431
PEA15	tr|B1AKZ4|B1AKZ4_HUMAN Phosphoprotein enriched in astrocytes 15, isoform CRA_a OS=Homo sapiens GN=PEA15 PE=2 SV=1	0.977243
NUDC	sp|Q9Y266|NUDC_HUMAN Nuclear migration protein nudC OS=Homo sapiens GN=NUDC PE=1 SV=1	0.976853
RAN	tr|J3KQE5|J3KQE5_HUMAN GTP-binding nuclear protein Ran (Fragment) OS=Homo sapiens GN=RAN PE=1 SV=1	0.976604
tr|B4E3V1|B4E3V1_HUMAN	tr|B4E3V1|B4E3V1_HUMAN cDNA FLJ61209, highly similar to NG,NG-dimethylarginine dimethylaminohydrolase 1 (EC 3.5.3.18) OS=Homo sapiens PE=2 SV=1	0.976058
CHL1	sp|O00533-2|NCHL1_HUMAN Isoform 2 of Neural cell adhesion molecule L1-like protein OS=Homo sapiens GN=CHL1	0.976007
PFDN2	tr|B1AQP2|B1AQP2_HUMAN Prefoldin subunit 2 OS=Homo sapiens GN=PFDN2 PE=2 SV=1	0.975238
PIN1	tr|K7EN45|K7EN45_HUMAN Peptidyl-prolyl cis-trans isomerase (Fragment) OS=Homo sapiens GN=PIN1 PE=1 SV=1	0.974764
RAB21	tr|A0A024RBA9|A0A024RBA9_HUMAN RAB21, member RAS oncogene family, isoform CRA_a OS=Homo sapiens GN=RAB21 PE=4 SV=1	0.974642
tr|A0A140VJP2|A0A140VJP2_HUMAN	tr|A0A140VJP2|A0A140VJP2_HUMAN Testicular tissue protein Li 118 OS=Homo sapiens PE=2 SV=1	0.973962
LYRM4	tr|F5H189|F5H189_HUMAN LYR motif-containing protein 4 OS=Homo sapiens GN=LYRM4 PE=1 SV=3	0.973824
RAP2A	sp|P10114|RAP2A_HUMAN Ras-related protein Rap-2a OS=Homo sapiens GN=RAP2A PE=1 SV=1	0.973602
AK2	tr|A0A140VK93|A0A140VK93_HUMAN Adenylate kinase 2, mitochondrial OS=Homo sapiens GN=AK2 PE=2 SV=1	0.97352
CAPZB	tr|B1AK87|B1AK87_HUMAN Capping protein (Actin filament) muscle Z-line, beta, isoform CRA_a OS=Homo sapiens GN=CAPZB PE=1 SV=1	0.972653
YWHAH	tr|A0A024R1K7|A0A024R1K7_HUMAN Tyrosine 3-monooxygenase/tryptophan 5-monooxygenase activation protein, eta polypeptide, isoform CRA_b OS=Homo sapiens GN=YWHAH PE=3 SV=1	0.972627
tr|A0A140VJS6|A0A140VJS6_HUMAN	tr|A0A140VJS6|A0A140VJS6_HUMAN Proteasome subunit beta type OS=Homo sapiens PE=2 SV=1	0.971504
BRK1	sp|Q8WUW1-2|BRK1_HUMAN Isoform 2 of Protein BRICK1 OS=Homo sapiens GN=BRK1	0.969129
AKR1B1	tr|A0A024R7A8|A0A024R7A8_HUMAN Aldo-keto reductase family 1, member B1 (Aldose reductase), isoform CRA_a OS=Homo sapiens GN=AKR1B1 PE=4 SV=1	0.968778
HEL-S-108	tr|V9HW56|V9HW56_HUMAN Epididymis secretory protein Li 108 OS=Homo sapiens GN=HEL-S-108 PE=2 SV=1	0.96873
tr|A8K9T8|A8K9T8_HUMAN	tr|A8K9T8|A8K9T8_HUMAN cDNA FLJ76106, highly similar to Homo sapiens neurolysin (metallopeptidase M3 family) (NLN), mRNA OS=Homo sapiens PE=2 SV=1	0.968288
HEL-S-39	tr|V9HWC6|V9HWC6_HUMAN Peptidyl-prolyl cis-trans isomerase OS=Homo sapiens GN=HEL-S-39 PE=2 SV=1	0.967618
HEL-S-284	tr|A0A0K0K1H7|A0A0K0K1H7_HUMAN Aconitate hydratase, mitochondrial OS=Homo sapiens GN=HEL-S-284 PE=2 SV=1	0.967542
tr|B4DHB3|B4DHB3_HUMAN	tr|B4DHB3|B4DHB3_HUMAN Phosphoglycerate kinase OS=Homo sapiens PE=2 SV=1	0.966889
PLS1	sp|Q14651|PLSI_HUMAN Plastin-1 OS=Homo sapiens GN=PLS1 PE=1 SV=2	0.966884
EIF3S2	tr|Q5U0F4|Q5U0F4_HUMAN Eukaryotic translation initiation factor 3 subunit I OS=Homo sapiens GN=EIF3S2 PE=2 SV=1	0.966884
BTBD8	tr|A0A1B0GWG1|A0A1B0GWG1_HUMAN BTB/POZ domain-containing protein 8 OS=Homo sapiens GN=BTBD8 PE=4 SV=1	0.966884
tr|A0A140VKC0|A0A140VKC0_HUMAN	tr|A0A140VKC0|A0A140VKC0_HUMAN Testis tissue sperm-binding protein Li 37a OS=Homo sapiens PE=2 SV=1	0.966884
tr|B3KSH8|B3KSH8_HUMAN	tr|B3KSH8|B3KSH8_HUMAN cDNA FLJ36241 fis, clone THYMU2001622, highly similar to Inositol polyphosphate 1-phosphatase (EC 3.1.3.57) OS=Homo sapiens PE=2 SV=1	0.966884
LDHD	sp|Q86WU2-2|LDHD_HUMAN Isoform 2 of Probable D-lactate dehydrogenase, mitochondrial OS=Homo sapiens GN=LDHD	0.966884
PFN1	sp|P07737|PROF1_HUMAN Profilin-1 OS=Homo sapiens GN=PFN1 PE=1 SV=2	0.966397
IMPA1	tr|A0A024R830|A0A024R830_HUMAN Inositol(Myo)-1(Or 4)-monophosphatase 1, isoform CRA_a OS=Homo sapiens GN=IMPA1 PE=4 SV=1	0.965739
HEL113	tr|V9HWE1|V9HWE1_HUMAN Epididymis luminal protein 113 OS=Homo sapiens GN=HEL113 PE=2 SV=1	0.964721
APOA1	tr|A0A024R3E3|A0A024R3E3_HUMAN Apolipoprotein A-I, isoform CRA_a OS=Homo sapiens GN=APOA1 PE=3 SV=1	0.964109
tr|B4DVJ0|B4DVJ0_HUMAN	tr|B4DVJ0|B4DVJ0_HUMAN Glucose-6-phosphate isomerase OS=Homo sapiens PE=2 SV=1	0.962007
LTB4DH	tr|A0A024R172|A0A024R172_HUMAN Leukotriene B4 12-hydroxydehydrogenase, isoform CRA_a OS=Homo sapiens GN=LTB4DH PE=4 SV=1	0.961071
tr|B2R7M1|B2R7M1_HUMAN	tr|B2R7M1|B2R7M1_HUMAN cDNA, FLJ93507, highly similar to Homo sapiens ATPase, H+ transporting, lysosomal 38kDa, V0 subunit d isoform 1 (ATP6V0D1), mRNA OS=Homo sapiens PE=2 SV=1	0.960349
FABP3	tr|S4R371|S4R371_HUMAN Fatty acid-binding protein, heart (Fragment) OS=Homo sapiens GN=FABP3 PE=1 SV=1	0.958866
HEL2	tr|V9HW98|V9HW98_HUMAN Epididymis luminal protein 2 OS=Homo sapiens GN=HEL2 PE=1 SV=1	0.958234
MDH1	sp|P40925-3|MDHC_HUMAN Isoform 3 of Malate dehydrogenase, cytoplasmic OS=Homo sapiens GN=MDH1	0.955721
NUTF2	tr|A0A024R6Y2|A0A024R6Y2_HUMAN Nuclear transport factor 2, isoform CRA_a OS=Homo sapiens GN=NUTF2 PE=4 SV=1	0.955103
PACSIN1	tr|Q5TZC3|Q5TZC3_HUMAN Protein kinase C and casein kinase substrate in neurons 1, isoform CRA_a OS=Homo sapiens GN=PACSIN1 PE=2 SV=1	0.95388
AMPD2	tr|A0A024R098|A0A024R098_HUMAN Adenosine monophosphate deaminase 2 (Isoform L), isoform CRA_c OS=Homo sapiens GN=AMPD2 PE=4 SV=1	0.951926
STRN	tr|Q3B874|Q3B874_HUMAN STRN protein (Fragment) OS=Homo sapiens GN=STRN PE=2 SV=1	0.951926
TIPRL	sp|O75663|TIPRL_HUMAN TIP41-like protein OS=Homo sapiens GN=TIPRL PE=1 SV=2	0.950488
CAMKV	tr|A0A024R331|A0A024R331_HUMAN CaM kinase-like vesicle-associated, isoform CRA_c OS=Homo sapiens GN=CAMKV PE=4 SV=1	0.950187
RNH1	tr|A0A024RC87|A0A024RC87_HUMAN Ribonuclease/angiogenin inhibitor 1, isoform CRA_a OS=Homo sapiens GN=RNH1 PE=4 SV=1	0.948563
PFDN6	tr|Q5STK2|Q5STK2_HUMAN Prefoldin subunit 6, isoform CRA_b OS=Homo sapiens GN=PFDN6 PE=2 SV=1	0.946198
GPD1L	sp|Q8N335|GPD1L_HUMAN Glycerol-3-phosphate dehydrogenase 1-like protein OS=Homo sapiens GN=GPD1L PE=1 SV=1	0.946008
ARF5	tr|A4D0Z3|A4D0Z3_HUMAN ADP-ribosylation factor 5 OS=Homo sapiens GN=ARF5 PE=2 SV=1	0.945363
PPP1R11	tr|A2BEK1|A2BEK1_HUMAN Protein phosphatase 1, regulatory (Inhibitor) subunit 11, isoform CRA_a OS=Homo sapiens GN=PPP1R11 PE=2 SV=1	0.944646
MSRB2	sp|Q9Y3D2|MSRB2_HUMAN Methionine-R-sulfoxide reductase B2, mitochondrial OS=Homo sapiens GN=MSRB2 PE=1 SV=2	0.944223
tr|Q8N7G1|Q8N7G1_HUMAN	tr|Q8N7G1|Q8N7G1_HUMAN Purine nucleoside phosphorylase OS=Homo sapiens PE=2 SV=1	0.943701
PSMA1	sp|P25786-2|PSA1_HUMAN Isoform Long of Proteasome subunit alpha type-1 OS=Homo sapiens GN=PSMA1	0.943146
HEL-S-41	tr|V9HWF8|V9HWF8_HUMAN Epididymis secretory protein Li 41 OS=Homo sapiens GN=HEL-S-41 PE=2 SV=1	0.94181
PNPO	sp|Q9NVS9-3|PNPO_HUMAN Isoform 3 of Pyridoxine-5~-phosphate oxidase OS=Homo sapiens GN=PNPO	0.941219
tr|B4E1U3|B4E1U3_HUMAN	tr|B4E1U3|B4E1U3_HUMAN cDNA FLJ52216, highly similar to Actin-like protein 3 OS=Homo sapiens PE=2 SV=1	0.941097
KLK6	tr|A0A024R4J8|A0A024R4J8_HUMAN Kallikrein 6 (Neurosin, zyme), isoform CRA_b OS=Homo sapiens GN=KLK6 PE=3 SV=1	0.940521
PITPNA	tr|Q6NUL6|Q6NUL6_HUMAN PITPNA protein (Fragment) OS=Homo sapiens GN=PITPNA PE=2 SV=1	0.940333
NAXD	sp|Q8IW45|NNRD_HUMAN ATP-dependent (S)-NAD(P)H-hydrate dehydratase OS=Homo sapiens GN=NAXD PE=1 SV=1	0.939105
HGS	tr|A0A0S2Z4Q4|A0A0S2Z4Q4_HUMAN Hepatocyte growth factor-regulated tyrosine kinase substrate isoform 2 (Fragment) OS=Homo sapiens GN=HGS PE=2 SV=1	0.936854
ANP32A	tr|H0YN26|H0YN26_HUMAN Acidic leucine-rich nuclear phosphoprotein 32 family member A OS=Homo sapiens GN=ANP32A PE=1 SV=1	0.933952
CLTC	tr|A0A087WVQ6|A0A087WVQ6_HUMAN Clathrin heavy chain OS=Homo sapiens GN=CLTC PE=1 SV=1	0.931549
AIMP1	sp|Q12904-2|AIMP1_HUMAN Isoform 2 of Aminoacyl tRNA synthase complex-interacting multifunctional protein 1 OS=Homo sapiens GN=AIMP1	0.93118
UGP2	tr|A0A087WYS1|A0A087WYS1_HUMAN UTP--glucose-1-phosphate uridylyltransferase OS=Homo sapiens GN=UGP2 PE=1 SV=1	0.925897
BLVRB	tr|M0R192|M0R192_HUMAN Flavin reductase (NADPH) OS=Homo sapiens GN=BLVRB PE=1 SV=1	0.925044
TUBA1C	tr|F5H5D3|F5H5D3_HUMAN Tubulin alpha chain OS=Homo sapiens GN=TUBA1C PE=1 SV=1	0.924865
PAICS	tr|A0A024RD93|A0A024RD93_HUMAN Phosphoribosylaminoimidazole carboxylase, phosphoribosylaminoimidazole succinocarboxamide synthetase, isoform CRA_c OS=Homo sapiens GN=PAICS PE=3 SV=1	0.923707
PPM1A	tr|A0A024R6A5|A0A024R6A5_HUMAN Protein phosphatase 1A (Formerly 2C), magnesium-dependent, alpha isoform, isoform CRA_a OS=Homo sapiens GN=PPM1A PE=3 SV=1	0.920152
LYPLA1	tr|A0A087X1K9|A0A087X1K9_HUMAN Acyl-protein thioesterase 1 OS=Homo sapiens GN=LYPLA1 PE=1 SV=1	0.918733
PTPA	tr|A6PVN5|A6PVN5_HUMAN Serine/threonine-protein phosphatase 2A activator OS=Homo sapiens GN=PTPA PE=1 SV=1	0.918674
MYL6B	tr|A0A024RB31|A0A024RB31_HUMAN Myosin, light polypeptide 6B, alkali, smooth muscle and non-muscle, isoform CRA_a OS=Homo sapiens GN=MYL6B PE=4 SV=1	0.917947
NUP107	tr|G3V1T4|G3V1T4_HUMAN Nuclear pore complex protein Nup107 OS=Homo sapiens GN=NUP107 PE=1 SV=1	0.91614
PSAT1	tr|A0A024R222|A0A024R222_HUMAN Phosphoserine aminotransferase OS=Homo sapiens GN=PSAT1 PE=3 SV=1	0.915945
ENO2	tr|Q6FHV6|Q6FHV6_HUMAN ENO2 protein OS=Homo sapiens GN=ENO2 PE=1 SV=1	0.911668
HDHD2	tr|K7ER15|K7ER15_HUMAN Haloacid dehalogenase-like hydrolase domain-containing protein 2 (Fragment) OS=Homo sapiens GN=HDHD2 PE=1 SV=1	0.909896
tr|A8KA83|A8KA83_HUMAN	tr|A8KA83|A8KA83_HUMAN cDNA FLJ78586, highly similar to Homo sapiens VAMP (vesicle-associated membrane protein)-associated protein A, 33kDa (VAPA), mRNA OS=Homo sapiens PE=1 SV=1	0.909462
NAPG	tr|Q6FHY4|Q6FHY4_HUMAN N-ethylmaleimide-sensitive factor attachment protein, gamma, isoform CRA_b OS=Homo sapiens GN=NAPG PE=2 SV=1	0.908727
HEL-S-25	tr|V9HW40|V9HW40_HUMAN Epididymis secretory protein Li 25 OS=Homo sapiens GN=HEL-S-25 PE=1 SV=1	0.907442
NONO	tr|A0A0S2Z4Z9|A0A0S2Z4Z9_HUMAN Non-POU domain containing octamer-binding isoform 1 (Fragment) OS=Homo sapiens GN=NONO PE=2 SV=1	0.906326
TNR	tr|A1L306|A1L306_HUMAN TNR protein OS=Homo sapiens GN=TNR PE=1 SV=1	0.906326
HEL-S-278	tr|A0A0K0K1K1|A0A0K0K1K1_HUMAN Glyceraldehyde-3-phosphate dehydrogenase OS=Homo sapiens GN=HEL-S-278 PE=2 SV=1	0.906326
tr|A0A140VJZ1|A0A140VJZ1_HUMAN	tr|A0A140VJZ1|A0A140VJZ1_HUMAN Ubiquitinyl hydrolase 1 OS=Homo sapiens PE=2 SV=1	0.906326
BCLAF1	tr|Q6DCA8|Q6DCA8_HUMAN BCLAF1 protein (Fragment) OS=Homo sapiens GN=BCLAF1 PE=2 SV=1	0.906326
tr|B0AZS5|B0AZS5_HUMAN	tr|B0AZS5|B0AZS5_HUMAN Kinesin-like protein OS=Homo sapiens PE=2 SV=1	0.906326
tr|A2KBB9|A2KBB9_HUMAN	tr|A2KBB9|A2KBB9_HUMAN Anti-(ED-B) scFV (Fragment) OS=Homo sapiens PE=2 SV=1	0.906326
NAPRT	tr|G5E977|G5E977_HUMAN Nicotinate phosphoribosyltransferase OS=Homo sapiens GN=NAPRT PE=1 SV=1	0.906326
tr|B4DF44|B4DF44_HUMAN	tr|B4DF44|B4DF44_HUMAN cDNA FLJ51809, highly similar to G protein-activated inward rectifier potassium channel 1 OS=Homo sapiens PE=2 SV=1	0.906326
PPP1R9A	tr|A4D1I0|A4D1I0_HUMAN HCG1741805, isoform CRA_c OS=Homo sapiens GN=PPP1R9A PE=4 SV=1	0.906326
SUMF2	tr|A0A024RDK8|A0A024RDK8_HUMAN Sulfatase modifying factor 2, isoform CRA_f OS=Homo sapiens GN=SUMF2 PE=4 SV=1	0.906326
CPSF7	tr|J3QT54|J3QT54_HUMAN Cleavage and polyadenylation-specificity factor subunit 7 (Fragment) OS=Homo sapiens GN=CPSF7 PE=1 SV=8	0.906326
NOL3	tr|H3BM67|H3BM67_HUMAN Nucleolar protein 3 (Fragment) OS=Homo sapiens GN=NOL3 PE=1 SV=8	0.90586
tr|A8K4W5|A8K4W5_HUMAN	tr|A8K4W5|A8K4W5_HUMAN cDNA FLJ76813, highly similar to Homo sapiens acetyl-Coenzyme A acetyltransferase 2 (acetoacetyl Coenzyme A thiolase), mRNA OS=Homo sapiens PE=2 SV=1	0.899445
OLA1	tr|J3KQ32|J3KQ32_HUMAN Obg-like ATPase 1 OS=Homo sapiens GN=OLA1 PE=1 SV=1	0.898318
tr|B4DLR3|B4DLR3_HUMAN	tr|B4DLR3|B4DLR3_HUMAN cDNA FLJ54020, highly similar to Heterogeneous nuclear ribonucleoprotein U OS=Homo sapiens PE=2 SV=1	0.896967
PPP1R7	tr|A0A140VK83|A0A140VK83_HUMAN Protein phosphatase 1, regulatory subunit 7, isoform CRA_b OS=Homo sapiens GN=PPP1R7 PE=2 SV=1	0.894048
ATP6V1G1	tr|A0A024R883|A0A024R883_HUMAN ATPase, H+ transporting, lysosomal 13kDa, V1 subunit G1, isoform CRA_a OS=Homo sapiens GN=ATP6V1G1 PE=4 SV=1	0.8918
tr|B3KXN9|B3KXN9_HUMAN	tr|B3KXN9|B3KXN9_HUMAN cDNA FLJ45793 fis, clone NT2RI2009233 OS=Homo sapiens PE=2 SV=1	0.889583
NECAB2	sp|Q7Z6G3|NECA2_HUMAN N-terminal EF-hand calcium-binding protein 2 OS=Homo sapiens GN=NECAB2 PE=1 SV=1	0.888544
ERP70	tr|A0A090N8Y2|A0A090N8Y2_HUMAN Protein disulfide-isomerase A4 OS=Homo sapiens GN=ERP70 PE=2 SV=1	0.888127
PRKACA	tr|A0A024R7J0|A0A024R7J0_HUMAN Protein kinase, cAMP-dependent, catalytic, alpha, isoform CRA_c OS=Homo sapiens GN=PRKACA PE=3 SV=1	0.888127
PPM1H	sp|Q9ULR3|PPM1H_HUMAN Protein phosphatase 1H OS=Homo sapiens GN=PPM1H PE=1 SV=2	0.888127
PGP	sp|A6NDG6|PGP_HUMAN Glycerol-3-phosphate phosphatase OS=Homo sapiens GN=PGP PE=1 SV=1	0.884232
PDHB	sp|P11177-2|ODPB_HUMAN Isoform 2 of Pyruvate dehydrogenase E1 component subunit beta, mitochondrial OS=Homo sapiens GN=PDHB	0.87898
tr|A8K651|A8K651_HUMAN	tr|A8K651|A8K651_HUMAN cDNA FLJ75700, highly similar to Homo sapiens complement component 1, q subcomponent binding protein (C1QBP), nuclear gene encoding mitochondrial protein, mRNA OS=Homo sapiens PE=2 SV=1	0.878221
IGLC6	sp|P0CF74|LAC6_HUMAN Ig lambda-6 chain C region OS=Homo sapiens GN=IGLC6 PE=4 SV=1	0.878221
HSPBP1	sp|Q9NZL4-3|HPBP1_HUMAN Isoform 3 of Hsp70-binding protein 1 OS=Homo sapiens GN=HSPBP1	0.878221
PCSK1	sp|P29120-2|NEC1_HUMAN Isoform 2 of Neuroendocrine convertase 1 OS=Homo sapiens GN=PCSK1	0.878221
NPM1	tr|A0A0S2Z491|A0A0S2Z491_HUMAN Nucleophosmin isoform 2 (Fragment) OS=Homo sapiens GN=NPM1 PE=2 SV=1	0.86922
tr|Q53HB3|Q53HB3_HUMAN	tr|Q53HB3|Q53HB3_HUMAN Proteasome 26S ATPase subunit 1 variant (Fragment) OS=Homo sapiens PE=1 SV=1	0.86922
tr|A0A140VKA9|A0A140VKA9_HUMAN	tr|A0A140VKA9|A0A140VKA9_HUMAN Testis secretory sperm-binding protein Li 236P OS=Homo sapiens PE=2 SV=1	0.865267
tr|Q53HU0|Q53HU0_HUMAN	tr|Q53HU0|Q53HU0_HUMAN Chaperonin containing TCP1, subunit 8 (Theta) variant (Fragment) OS=Homo sapiens PE=2 SV=1	0.863601
EIF4H	sp|Q15056-2|IF4H_HUMAN Isoform Short of Eukaryotic translation initiation factor 4H OS=Homo sapiens GN=EIF4H	0.860153
CDC37	tr|A0A024R7B7|A0A024R7B7_HUMAN CDC37 cell division cycle 37 homolog (S. cerevisiae), isoform CRA_a OS=Homo sapiens GN=CDC37 PE=4 SV=1	0.858319
tr|B7Z1Z9|B7Z1Z9_HUMAN	tr|B7Z1Z9|B7Z1Z9_HUMAN Fructose-bisphosphate aldolase OS=Homo sapiens PE=2 SV=1	0.856368
MAP2K1	tr|A4QPA9|A4QPA9_HUMAN Mitogen-activated protein kinase kinase 1 OS=Homo sapiens GN=MAP2K1 PE=2 SV=1	0.850821
CAPZA1	tr|A0A024R0E5|A0A024R0E5_HUMAN Capping protein (Actin filament) muscle Z-line, alpha 1, isoform CRA_a OS=Homo sapiens GN=CAPZA1 PE=3 SV=1	0.846292
SYN1	sp|P17600|SYN1_HUMAN Synapsin-1 OS=Homo sapiens GN=SYN1 PE=1 SV=3	0.844676
SGIP1	sp|Q9BQI5-2|SGIP1_HUMAN Isoform 2 of SH3-containing GRB2-like protein 3-interacting protein 1 OS=Homo sapiens GN=SGIP1	0.842812
tr|B4DYY5|B4DYY5_HUMAN	tr|B4DYY5|B4DYY5_HUMAN cDNA FLJ55671, highly similar to Ubiquitin-associated protein 2-like OS=Homo sapiens PE=2 SV=1	0.842812
UBQLN1	tr|A0A024R258|A0A024R258_HUMAN Ubiquilin 1, isoform CRA_d OS=Homo sapiens GN=UBQLN1 PE=4 SV=1	0.842812
NUMB	tr|A0A024R681|A0A024R681_HUMAN Numb homolog (Drosophila), isoform CRA_f OS=Homo sapiens GN=NUMB PE=4 SV=1	0.842812
LMNB2	sp|Q03252|LMNB2_HUMAN Lamin-B2 OS=Homo sapiens GN=LMNB2 PE=1 SV=4	0.842812
EPRS	sp|P07814|SYEP_HUMAN Bifunctional glutamate/proline--tRNA ligase OS=Homo sapiens GN=EPRS PE=1 SV=5	0.842812
ZFYVE19	tr|A0A024R9K5|A0A024R9K5_HUMAN Zinc finger, FYVE domain containing 19, isoform CRA_e OS=Homo sapiens GN=ZFYVE19 PE=4 SV=1	0.842812
tr|B4DWS3|B4DWS3_HUMAN	tr|B4DWS3|B4DWS3_HUMAN cDNA FLJ60407, highly similar to Serine protease inhibitor Kazal-type 5 (Fragment) OS=Homo sapiens PE=2 SV=1	0.842812
tr|A8K940|A8K940_HUMAN	tr|A8K940|A8K940_HUMAN cDNA FLJ77630, highly similar to Homo sapiens BPY2 interacting protein 1, mRNA OS=Homo sapiens PE=1 SV=1	0.842812
ACAP1	tr|I3L0K9|I3L0K9_HUMAN Arf-GAP with coiled-coil, ANK repeat and PH domain-containing protein 1 (Fragment) OS=Homo sapiens GN=ACAP1 PE=1 SV=2	0.842812
PSPC1	tr|A0A024RDP4|A0A024RDP4_HUMAN Paraspeckle component 1, isoform CRA_b OS=Homo sapiens GN=PSPC1 PE=4 SV=1	0.842812
MGEA5	sp|O60502-2|OGA_HUMAN Isoform 2 of Protein O-GlcNAcase OS=Homo sapiens GN=MGEA5	0.842812
GNL1	tr|A0A024RCR2|A0A024RCR2_HUMAN Guanine nucleotide binding protein-like 1, isoform CRA_a OS=Homo sapiens GN=GNL1 PE=4 SV=1	0.842812
DLGAP4	sp|Q9Y2H0-1|DLGP4_HUMAN Isoform 2 of Disks large-associated protein 4 OS=Homo sapiens GN=DLGAP4	0.842812
NPLOC4	tr|A0A024R8R4|A0A024R8R4_HUMAN Nuclear protein localization 4 homolog (S. cerevisiae), isoform CRA_a OS=Homo sapiens GN=NPLOC4 PE=4 SV=1	0.842812
OGFR	tr|A0A0A0MRN5|A0A0A0MRN5_HUMAN Opioid growth factor receptor OS=Homo sapiens GN=OGFR PE=1 SV=1	0.842812
GIT1	tr|A0A0C4DGN6|A0A0C4DGN6_HUMAN ARF GTPase-activating protein GIT1 OS=Homo sapiens GN=GIT1 PE=1 SV=1	0.842812
tr|Q5U000|Q5U000_HUMAN	tr|Q5U000|Q5U000_HUMAN Cathepsin Z OS=Homo sapiens PE=2 SV=1	0.842812
tr|B4DQI7|B4DQI7_HUMAN	tr|B4DQI7|B4DQI7_HUMAN cDNA FLJ58042, highly similar to Protein NipSnap1 OS=Homo sapiens PE=2 SV=1	0.842812
RBX1	sp|P62877|RBX1_HUMAN E3 ubiquitin-protein ligase RBX1 OS=Homo sapiens GN=RBX1 PE=1 SV=1	0.842812
tr|B7Z4C9|B7Z4C9_HUMAN	tr|B7Z4C9|B7Z4C9_HUMAN cDNA FLJ59717, highly similar to T-brain-1 protein OS=Homo sapiens PE=2 SV=1	0.842812
SYNPO	tr|A7MD96|A7MD96_HUMAN SYNPO protein (Fragment) OS=Homo sapiens GN=SYNPO PE=2 SV=1	0.842812
YTHDF3	tr|A0A024R7W5|A0A024R7W5_HUMAN YTH domain family, member 3, isoform CRA_a OS=Homo sapiens GN=YTHDF3 PE=1 SV=1	0.842812
LGALS3BP	tr|A0A0S2Z3Y1|A0A0S2Z3Y1_HUMAN Lectin galactoside-binding soluble 3 binding protein isoform 1 (Fragment) OS=Homo sapiens GN=LGALS3BP PE=2 SV=1	0.841603
ACSS1	tr|Q7Z5G3|Q7Z5G3_HUMAN Acetyl-coenzyme A synthetase OS=Homo sapiens GN=ACSS1 PE=2 SV=1	0.841603
tr|B4DYD9|B4DYD9_HUMAN	tr|B4DYD9|B4DYD9_HUMAN cDNA FLJ61465, highly similar to Homo sapiens vacuolar protein sorting 37C (VPS37C), mRNA OS=Homo sapiens PE=2 SV=1	0.841603
CBX5	tr|Q6I9T7|Q6I9T7_HUMAN CBX5 protein OS=Homo sapiens GN=CBX5 PE=2 SV=1	0.841603
RIMS3	tr|X5D2V8|X5D2V8_HUMAN Regulating synaptic membrane exocytosis 3 isoform C (Fragment) OS=Homo sapiens GN=RIMS3 PE=2 SV=1	0.841603
TBC1D24	tr|H3BNU1|H3BNU1_HUMAN TBC1 domain family member 24 OS=Homo sapiens GN=TBC1D24 PE=1 SV=2	0.84121
NTM	tr|F6WFR7|F6WFR7_HUMAN Neurotrimin OS=Homo sapiens GN=NTM PE=1 SV=1	0.84121
HDGFRP3	tr|A0A024R216|A0A024R216_HUMAN Hepatoma-derived growth factor, related protein 3, isoform CRA_a OS=Homo sapiens GN=HDGFRP3 PE=1 SV=1	0.839931
SARS	tr|Q0VGA5|Q0VGA5_HUMAN SARS protein OS=Homo sapiens GN=SARS PE=2 SV=1	0.836362
OGFRL1	sp|Q5TC84|OGRL1_HUMAN Opioid growth factor receptor-like protein 1 OS=Homo sapiens GN=OGFRL1 PE=2 SV=1	0.832476
KNG1	tr|D3DNU8|D3DNU8_HUMAN Kininogen 1, isoform CRA_a OS=Homo sapiens GN=KNG1 PE=4 SV=1	0.832476
SHISA9	sp|B4DS77-2|SHSA9_HUMAN Isoform 2 of Protein shisa-9 OS=Homo sapiens GN=SHISA9	0.832476
C8orf82	tr|H0YF29|H0YF29_HUMAN UPF0598 protein C8orf82 (Fragment) OS=Homo sapiens GN=C8orf82 PE=1 SV=1	0.831313
TPD52	sp|P55327-4|TPD52_HUMAN Isoform 4 of Tumor protein D52 OS=Homo sapiens GN=TPD52	0.828521
DPYSL2	tr|A0A1C7CYX9|A0A1C7CYX9_HUMAN Dihydropyrimidinase-related protein 2 OS=Homo sapiens GN=DPYSL2 PE=1 SV=1	0.828289
tr|B4E1B2|B4E1B2_HUMAN	tr|B4E1B2|B4E1B2_HUMAN cDNA FLJ53691, highly similar to Serotransferrin OS=Homo sapiens PE=2 SV=1	0.822303
HNRNPC	tr|B2R5W2|B2R5W2_HUMAN Heterogeneous nuclear ribonucleoproteins C1/C2 OS=Homo sapiens GN=HNRNPC PE=1 SV=1	0.821776
HSP90AB4P	sp|Q58FF6|H90B4_HUMAN Putative heat shock protein HSP 90-beta 4 OS=Homo sapiens GN=HSP90AB4P PE=5 SV=1	0.818329
GARS	tr|A0A090N8G0|A0A090N8G0_HUMAN Glycyl-tRNA synthetase OS=Homo sapiens GN=GARS PE=4 SV=1	0.817451
ATP5F1	tr|Q5QNZ2|Q5QNZ2_HUMAN ATP synthase F(0) complex subunit B1, mitochondrial OS=Homo sapiens GN=ATP5F1 PE=1 SV=1	0.817339
PSMA2	tr|A0A024RA52|A0A024RA52_HUMAN Proteasome subunit alpha type OS=Homo sapiens GN=PSMA2 PE=1 SV=1	0.817339
GNA13	tr|A0A024R8M0|A0A024R8M0_HUMAN Guanine nucleotide binding protein (G protein), alpha 13, isoform CRA_a OS=Homo sapiens GN=GNA13 PE=4 SV=1	0.817339
DCTN3	tr|A0A0A0MRV8|A0A0A0MRV8_HUMAN Dynactin subunit 3 (Fragment) OS=Homo sapiens GN=DCTN3 PE=1 SV=6	0.817339
DKFZp686M088	tr|Q68DH9|Q68DH9_HUMAN Calcium-transporting ATPase OS=Homo sapiens GN=DKFZp686M088 PE=2 SV=1	0.817339
NSF	tr|I3L0N3|I3L0N3_HUMAN Vesicle-fusing ATPase OS=Homo sapiens GN=NSF PE=1 SV=1	0.814103
CNBP	tr|A0A0S2Z4K2|A0A0S2Z4K2_HUMAN CCHC-type zinc finger nucleic acid binding protein isoform 3 (Fragment) OS=Homo sapiens GN=CNBP PE=2 SV=1	0.810474
HEL-S-133P	tr|V9HWB9|V9HWB9_HUMAN L-lactate dehydrogenase OS=Homo sapiens GN=HEL-S-133P PE=2 SV=1	0.808497
GSK3A	tr|A0A024R0L5|A0A024R0L5_HUMAN Glycogen synthase kinase 3 alpha, isoform CRA_a OS=Homo sapiens GN=GSK3A PE=3 SV=1	0.808035
MRPL13	tr|E5RFI2|E5RFI2_HUMAN 39S ribosomal protein L13, mitochondrial OS=Homo sapiens GN=MRPL13 PE=1 SV=1	0.807099
SARS2	tr|M0QWZ7|M0QWZ7_HUMAN Serine--tRNA ligase, mitochondrial OS=Homo sapiens GN=SARS2 PE=1 SV=1	0.807099
SCLY	tr|A0A0A0MQU4|A0A0A0MQU4_HUMAN Selenocysteine lyase OS=Homo sapiens GN=SCLY PE=1 SV=1	0.807099
UBE2A	tr|A0A0D9SG71|A0A0D9SG71_HUMAN Ubiquitin-conjugating enzyme E2 A OS=Homo sapiens GN=UBE2A PE=1 SV=1	0.807099
TAOK1	tr|A0A024QZ70|A0A024QZ70_HUMAN TAO kinase 1, isoform CRA_a OS=Homo sapiens GN=TAOK1 PE=4 SV=1	0.807099
DDA1	tr|A0A024R7J7|A0A024R7J7_HUMAN DDA1, isoform CRA_a OS=Homo sapiens GN=DDA1 PE=4 SV=1	0.807099
tr|B4DEA1|B4DEA1_HUMAN	tr|B4DEA1|B4DEA1_HUMAN cDNA FLJ59475, highly similar to Homo sapiens alcohol dehydrogenase, iron containing, 1 (ADHFE1), mRNA OS=Homo sapiens PE=2 SV=1	0.807034
GABARAP	tr|H6UMI1|H6UMI1_HUMAN GABARAP-a OS=Homo sapiens GN=GABARAP PE=1 SV=1	0.807034
tr|A8K335|A8K335_HUMAN	tr|A8K335|A8K335_HUMAN cDNA FLJ76254, highly similar to Homo sapiens gamma-glutamyl hydrolase (GGH), mRNA OS=Homo sapiens PE=2 SV=1	0.806573
AKR1C3	tr|A0A0A0MSS8|A0A0A0MSS8_HUMAN Aldo-keto reductase family 1 member C3 OS=Homo sapiens GN=AKR1C3 PE=1 SV=1	0.806573
ABHD10	sp|Q9NUJ1|ABHDA_HUMAN Mycophenolic acid acyl-glucuronide esterase, mitochondrial OS=Homo sapiens GN=ABHD10 PE=1 SV=1	0.805408
tr|A0A140VJQ3|A0A140VJQ3_HUMAN	tr|A0A140VJQ3|A0A140VJQ3_HUMAN Testicular tissue protein Li 129 OS=Homo sapiens PE=2 SV=1	0.804784
ENSA	tr|Q5T5H1|Q5T5H1_HUMAN Alpha-endosulfine OS=Homo sapiens GN=ENSA PE=1 SV=1	0.800077
CBR1	sp|P16152|CBR1_HUMAN Carbonyl reductase [NADPH] 1 OS=Homo sapiens GN=CBR1 PE=1 SV=3	0.798246
DUSP3	tr|B5BUI8|B5BUI8_HUMAN Dual specificity phosphatase 3 (Fragment) OS=Homo sapiens GN=DUSP3 PE=2 SV=1	0.794739
DNPH1	tr|H0Y8X4|H0Y8X4_HUMAN 2~-deoxynucleoside 5~-phosphate N-hydrolase 1 (Fragment) OS=Homo sapiens GN=DNPH1 PE=1 SV=1	0.790155
tr|B7Z9M9|B7Z9M9_HUMAN	tr|B7Z9M9|B7Z9M9_HUMAN cDNA, FLJ78893, highly similar to Destrin OS=Homo sapiens PE=2 SV=1	0.785275
GSTT2	sp|P0CG29|GST2_HUMAN Glutathione S-transferase theta-2 OS=Homo sapiens GN=GSTT2 PE=1 SV=1	0.784568
PPP3CB	sp|P16298-4|PP2BB_HUMAN Isoform 4 of Serine/threonine-protein phosphatase 2B catalytic subunit beta isoform OS=Homo sapiens GN=PPP3CB	0.781298
CLIC1	tr|Q5SRT3|Q5SRT3_HUMAN Chloride intracellular channel protein OS=Homo sapiens GN=CLIC1 PE=2 SV=2	0.778511
LYSMD2	sp|Q8IV50|LYSM2_HUMAN LysM and putative peptidoglycan-binding domain-containing protein 2 OS=Homo sapiens GN=LYSMD2 PE=1 SV=1	0.777793
BIN1	tr|A0A024RAF1|A0A024RAF1_HUMAN Bridging integrator 1, isoform CRA_k OS=Homo sapiens GN=BIN1 PE=4 SV=1	0.774191
CRABP1	tr|F1T0F7|F1T0F7_HUMAN Cellular retinoic acid binding protein 1 OS=Homo sapiens GN=CRABP1 PE=2 SV=1	0.773678
THY1	tr|B0YJA4|B0YJA4_HUMAN Thy-1 cell surface antigen, isoform CRA_a OS=Homo sapiens GN=THY1 PE=2 SV=1	0.771843
CSTB	tr|Q76LA1|Q76LA1_HUMAN CSTB protein OS=Homo sapiens GN=CSTB PE=2 SV=1	0.76917
SNAP25	sp|P60880|SNP25_HUMAN Synaptosomal-associated protein 25 OS=Homo sapiens GN=SNAP25 PE=1 SV=1	0.767599
RAB3C	sp|Q96E17|RAB3C_HUMAN Ras-related protein Rab-3C OS=Homo sapiens GN=RAB3C PE=2 SV=1	0.767315
CTTN	tr|A0A024R5M3|A0A024R5M3_HUMAN Cortactin, isoform CRA_c OS=Homo sapiens GN=CTTN PE=4 SV=1	0.763036
CKB	tr|A0A0S2Z471|A0A0S2Z471_HUMAN Creatine kinase brain isoform 2 (Fragment) OS=Homo sapiens GN=CKB PE=2 SV=1	0.759044
CNTNAP2	tr|A0A090N7T7|A0A090N7T7_HUMAN Contactin associated protein-like 2 OS=Homo sapiens GN=CNTNAP2 PE=4 SV=1	0.753732
RCSD1	sp|Q6JBY9|CPZIP_HUMAN CapZ-interacting protein OS=Homo sapiens GN=RCSD1 PE=1 SV=1	0.753732
PIR	tr|A0A024RBX6|A0A024RBX6_HUMAN Pirin (Iron-binding nuclear protein), isoform CRA_a OS=Homo sapiens GN=PIR PE=3 SV=1	0.753732
tr|B4DPJ2|B4DPJ2_HUMAN	tr|B4DPJ2|B4DPJ2_HUMAN Annexin OS=Homo sapiens PE=2 SV=1	0.753732
RAB18	sp|Q9NP72|RAB18_HUMAN Ras-related protein Rab-18 OS=Homo sapiens GN=RAB18 PE=1 SV=1	0.751379
SH3GL2	sp|Q99962|SH3G2_HUMAN Endophilin-A1 OS=Homo sapiens GN=SH3GL2 PE=1 SV=1	0.749191
DKFZp586K0821	tr|Q9UF24|Q9UF24_HUMAN Putative uncharacterized protein DKFZp586K0821 (Fragment) OS=Homo sapiens GN=DKFZp586K0821 PE=2 SV=1	0.747034
TSNAX	tr|A0A024R3V8|A0A024R3V8_HUMAN Translin-associated factor X, isoform CRA_c OS=Homo sapiens GN=TSNAX PE=4 SV=1	0.747034
FREQ	tr|A0A024R8B2|A0A024R8B2_HUMAN Frequenin homolog (Drosophila), isoform CRA_a OS=Homo sapiens GN=FREQ PE=4 SV=1	0.747034
DKFZp686L04275	tr|Q7Z3M3|Q7Z3M3_HUMAN Tubulin alpha chain (Fragment) OS=Homo sapiens GN=DKFZp686L04275 PE=2 SV=1	0.740622
APOD	tr|C9JF17|C9JF17_HUMAN Apolipoprotein D (Fragment) OS=Homo sapiens GN=APOD PE=1 SV=1	0.739596
tr|B4DUL5|B4DUL5_HUMAN	tr|B4DUL5|B4DUL5_HUMAN cDNA FLJ51625, highly similar to Ubiquinol-cytochrome-c reductase complex coreprotein I, mitochondrial (EC 1.10.2.2) OS=Homo sapiens PE=2 SV=1	0.737744
EIF2S2	tr|B5BU01|B5BU01_HUMAN Eukaryotic translation initiation factor 2 beta OS=Homo sapiens GN=EIF2S2 PE=2 SV=1	0.737744
VDAC3	sp|Q9Y277-2|VDAC3_HUMAN Isoform 2 of Voltage-dependent anion-selective channel protein 3 OS=Homo sapiens GN=VDAC3	0.737744
PRPSAP1	tr|A0A024R8M4|A0A024R8M4_HUMAN Phosphoribosyl pyrophosphate synthetase-associated protein 1, isoform CRA_a OS=Homo sapiens GN=PRPSAP1 PE=4 SV=1	0.737744
METTL7A	tr|A0A024R118|A0A024R118_HUMAN Methyltransferase like 7A, isoform CRA_a OS=Homo sapiens GN=METTL7A PE=4 SV=1	0.737744
LXN	sp|Q9BS40|LXN_HUMAN Latexin OS=Homo sapiens GN=LXN PE=1 SV=2	0.737744
TNRC5	tr|A0A024RCZ2|A0A024RCZ2_HUMAN Trinucleotide repeat containing 5, isoform CRA_g OS=Homo sapiens GN=TNRC5 PE=4 SV=1	0.737744
HN1	tr|J3KT51|J3KT51_HUMAN Hematological and neurological-expressed 1 protein OS=Homo sapiens GN=HN1 PE=1 SV=1	0.737593
tr|B4DV73|B4DV73_HUMAN	tr|B4DV73|B4DV73_HUMAN cDNA FLJ51330, highly similar to Far upstream element-binding protein 2 OS=Homo sapiens PE=2 SV=1	0.735775
CANX	sp|P27824-2|CALX_HUMAN Isoform 2 of Calnexin OS=Homo sapiens GN=CANX	0.735556
KLC2	sp|Q9H0B6-2|KLC2_HUMAN Isoform 2 of Kinesin light chain 2 OS=Homo sapiens GN=KLC2	0.735556
CLCC1	tr|A0A024R095|A0A024R095_HUMAN Chloride channel CLIC-like 1, isoform CRA_a OS=Homo sapiens GN=CLCC1 PE=4 SV=1	0.735556
tr|A0A140VJT2|A0A140VJT2_HUMAN	tr|A0A140VJT2|A0A140VJT2_HUMAN Testicular tissue protein Li 158 OS=Homo sapiens PE=2 SV=1	0.735556
tr|B3KM95|B3KM95_HUMAN	tr|B3KM95|B3KM95_HUMAN Phosphatidate cytidylyltransferase OS=Homo sapiens PE=2 SV=1	0.735556
tr|B3KNW5|B3KNW5_HUMAN	tr|B3KNW5|B3KNW5_HUMAN cDNA FLJ30599 fis, clone BRAWH2009298, highly similar to Homo sapiens hyaluronan binding protein 4 (HABP4), mRNA OS=Homo sapiens PE=2 SV=1	0.735556
MAGI2	tr|A0A0D9SGI1|A0A0D9SGI1_HUMAN Membrane-associated guanylate kinase, WW and PDZ domain-containing protein 2 OS=Homo sapiens GN=MAGI2 PE=1 SV=1	0.735556
PSMC4	tr|A8K2M0|A8K2M0_HUMAN Proteasome (Prosome, macropain) 26S subunit, ATPase, 4, isoform CRA_b OS=Homo sapiens GN=PSMC4 PE=2 SV=1	0.735556
EIF4G3	tr|A0A0U1RQK7|A0A0U1RQK7_HUMAN Eukaryotic translation initiation factor 4 gamma 3 OS=Homo sapiens GN=EIF4G3 PE=1 SV=1	0.735556
STAU2	tr|A0A024R7X7|A0A024R7X7_HUMAN Staufen, RNA binding protein, homolog 2 (Drosophila), isoform CRA_b OS=Homo sapiens GN=STAU2 PE=4 SV=1	0.735556
NACAD	sp|O15069|NACAD_HUMAN NAC-alpha domain-containing protein 1 OS=Homo sapiens GN=NACAD PE=1 SV=3	0.735556
ZFYVE20	tr|A0A024R2H4|A0A024R2H4_HUMAN Zinc finger, FYVE domain containing 20, isoform CRA_a OS=Homo sapiens GN=ZFYVE20 PE=4 SV=1	0.735556
PSME3	tr|A0A024R203|A0A024R203_HUMAN Proteasome (Prosome, macropain) activator subunit 3 (PA28 gamma Ki), isoform CRA_a OS=Homo sapiens GN=PSME3 PE=4 SV=1	0.735556
CKAP5	sp|Q14008-2|CKAP5_HUMAN Isoform 2 of Cytoskeleton-associated protein 5 OS=Homo sapiens GN=CKAP5	0.735556
TNIK	sp|Q9UKE5-2|TNIK_HUMAN Isoform 2 of TRAF2 and NCK-interacting protein kinase OS=Homo sapiens GN=TNIK	0.735556
SRGAP2	tr|A2RUF3|A2RUF3_HUMAN SLIT-ROBO Rho GTPase activating protein 2 OS=Homo sapiens GN=SRGAP2 PE=1 SV=1	0.735556
EIF4G1	tr|B2RU06|B2RU06_HUMAN eIF4G1 protein OS=Homo sapiens GN=EIF4G1 PE=2 SV=1	0.735556
USP10	tr|J3KT19|J3KT19_HUMAN Ubiquitin carboxyl-terminal hydrolase 10 (Fragment) OS=Homo sapiens GN=USP10 PE=1 SV=1	0.735556
LARP1	tr|A0A0B4J210|A0A0B4J210_HUMAN La-related protein 1 (Fragment) OS=Homo sapiens GN=LARP1 PE=1 SV=5	0.735556
GPR179	tr|A0A087WW83|A0A087WW83_HUMAN Probable G-protein-coupled receptor 179 OS=Homo sapiens GN=GPR179 PE=4 SV=1	0.735556
hCG_28765	tr|A0A024R152|A0A024R152_HUMAN HCG28765, isoform CRA_b OS=Homo sapiens GN=hCG_28765 PE=4 SV=1	0.735556
SPAG9	tr|A0A087X2D8|A0A087X2D8_HUMAN C-Jun-amino-terminal kinase-interacting protein 4 OS=Homo sapiens GN=SPAG9 PE=1 SV=1	0.735556
CBL	sp|P22681|CBL_HUMAN E3 ubiquitin-protein ligase CBL OS=Homo sapiens GN=CBL PE=1 SV=2	0.735556
CUL1	tr|A0A090N7U0|A0A090N7U0_HUMAN Cullin 1 OS=Homo sapiens GN=CUL1 PE=3 SV=1	0.735556
LMTK3	tr|A0A0A0MQW5|A0A0A0MQW5_HUMAN Serine/threonine-protein kinase LMTK3 OS=Homo sapiens GN=LMTK3 PE=1 SV=1	0.735556
CMBL	sp|Q96DG6|CMBL_HUMAN Carboxymethylenebutenolidase homolog OS=Homo sapiens GN=CMBL PE=1 SV=1	0.735556
EPM2AIP1	sp|Q7L775|EPMIP_HUMAN EPM2A-interacting protein 1 OS=Homo sapiens GN=EPM2AIP1 PE=1 SV=1	0.735556
STRN3	tr|A0AV58|A0AV58_HUMAN Striatin, calmodulin binding protein 3 OS=Homo sapiens GN=STRN3 PE=2 SV=1	0.735556
RAB11FIP5	tr|A0A1B0GTL5|A0A1B0GTL5_HUMAN Rab11 family-interacting protein 5 OS=Homo sapiens GN=RAB11FIP5 PE=1 SV=1	0.735556
CAMLG	sp|P49069|CAMLG_HUMAN Calcium signal-modulating cyclophilin ligand OS=Homo sapiens GN=CAMLG PE=1 SV=1	0.735556
tr|B4DW31|B4DW31_HUMAN	tr|B4DW31|B4DW31_HUMAN cDNA FLJ54186, highly similar to Nuclear receptor-binding protein OS=Homo sapiens PE=2 SV=1	0.735556
FAM175B	sp|Q15018|F175B_HUMAN BRISC complex subunit Abro1 OS=Homo sapiens GN=FAM175B PE=1 SV=2	0.735556
GABRB3	tr|A0A1B0GVW3|A0A1B0GVW3_HUMAN Gamma-aminobutyric acid receptor subunit beta-3 OS=Homo sapiens GN=GABRB3 PE=1 SV=1	0.735556
FAM82C	tr|A0A024R9P6|A0A024R9P6_HUMAN Family with sequence similarity 82, member C, isoform CRA_a OS=Homo sapiens GN=FAM82C PE=4 SV=1	0.735556
SPG20	tr|A0A024RDV9|A0A024RDV9_HUMAN Spastic paraplegia 20 isoform 1 OS=Homo sapiens GN=SPG20 PE=2 SV=1	0.735556
C2CD2L	tr|Q6DHX1|Q6DHX1_HUMAN C2CD2L protein (Fragment) OS=Homo sapiens GN=C2CD2L PE=2 SV=1	0.735556
MRAS	tr|Q6FGP0|Q6FGP0_HUMAN MRAS protein (Fragment) OS=Homo sapiens GN=MRAS PE=2 SV=1	0.735556
LSM12	sp|Q3MHD2-2|LSM12_HUMAN Isoform 2 of Protein LSM12 homolog OS=Homo sapiens GN=LSM12	0.735556
APOL2	tr|A0A024R1M8|A0A024R1M8_HUMAN Apolipoprotein L, 2, isoform CRA_a OS=Homo sapiens GN=APOL2 PE=4 SV=1	0.735556
CD81	tr|A0A024RCB7|A0A024RCB7_HUMAN Tetraspanin OS=Homo sapiens GN=CD81 PE=3 SV=1	0.735556
HSPB8	sp|Q9UJY1|HSPB8_HUMAN Heat shock protein beta-8 OS=Homo sapiens GN=HSPB8 PE=1 SV=1	0.735556
C9orf172	sp|C9J069|CI172_HUMAN Uncharacterized protein C9orf172 OS=Homo sapiens GN=C9orf172 PE=3 SV=1	0.735556
CCT7	tr|Q6IBT3|Q6IBT3_HUMAN CCT7 protein OS=Homo sapiens GN=CCT7 PE=2 SV=1	0.73518
tr|A2NB46|A2NB46_HUMAN	tr|A2NB46|A2NB46_HUMAN Cold agglutinin FS-2 L-chain (Fragment) OS=Homo sapiens PE=2 SV=1	0.732131
TAGLN3	sp|Q9UI15|TAGL3_HUMAN Transgelin-3 OS=Homo sapiens GN=TAGLN3 PE=1 SV=2	0.722458
tr|B7Z2N5|B7Z2N5_HUMAN	tr|B7Z2N5|B7Z2N5_HUMAN cDNA FLJ51840, highly similar to Alpha-actinin-2 OS=Homo sapiens PE=2 SV=1	0.719465
LYNX1	tr|A0A087WYG6|A0A087WYG6_HUMAN Ly-6/neurotoxin-like protein 1 (Fragment) OS=Homo sapiens GN=LYNX1 PE=1 SV=1	0.717946
PHYHIPL	tr|A0A024QZK4|A0A024QZK4_HUMAN Phytanoyl-CoA 2-hydroxylase interacting protein-like, isoform CRA_b OS=Homo sapiens GN=PHYHIPL PE=4 SV=1	0.714338
RAB3A	tr|A0A024R7I7|A0A024R7I7_HUMAN H.sapiens ras-related Hrab3A protein OS=Homo sapiens GN=RAB3A PE=2 SV=1	0.710647
MAP1LC3B	tr|H3BTL1|H3BTL1_HUMAN Microtubule-associated protein 1 light chain 3 beta, isoform CRA_f OS=Homo sapiens GN=MAP1LC3B PE=3 SV=1	0.706158
LCP1	tr|A0A024RDT4|A0A024RDT4_HUMAN Lymphocyte cytosolic protein 1 (L-plastin), isoform CRA_a OS=Homo sapiens GN=LCP1 PE=4 SV=1	0.706079
RAB12	sp|Q6IQ22|RAB12_HUMAN Ras-related protein Rab-12 OS=Homo sapiens GN=RAB12 PE=1 SV=3	0.702936
MAPK1	tr|Q1HBJ4|Q1HBJ4_HUMAN Mitogen-activated protein kinase OS=Homo sapiens GN=MAPK1 PE=3 SV=1	0.699279
GC	tr|D6RF35|D6RF35_HUMAN Vitamin D-binding protein OS=Homo sapiens GN=GC PE=1 SV=1	0.69782
PSPH	tr|A0A024RDL3|A0A024RDL3_HUMAN Phosphoserine phosphatase, isoform CRA_a OS=Homo sapiens GN=PSPH PE=4 SV=1	0.69782
PDLIM4	tr|A0A0S2Z4N4|A0A0S2Z4N4_HUMAN PDZ and LIM domain 4 isoform 1 (Fragment) OS=Homo sapiens GN=PDLIM4 PE=2 SV=1	0.69782
tr|B4DRH6|B4DRH6_HUMAN	tr|B4DRH6|B4DRH6_HUMAN cDNA FLJ54509, highly similar to Trifunctional enzyme subunit alpha, mitochondrial OS=Homo sapiens PE=2 SV=1	0.69782
SEPW1	tr|A0A024R0V8|A0A024R0V8_HUMAN Selenoprotein W, 1 (Fragment) OS=Homo sapiens GN=SEPW1 PE=4 SV=1	0.69425
SNX5	tr|Q5QPE4|Q5QPE4_HUMAN Sorting nexin-5 (Fragment) OS=Homo sapiens GN=SNX5 PE=1 SV=7	0.693407
SNX3	sp|O60493|SNX3_HUMAN Sorting nexin-3 OS=Homo sapiens GN=SNX3 PE=1 SV=3	0.690083
PPIL3	tr|A0A024R3V4|A0A024R3V4_HUMAN Peptidyl-prolyl cis-trans isomerase OS=Homo sapiens GN=PPIL3 PE=2 SV=1	0.68691
PLD3	tr|A0A024R0Q4|A0A024R0Q4_HUMAN Phospholipase D family, member 3, isoform CRA_b OS=Homo sapiens GN=PLD3 PE=4 SV=1	0.686592
TTR	tr|A0A087WT59|A0A087WT59_HUMAN Transthyretin OS=Homo sapiens GN=TTR PE=1 SV=1	0.686592
SIAE	sp|Q9HAT2-2|SIAE_HUMAN Isoform 2 of Sialate O-acetylesterase OS=Homo sapiens GN=SIAE	0.686592
SRA1	tr|B3KNT3|B3KNT3_HUMAN Steroid receptor RNA activator 1, isoform CRA_a OS=Homo sapiens GN=SRA1 PE=2 SV=1	0.686592
Nbla00650	tr|Q3LID9|Q3LID9_HUMAN Putative uncharacterized protein Nbla00650 (Fragment) OS=Homo sapiens GN=Nbla00650 PE=2 SV=1	0.681734
WDR66	tr|A0A024RBT0|A0A024RBT0_HUMAN WD repeat domain 66, isoform CRA_a OS=Homo sapiens GN=WDR66 PE=4 SV=1	0.675965
CYB5R3	tr|A0A024R4X0|A0A024R4X0_HUMAN NADH-cytochrome b5 reductase OS=Homo sapiens GN=CYB5R3 PE=3 SV=1	0.675965
CMC4	sp|P56277|CMC4_HUMAN Cx9C motif-containing protein 4 OS=Homo sapiens GN=CMC4 PE=1 SV=1	0.675773
LYRM7	sp|Q5U5X0|LYRM7_HUMAN Complex III assembly factor LYRM7 OS=Homo sapiens GN=LYRM7 PE=1 SV=1	0.675038
C9orf64	sp|Q5T6V5|CI064_HUMAN UPF0553 protein C9orf64 OS=Homo sapiens GN=C9orf64 PE=1 SV=1	0.67346
PABPN1	tr|H0YJH9|H0YJH9_HUMAN Polyadenylate-binding protein 2 (Fragment) OS=Homo sapiens GN=PABPN1 PE=1 SV=1	0.668191
TRA1	tr|Q5CAQ5|Q5CAQ5_HUMAN Tumor rejection antigen (Gp96) 1 OS=Homo sapiens GN=TRA1 PE=2 SV=1	0.668191
tr|A0A0X9TD47|A0A0X9TD47_HUMAN	tr|A0A0X9TD47|A0A0X9TD47_HUMAN MS-D1 light chain variable region (Fragment) OS=Homo sapiens PE=2 SV=1	0.667607
CSNK1E	tr|H0Y5S9|H0Y5S9_HUMAN Casein kinase I isoform epsilon (Fragment) OS=Homo sapiens GN=CSNK1E PE=1 SV=1	0.667579
NDUFA2	sp|O43678|NDUA2_HUMAN NADH dehydrogenase [ubiquinone] 1 alpha subcomplex subunit 2 OS=Homo sapiens GN=NDUFA2 PE=1 SV=3	0.666645
CTSD	tr|A0A1B0GV23|A0A1B0GV23_HUMAN Cathepsin D OS=Homo sapiens GN=CTSD PE=1 SV=1	0.66354
ADSS	tr|A0A024R5Q7|A0A024R5Q7_HUMAN Adenylosuccinate synthetase isozyme 2 OS=Homo sapiens GN=ADSS PE=3 SV=1	0.658019
tr|B2RDX5|B2RDX5_HUMAN	tr|B2RDX5|B2RDX5_HUMAN cDNA, FLJ96812, highly similar to Homo sapiens threonyl-tRNA synthetase (TARS), mRNA OS=Homo sapiens PE=1 SV=1	0.658019
CELF2	tr|A0A0J9YX66|A0A0J9YX66_HUMAN CUGBP Elav-like family member 2 OS=Homo sapiens GN=CELF2 PE=1 SV=1	0.658019
tr|A0A140VKC8|A0A140VKC8_HUMAN	tr|A0A140VKC8|A0A140VKC8_HUMAN Testis tissue sperm-binding protein Li 45a OS=Homo sapiens PE=2 SV=1	0.658019
INA	sp|Q16352|AINX_HUMAN Alpha-internexin OS=Homo sapiens GN=INA PE=1 SV=2	0.654356
PCCA	sp|P05165-2|PCCA_HUMAN Isoform 2 of Propionyl-CoA carboxylase alpha chain, mitochondrial OS=Homo sapiens GN=PCCA	0.650634
EEF1A1P5	sp|Q5VTE0|EF1A3_HUMAN Putative elongation factor 1-alpha-like 3 OS=Homo sapiens GN=EEF1A1P5 PE=5 SV=1	0.644625
PRDX1	sp|Q06830|PRDX1_HUMAN Peroxiredoxin-1 OS=Homo sapiens GN=PRDX1 PE=1 SV=1	0.639554
SHANK3	tr|A0A0U1RQS4|A0A0U1RQS4_HUMAN SH3 and multiple ankyrin repeat domains protein 3 OS=Homo sapiens GN=SHANK3 PE=1 SV=1	0.629864
TNS1	tr|A0A087WWW7|A0A087WWW7_HUMAN Tensin-1 OS=Homo sapiens GN=TNS1 PE=1 SV=1	0.629864
FAM171A2	sp|A8MVW0|F1712_HUMAN Protein FAM171A2 OS=Homo sapiens GN=FAM171A2 PE=1 SV=1	0.629864
AKT1S1	tr|A0A024QZF6|A0A024QZF6_HUMAN AKT1 substrate 1 (Proline-rich), isoform CRA_a OS=Homo sapiens GN=AKT1S1 PE=4 SV=1	0.629864
UQCRFS1P1	sp|P0C7P4|UCRIL_HUMAN Putative cytochrome b-c1 complex subunit Rieske-like protein 1 OS=Homo sapiens GN=UQCRFS1P1 PE=5 SV=1	0.629864
tr|B4DVS2|B4DVS2_HUMAN	tr|B4DVS2|B4DVS2_HUMAN cDNA FLJ57617 OS=Homo sapiens PE=2 SV=1	0.629864
CRAT	sp|P43155-2|CACP_HUMAN Isoform 2 of Carnitine O-acetyltransferase OS=Homo sapiens GN=CRAT	0.629864
B3GNT6	tr|A0A024R5F9|A0A024R5F9_HUMAN UDP-GlcNAc:betaGal beta-1,3-N-acetylglucosaminyltransferase 6, isoform CRA_a OS=Homo sapiens GN=B3GNT6 PE=4 SV=1	0.629864
tr|B4DH44|B4DH44_HUMAN	tr|B4DH44|B4DH44_HUMAN cDNA FLJ52538, highly similar to Dual specificity mitogen-activated proteinkinase kinase 4 (EC 2.7.12.2) OS=Homo sapiens PE=2 SV=1	0.629864
tr|A8K243|A8K243_HUMAN	tr|A8K243|A8K243_HUMAN cDNA FLJ78172, highly similar to Homo sapiens butyrobetaine (gamma), 2-oxoglutarate dioxygenase (gamma-butyrobetaine hydroxylase) 1 (BBOX1), mRNA OS=Homo sapiens PE=2 SV=1	0.618363
CLTB	tr|A0A024R7S3|A0A024R7S3_HUMAN Clathrin, light polypeptide (Lcb), isoform CRA_c OS=Homo sapiens GN=CLTB PE=4 SV=1	0.609594
ARHG	tr|Q6ICQ8|Q6ICQ8_HUMAN ARHG protein (Fragment) OS=Homo sapiens GN=ARHG PE=2 SV=1	0.604436
SRP9	sp|P49458|SRP09_HUMAN Signal recognition particle 9 kDa protein OS=Homo sapiens GN=SRP9 PE=1 SV=2	0.604436
ZYX	sp|Q15942|ZYX_HUMAN Zyxin OS=Homo sapiens GN=ZYX PE=1 SV=1	0.597611
DKFZp667O202	tr|Q5JPE4|Q5JPE4_HUMAN Vacuolar protein sorting-associated protein 29 OS=Homo sapiens GN=DKFZp667O202 PE=3 SV=1	0.595804
ASRGL1	tr|A0A024R573|A0A024R573_HUMAN Asparaginase like 1, isoform CRA_a OS=Homo sapiens GN=ASRGL1 PE=2 SV=1	0.592233
PACSIN2	tr|Q6FIA3|Q6FIA3_HUMAN PACSIN2 protein OS=Homo sapiens GN=PACSIN2 PE=2 SV=1	0.588873
NPY	tr|A4D158|A4D158_HUMAN Neuropeptide Y OS=Homo sapiens GN=NPY PE=2 SV=1	0.588873
tr|Q59GB4|Q59GB4_HUMAN	tr|Q59GB4|Q59GB4_HUMAN Dihydropyrimidinase-like 2 variant (Fragment) OS=Homo sapiens PE=2 SV=1	0.581099
tr|B4DSE3|B4DSE3_HUMAN	tr|B4DSE3|B4DSE3_HUMAN Microtubule-associated protein OS=Homo sapiens PE=2 SV=1	0.580799
FASN	tr|A0A0U1RQF0|A0A0U1RQF0_HUMAN Fatty acid synthase OS=Homo sapiens GN=FASN PE=1 SV=1	0.579631
RAB23	tr|A0A024RD41|A0A024RD41_HUMAN RAB23, member RAS oncogene family, isoform CRA_a OS=Homo sapiens GN=RAB23 PE=4 SV=1	0.579631
tr|A0A140VJN8|A0A140VJN8_HUMAN	tr|A0A140VJN8|A0A140VJN8_HUMAN Perilipin OS=Homo sapiens PE=2 SV=1	0.579381
CRYZ	tr|A6NP24|A6NP24_HUMAN Quinone oxidoreductase (Fragment) OS=Homo sapiens GN=CRYZ PE=1 SV=1	0.578228
ARSA	tr|A0A024R509|A0A024R509_HUMAN Arylsulfatase A, isoform CRA_a OS=Homo sapiens GN=ARSA PE=4 SV=1	0.578164
tr|B2R679|B2R679_HUMAN	tr|B2R679|B2R679_HUMAN cDNA, FLJ92825, highly similar to Homo sapiens SAR1a gene homolog 1 (S. cerevisiae) (SARA1), mRNA OS=Homo sapiens PE=2 SV=1	0.572044
PTGDS	tr|A0A024R8G3|A0A024R8G3_HUMAN Prostaglandin D2 synthase 21kDa (Brain), isoform CRA_a OS=Homo sapiens GN=PTGDS PE=2 SV=1	0.568846
CYLN2	tr|A0A140VJG6|A0A140VJG6_HUMAN Cytoplasmic linker 2, isoform CRA_b OS=Homo sapiens GN=CYLN2 PE=2 SV=1	0.566753
tr|B3KP90|B3KP90_HUMAN	tr|B3KP90|B3KP90_HUMAN cDNA FLJ31447 fis, clone NT2NE2000913, highly similar to Protein phosphatase 2C isoform beta (EC 3.1.3.16) OS=Homo sapiens PE=2 SV=1	0.566207
DCUN1D1	sp|Q96GG9|DCNL1_HUMAN DCN1-like protein 1 OS=Homo sapiens GN=DCUN1D1 PE=1 SV=1	0.562874
GDA	tr|A0A024R231|A0A024R231_HUMAN Guanine deaminase, isoform CRA_b OS=Homo sapiens GN=GDA PE=4 SV=1	0.562642
EPS15L1	tr|A0A024R7G6|A0A024R7G6_HUMAN Epidermal growth factor receptor pathway substrate 15-like 1, isoform CRA_a OS=Homo sapiens GN=EPS15L1 PE=4 SV=1	0.559216
GSTM5	tr|Q5T8R2|Q5T8R2_HUMAN Glutathione S-transferase OS=Homo sapiens GN=GSTM5 PE=2 SV=1	0.546309
QKI	sp|Q96PU8-3|QKI_HUMAN Isoform 2 of Protein quaking OS=Homo sapiens GN=QKI	0.537636
GM2A	tr|H0YBY3|H0YBY3_HUMAN Ganglioside GM2 activator (Fragment) OS=Homo sapiens GN=GM2A PE=1 SV=1	0.537075
PCMT1	tr|A0A0A0MRJ6|A0A0A0MRJ6_HUMAN Protein-L-isoaspartate O-methyltransferase OS=Homo sapiens GN=PCMT1 PE=1 SV=1	0.536737
tr|Q13727|Q13727_HUMAN	tr|Q13727|Q13727_HUMAN AHNAK-related protein (Fragment) OS=Homo sapiens PE=2 SV=1	0.531132
S100A16	sp|Q96FQ6|S10AG_HUMAN Protein S100-A16 OS=Homo sapiens GN=S100A16 PE=1 SV=1	0.529816
LOC84661	tr|B4DIS3|B4DIS3_HUMAN Dpy-30-like protein, isoform CRA_b OS=Homo sapiens GN=LOC84661 PE=2 SV=1	0.522665
HEL-S-129m	tr|A0A0K0K1L8|A0A0K0K1L8_HUMAN Epididymis secretory sperm binding protein Li 129m OS=Homo sapiens GN=HEL-S-129m PE=2 SV=1	0.522531
RPS28	tr|B2R4R9|B2R4R9_HUMAN HCG26477 OS=Homo sapiens GN=RPS28 PE=2 SV=1	0.519308
GMPPB	tr|A0A024R2X1|A0A024R2X1_HUMAN GDP-mannose pyrophosphorylase B, isoform CRA_b OS=Homo sapiens GN=GMPPB PE=4 SV=1	0.518239
UFC1	sp|Q9Y3C8|UFC1_HUMAN Ubiquitin-fold modifier-conjugating enzyme 1 OS=Homo sapiens GN=UFC1 PE=1 SV=3	0.518239
tr|A0A140VK65|A0A140VK65_HUMAN	tr|A0A140VK65|A0A140VK65_HUMAN Testicular secretory protein Li 65 OS=Homo sapiens PE=2 SV=1	0.511282
COX5A	tr|H3BNX8|H3BNX8_HUMAN Cytochrome c oxidase subunit 5A, mitochondrial OS=Homo sapiens GN=COX5A PE=1 SV=1	0.510983
GNB2	tr|Q6FHM2|Q6FHM2_HUMAN GNB2 protein OS=Homo sapiens GN=GNB2 PE=2 SV=1	0.509517
H3F3A	tr|B2R4P9|B2R4P9_HUMAN Histone H3 OS=Homo sapiens GN=H3F3A PE=2 SV=1	0.506942
tr|B4E3A8|B4E3A8_HUMAN	tr|B4E3A8|B4E3A8_HUMAN cDNA FLJ53963, highly similar to Leukocyte elastase inhibitor OS=Homo sapiens PE=2 SV=1	0.5067
WBP2	tr|A0A024R8L1|A0A024R8L1_HUMAN WW domain binding protein 2, isoform CRA_a OS=Homo sapiens GN=WBP2 PE=4 SV=1	0.5067
tr|B2RE40|B2RE40_HUMAN	tr|B2RE40|B2RE40_HUMAN cDNA, FLJ96911, highly similar to Homo sapiens nucleosomal binding protein 1 (NSBP1), mRNA OS=Homo sapiens PE=2 SV=1	0.5067
DNASE2	tr|A0A024R7F4|A0A024R7F4_HUMAN Deoxyribonuclease II, lysosomal, isoform CRA_a OS=Homo sapiens GN=DNASE2 PE=4 SV=1	0.5067

## Sheet: Cluster9
Cluster 9
Gene ID	Gene description	Fuzzy partition coefficient
PSMD11	sp|O00231-2|PSD11_HUMAN Isoform 2 of 26S proteasome non-ATPase regulatory subunit 11 OS=Homo sapiens GN=PSMD11	0.999539
PTK2	tr|A0A024R9H6|A0A024R9H6_HUMAN PTK2 protein tyrosine kinase 2, isoform CRA_a OS=Homo sapiens GN=PTK2 PE=4 SV=1	0.999539
RPS4X	tr|B2R491|B2R491_HUMAN 40S ribosomal protein S4 OS=Homo sapiens GN=RPS4X PE=2 SV=1	0.999517
hCG_2043376	tr|A0A024R0I3|A0A024R0I3_HUMAN HCG2043376, isoform CRA_b OS=Homo sapiens GN=hCG_2043376 PE=4 SV=1	0.999516
ARF4	sp|P18085|ARF4_HUMAN ADP-ribosylation factor 4 OS=Homo sapiens GN=ARF4 PE=1 SV=3	0.999467
HNRPD	tr|A0A024RDB4|A0A024RDB4_HUMAN Heterogeneous nuclear ribonucleoprotein D (AU-rich element RNA binding protein 1, 37kDa), isoform CRA_c OS=Homo sapiens GN=HNRPD PE=4 SV=1	0.999458
tr|B3KML1|B3KML1_HUMAN	tr|B3KML1|B3KML1_HUMAN cDNA FLJ11308 fis, clone PLACE1010074, highly similar to Sorting nexin-2 OS=Homo sapiens PE=2 SV=1	0.999432
PSMD13	tr|A0A024R201|A0A024R201_HUMAN Proteasome (Prosome, macropain) 26S subunit, non-ATPase, 13, isoform CRA_a OS=Homo sapiens GN=PSMD13 PE=4 SV=1	0.999432
TUBB2C	tr|Q8IZ29|Q8IZ29_HUMAN Tubulin beta chain OS=Homo sapiens GN=TUBB2C PE=2 SV=1	0.999417
FARSLA	tr|Q6IBR2|Q6IBR2_HUMAN FARSLA protein OS=Homo sapiens GN=FARSLA PE=2 SV=1	0.999398
PAIP1	tr|A0A024R094|A0A024R094_HUMAN Poly(A) binding protein interacting protein 1, isoform CRA_a OS=Homo sapiens GN=PAIP1 PE=4 SV=1	0.999398
TIGAR	sp|Q9NQ88|TIGAR_HUMAN Fructose-2,6-bisphosphatase TIGAR OS=Homo sapiens GN=TIGAR PE=1 SV=1	0.999386
AIP	tr|C0JXB8|C0JXB8_HUMAN Peptidylprolyl isomerase OS=Homo sapiens GN=AIP PE=4 SV=1	0.999386
tr|B4DMY3|B4DMY3_HUMAN	tr|B4DMY3|B4DMY3_HUMAN cDNA FLJ60713, highly similar to Homo sapiens heterogeneous nuclear ribonucleoprotein A/B (HNRPAB), transcript variant 1, mRNA OS=Homo sapiens PE=2 SV=1	0.999386
CPSF6	tr|F8WJN3|F8WJN3_HUMAN Cleavage and polyadenylation-specificity factor subunit 6 OS=Homo sapiens GN=CPSF6 PE=1 SV=1	0.999324
S100A1	tr|A0A0S2Z4H2|A0A0S2Z4H2_HUMAN Protein S100 (Fragment) OS=Homo sapiens GN=S100A1 PE=2 SV=1	0.999301
HNRPA3	tr|B4DDB6|B4DDB6_HUMAN Heterogeneous nuclear ribonucleoprotein A3, isoform CRA_a OS=Homo sapiens GN=HNRPA3 PE=2 SV=1	0.999226
RPS25	sp|P62851|RS25_HUMAN 40S ribosomal protein S25 OS=Homo sapiens GN=RPS25 PE=1 SV=1	0.999199
tr|B4E2J2|B4E2J2_HUMAN	tr|B4E2J2|B4E2J2_HUMAN cDNA FLJ51755, highly similar to Glutathione S-transferase Mu 3 (EC 2.5.1.18) OS=Homo sapiens PE=2 SV=1	0.999184
tr|B0I1S7|B0I1S7_HUMAN	tr|B0I1S7|B0I1S7_HUMAN KIF5A variant protein OS=Homo sapiens PE=2 SV=1	0.99917
ANXA1	tr|B5BU38|B5BU38_HUMAN Annexin OS=Homo sapiens GN=ANXA1 PE=2 SV=1	0.99917
LAMTOR5	tr|A0A0C4DGV4|A0A0C4DGV4_HUMAN Hepatitis B virus x interacting protein OS=Homo sapiens GN=LAMTOR5 PE=1 SV=1	0.99917
PFKL	sp|P17858|PFKAL_HUMAN ATP-dependent 6-phosphofructokinase, liver type OS=Homo sapiens GN=PFKL PE=1 SV=6	0.999138
PPIH	tr|H0YEL5|H0YEL5_HUMAN Peptidyl-prolyl cis-trans isomerase (Fragment) OS=Homo sapiens GN=PPIH PE=1 SV=1	0.99911
tr|Q8WYJ5|Q8WYJ5_HUMAN	tr|Q8WYJ5|Q8WYJ5_HUMAN Protein kinase C inhibitor-2 OS=Homo sapiens PE=2 SV=1	0.999076
MATR3	tr|A0A0R4J2E8|A0A0R4J2E8_HUMAN Matrin-3 OS=Homo sapiens GN=MATR3 PE=1 SV=1	0.999055
MYH9	tr|A0A024R1N1|A0A024R1N1_HUMAN Myosin, heavy polypeptide 9, non-muscle, isoform CRA_a OS=Homo sapiens GN=MYH9 PE=3 SV=1	0.999055
RBM14	tr|A0A0S2Z4Z0|A0A0S2Z4Z0_HUMAN RNA binding motif protein 14 isoform 1 (Fragment) OS=Homo sapiens GN=RBM14 PE=2 SV=1	0.999055
CASKIN1	sp|Q8WXD9|CSKI1_HUMAN Caskin-1 OS=Homo sapiens GN=CASKIN1 PE=1 SV=1	0.999055
DET1	sp|Q7L5Y6-2|DET1_HUMAN Isoform 2 of DET1 homolog OS=Homo sapiens GN=DET1	0.999055
NDRG3	tr|Q5TH30|Q5TH30_HUMAN NDRG family member 3, isoform CRA_c OS=Homo sapiens GN=NDRG3 PE=1 SV=1	0.999055
GATAD2A	tr|A0A024R7K7|A0A024R7K7_HUMAN GATA zinc finger domain containing 2A, isoform CRA_b OS=Homo sapiens GN=GATAD2A PE=4 SV=1	0.999055
DEPDC1	tr|H0YES2|H0YES2_HUMAN DEP domain-containing protein 1A (Fragment) OS=Homo sapiens GN=DEPDC1 PE=1 SV=1	0.999055
GSPT1	sp|P15170-2|ERF3A_HUMAN Isoform 2 of Eukaryotic peptide chain release factor GTP-binding subunit ERF3A OS=Homo sapiens GN=GSPT1	0.999055
BAX	sp|Q07812-2|BAX_HUMAN Isoform Beta of Apoptosis regulator BAX OS=Homo sapiens GN=BAX	0.999055
tr|B4DLN1|B4DLN1_HUMAN	tr|B4DLN1|B4DLN1_HUMAN Uncharacterized protein OS=Homo sapiens PE=2 SV=1	0.999055
COPA	sp|P53621-2|COPA_HUMAN Isoform 2 of Coatomer subunit alpha OS=Homo sapiens GN=COPA	0.999055
hCG_31253	tr|A0A024R8A7|A0A024R8A7_HUMAN HCG31253, isoform CRA_a OS=Homo sapiens GN=hCG_31253 PE=4 SV=1	0.999055
KIAA1468	tr|A0A075B785|A0A075B785_HUMAN LisH domain and HEAT repeat-containing protein KIAA1468 OS=Homo sapiens GN=KIAA1468 PE=1 SV=7	0.999055
PLEKHO2	sp|Q8TD55-2|PKHO2_HUMAN Isoform 2 of Pleckstrin homology domain-containing family O member 2 OS=Homo sapiens GN=PLEKHO2	0.999055
NYAP2	sp|Q9P242|NYAP2_HUMAN Neuronal tyrosine-phosphorylated phosphoinositide-3-kinase adapter 2 OS=Homo sapiens GN=NYAP2 PE=1 SV=3	0.999055
FMN2	sp|Q9NZ56|FMN2_HUMAN Formin-2 OS=Homo sapiens GN=FMN2 PE=1 SV=4	0.999055
PNOC	tr|E7EVP0|E7EVP0_HUMAN Prepronociceptin (Fragment) OS=Homo sapiens GN=PNOC PE=1 SV=1	0.999055
MMP3	sp|P08254|MMP3_HUMAN Stromelysin-1 OS=Homo sapiens GN=MMP3 PE=1 SV=2	0.999055
THRAP3	sp|Q9Y2W1|TR150_HUMAN Thyroid hormone receptor-associated protein 3 OS=Homo sapiens GN=THRAP3 PE=1 SV=2	0.999055
MXD3	tr|Q05BW2|Q05BW2_HUMAN MXD3 protein (Fragment) OS=Homo sapiens GN=MXD3 PE=2 SV=1	0.999055
WNT16	tr|A4D0W8|A4D0W8_HUMAN Protein Wnt OS=Homo sapiens GN=WNT16 PE=3 SV=1	0.999055
RIMBP2	sp|O15034-2|RIMB2_HUMAN Isoform 2 of RIMS-binding protein 2 OS=Homo sapiens GN=RIMBP2	0.999055
hCG_1642166	tr|B2RA23|B2RA23_HUMAN HCG1642166, isoform CRA_b OS=Homo sapiens GN=hCG_1642166 PE=2 SV=1	0.999055
tr|B3KRC4|B3KRC4_HUMAN	tr|B3KRC4|B3KRC4_HUMAN cDNA FLJ33998 fis, clone FCBBF1000023, moderately similar to Mus musculus pleckstrin and Sec7 domain containing 3 (Psd3), transcript variant 2, mRNA OS=Homo sapiens PE=2 SV=1	0.999055
NRDC	tr|B1AKJ5|B1AKJ5_HUMAN Nardilysin OS=Homo sapiens GN=NRDC PE=1 SV=1	0.999055
CAMSAP1	sp|Q5T5Y3-2|CAMP1_HUMAN Isoform 2 of Calmodulin-regulated spectrin-associated protein 1 OS=Homo sapiens GN=CAMSAP1	0.999055
PITRM1	tr|A0A0A0MRX9|A0A0A0MRX9_HUMAN Presequence protease, mitochondrial OS=Homo sapiens GN=PITRM1 PE=1 SV=1	0.999055
XPO1	sp|O14980|XPO1_HUMAN Exportin-1 OS=Homo sapiens GN=XPO1 PE=1 SV=1	0.999055
tr|B4DVI7|B4DVI7_HUMAN	tr|B4DVI7|B4DVI7_HUMAN cDNA FLJ54176, highly similar to Signal recognition particle 68 kDa protein OS=Homo sapiens PE=2 SV=1	0.999055
ATP8A1	sp|Q9Y2Q0-2|AT8A1_HUMAN Isoform 2 of Phospholipid-transporting ATPase IA OS=Homo sapiens GN=ATP8A1	0.999055
tr|B4E187|B4E187_HUMAN	tr|B4E187|B4E187_HUMAN cDNA FLJ60083, highly similar to Zinc finger protein 638 (Fragment) OS=Homo sapiens PE=2 SV=1	0.999055
tr|B3KS48|B3KS48_HUMAN	tr|B3KS48|B3KS48_HUMAN cDNA FLJ35471 fis, clone SMINT2006708, highly similar to Homo sapiens ubiquitin specific peptidase 31 (USP31), mRNA OS=Homo sapiens PE=2 SV=1	0.999055
POLR2E	tr|A0A087WVZ9|A0A087WVZ9_HUMAN DNA-directed RNA polymerases I, II, and III subunit RPABC1 OS=Homo sapiens GN=POLR2E PE=1 SV=1	0.999055
tr|H0Y858|H0Y858_HUMAN	tr|H0Y858|H0Y858_HUMAN Uncharacterized protein (Fragment) OS=Homo sapiens PE=4 SV=1	0.999055
PDPK1	tr|E9PER6|E9PER6_HUMAN 3-phosphoinositide-dependent protein kinase 1 OS=Homo sapiens GN=PDPK1 PE=1 SV=1	0.999055
PLCL2	sp|Q9UPR0|PLCL2_HUMAN Inactive phospholipase C-like protein 2 OS=Homo sapiens GN=PLCL2 PE=1 SV=2	0.999055
tr|B4DSA4|B4DSA4_HUMAN	tr|B4DSA4|B4DSA4_HUMAN Ferrochelatase OS=Homo sapiens PE=2 SV=1	0.999055
USP8	tr|A0A024R5S4|A0A024R5S4_HUMAN Ubiquitin specific peptidase 8, isoform CRA_a OS=Homo sapiens GN=USP8 PE=3 SV=1	0.999055
MGLL	tr|A0A0C4DFN3|A0A0C4DFN3_HUMAN Monoglyceride lipase OS=Homo sapiens GN=MGLL PE=1 SV=1	0.999055
SRC	sp|P12931-2|SRC_HUMAN Isoform 2 of Proto-oncogene tyrosine-protein kinase Src OS=Homo sapiens GN=SRC	0.999055
SNTA1	sp|Q13424-2|SNTA1_HUMAN Isoform 2 of Alpha-1-syntrophin OS=Homo sapiens GN=SNTA1	0.999055
USP25	sp|Q9UHP3-1|UBP25_HUMAN Isoform USP25b of Ubiquitin carboxyl-terminal hydrolase 25 OS=Homo sapiens GN=USP25	0.999055
LINGO1	sp|Q96FE5-2|LIGO1_HUMAN Isoform 2 of Leucine-rich repeat and immunoglobulin-like domain-containing nogo receptor-interacting protein 1 OS=Homo sapiens GN=LINGO1	0.999055
RASGRF2	tr|D6RAS9|D6RAS9_HUMAN Ras-specific guanine nucleotide-releasing factor 2 OS=Homo sapiens GN=RASGRF2 PE=1 SV=1	0.999055
CHML	sp|P26374|RAE2_HUMAN Rab proteins geranylgeranyltransferase component A 2 OS=Homo sapiens GN=CHML PE=1 SV=2	0.999055
DLGAP2	tr|A0A0G2JLW6|A0A0G2JLW6_HUMAN Disks large-associated protein 2 OS=Homo sapiens GN=DLGAP2 PE=1 SV=2	0.999055
APC2	sp|O95996-2|APCL_HUMAN Isoform 2 of Adenomatous polyposis coli protein 2 OS=Homo sapiens GN=APC2	0.999055
ARHGAP5	tr|A0A0A0MSK6|A0A0A0MSK6_HUMAN Rho GTPase-activating protein 5 OS=Homo sapiens GN=ARHGAP5 PE=1 SV=1	0.999055
MYO18B	tr|A0A024R1E2|A0A024R1E2_HUMAN Myosin XVIIIB, isoform CRA_c OS=Homo sapiens GN=MYO18B PE=3 SV=1	0.999055
ATAT1	sp|Q5SQI0-2|ATAT_HUMAN Isoform 2 of Alpha-tubulin N-acetyltransferase 1 OS=Homo sapiens GN=ATAT1	0.999055
NNT	tr|A0A024R0C3|A0A024R0C3_HUMAN Nicotinamide nucleotide transhydrogenase, isoform CRA_a OS=Homo sapiens GN=NNT PE=4 SV=1	0.999055
BEGAIN	tr|A0A1B0GTT1|A0A1B0GTT1_HUMAN Brain-enriched guanylate kinase-associated protein OS=Homo sapiens GN=BEGAIN PE=1 SV=1	0.999055
MFSD6	sp|Q6ZSS7|MFSD6_HUMAN Major facilitator superfamily domain-containing protein 6 OS=Homo sapiens GN=MFSD6 PE=1 SV=2	0.999055
UQCC3	sp|Q6UW78|UQCC3_HUMAN Ubiquinol-cytochrome-c reductase complex assembly factor 3 OS=Homo sapiens GN=UQCC3 PE=1 SV=2	0.999055
CACNA1A	tr|A0A087WW63|A0A087WW63_HUMAN Voltage-dependent P/Q-type calcium channel subunit alpha OS=Homo sapiens GN=CACNA1A PE=1 SV=1	0.999055
C9orf126	tr|Q3SXZ0|Q3SXZ0_HUMAN C9orf126 protein OS=Homo sapiens GN=C9orf126 PE=1 SV=1	0.999055
HSPA12B	tr|B7ZLP2|B7ZLP2_HUMAN HSPA12B protein OS=Homo sapiens GN=HSPA12B PE=2 SV=1	0.999055
DENND4B	tr|E9PAK5|E9PAK5_HUMAN DENN domain-containing protein 4B (Fragment) OS=Homo sapiens GN=DENND4B PE=1 SV=1	0.999055
tr|B3KY47|B3KY47_HUMAN	tr|B3KY47|B3KY47_HUMAN cDNA FLJ46841 fis, clone UTERU3000670, highly similar to Homo sapiens shroom (SHRM), mRNA OS=Homo sapiens PE=2 SV=1	0.999055
NANS	sp|Q9NR45|SIAS_HUMAN Sialic acid synthase OS=Homo sapiens GN=NANS PE=1 SV=2	0.999039
PPP5C	tr|A0A024R0Q7|A0A024R0Q7_HUMAN Serine/threonine-protein phosphatase OS=Homo sapiens GN=PPP5C PE=3 SV=1	0.999039
SLC25A6	tr|Q6I9V5|Q6I9V5_HUMAN SLC25A6 protein OS=Homo sapiens GN=SLC25A6 PE=2 SV=1	0.998994
tr|B3KPF2|B3KPF2_HUMAN	tr|B3KPF2|B3KPF2_HUMAN cDNA FLJ31717 fis, clone NT2RI2006640, highly similar to Dynamin-3 (EC 3.6.5.5) OS=Homo sapiens PE=2 SV=1	0.998896
SLC25A11	tr|I3L1P8|I3L1P8_HUMAN Mitochondrial 2-oxoglutarate/malate carrier protein (Fragment) OS=Homo sapiens GN=SLC25A11 PE=1 SV=1	0.99873
CNN3	sp|Q15417-2|CNN3_HUMAN Isoform 2 of Calponin-3 OS=Homo sapiens GN=CNN3	0.998694
HYOU1	tr|A0A087X054|A0A087X054_HUMAN Hypoxia up-regulated protein 1 OS=Homo sapiens GN=HYOU1 PE=1 SV=1	0.998694
ARHGAP1	sp|Q07960|RHG01_HUMAN Rho GTPase-activating protein 1 OS=Homo sapiens GN=ARHGAP1 PE=1 SV=1	0.998694
PPP2R5D	tr|A0A024RD11|A0A024RD11_HUMAN Protein phosphatase 2, regulatory subunit B (B56), delta isoform, isoform CRA_d OS=Homo sapiens GN=PPP2R5D PE=4 SV=1	0.998694
PC2	tr|Q9UM69|Q9UM69_HUMAN Prohormone convertase 2 (Fragment) OS=Homo sapiens GN=PC2 PE=4 SV=1	0.998605
TSC22D4	sp|Q9Y3Q8-2|T22D4_HUMAN Isoform 2 of TSC22 domain family protein 4 OS=Homo sapiens GN=TSC22D4	0.998597
AP2M1	tr|A0A087WY71|A0A087WY71_HUMAN AP-2 complex subunit mu OS=Homo sapiens GN=AP2M1 PE=1 SV=1	0.998428
PRKRA	tr|G5E9Q4|G5E9Q4_HUMAN Interferon-inducible double-stranded RNA-dependent protein kinase activator A OS=Homo sapiens GN=PRKRA PE=1 SV=1	0.998416
PARK7	tr|K7ELW0|K7ELW0_HUMAN Protein deglycase DJ-1 OS=Homo sapiens GN=PARK7 PE=1 SV=1	0.998412
ATP6AP2	tr|A0A1B0GTB0|A0A1B0GTB0_HUMAN Renin receptor (Fragment) OS=Homo sapiens GN=ATP6AP2 PE=1 SV=1	0.998345
NOTCH2	sp|Q04721|NOTC2_HUMAN Neurogenic locus notch homolog protein 2 OS=Homo sapiens GN=NOTCH2 PE=1 SV=3	0.998345
EIF3E	tr|A0A161SXE1|A0A161SXE1_HUMAN Eukaryotic translation initiation factor 3 subunit E isoform 2 transcript variant OS=Homo sapiens GN=EIF3E PE=2 SV=1	0.998303
APRT	tr|H3BQB1|H3BQB1_HUMAN Adenine phosphoribosyltransferase (Fragment) OS=Homo sapiens GN=APRT PE=1 SV=1	0.998255
VTA1	tr|A0A087WY55|A0A087WY55_HUMAN Chromosome 6 open reading frame 55, isoform CRA_b OS=Homo sapiens GN=VTA1 PE=1 SV=1	0.99819
SHTN1	sp|A0MZ66-3|SHOT1_HUMAN Isoform 3 of Shootin-1 OS=Homo sapiens GN=SHTN1	0.998095
tr|B2R4D5|B2R4D5_HUMAN	tr|B2R4D5|B2R4D5_HUMAN Actin-related protein 2/3 complex subunit 3 OS=Homo sapiens PE=2 SV=1	0.997975
tr|B2RBR9|B2RBR9_HUMAN	tr|B2RBR9|B2RBR9_HUMAN cDNA, FLJ95650, highly similar to Homo sapiens karyopherin (importin) beta 1 (KPNB1), mRNA OS=Homo sapiens PE=2 SV=1	0.997755
RUVBL1	tr|B5BUB1|B5BUB1_HUMAN RuvB-like helicase (Fragment) OS=Homo sapiens GN=RUVBL1 PE=2 SV=1	0.997755
tr|B2R8R5|B2R8R5_HUMAN	tr|B2R8R5|B2R8R5_HUMAN cDNA, FLJ94025, highly similar to Homo sapiens tripartite motif-containing 28 (TRIM28), mRNA OS=Homo sapiens PE=2 SV=1	0.997755
CSE1L	sp|P55060-3|XPO2_HUMAN Isoform 3 of Exportin-2 OS=Homo sapiens GN=CSE1L	0.997755
GART	tr|Q3B7A7|Q3B7A7_HUMAN Trifunctional purine biosynthetic protein adenosine-3 OS=Homo sapiens GN=GART PE=2 SV=1	0.997755
RCC2	tr|A0A024RAC5|A0A024RAC5_HUMAN Regulator of chromosome condensation 2, isoform CRA_a OS=Homo sapiens GN=RCC2 PE=4 SV=1	0.997755
SHMT2	tr|A0A024RB99|A0A024RB99_HUMAN Serine hydroxymethyltransferase OS=Homo sapiens GN=SHMT2 PE=3 SV=1	0.997755
HNRPH3	tr|A0A024QZK8|A0A024QZK8_HUMAN Heterogeneous nuclear ribonucleoprotein H3 (2H9), isoform CRA_a OS=Homo sapiens GN=HNRPH3 PE=4 SV=1	0.997755
CAND2	sp|O75155-2|CAND2_HUMAN Isoform 2 of Cullin-associated NEDD8-dissociated protein 2 OS=Homo sapiens GN=CAND2	0.997755
PSMD12	tr|A0A0S2Z489|A0A0S2Z489_HUMAN Proteasome (Prosome, macropain) 26S subunit, non-ATPase, 12, isoform CRA_a (Fragment) OS=Homo sapiens GN=PSMD12 PE=2 SV=1	0.997755
ARL8B	tr|A0A024R2D4|A0A024R2D4_HUMAN ADP-ribosylation factor-like 8B, isoform CRA_b OS=Homo sapiens GN=ARL8B PE=3 SV=1	0.997755
NCKAP1	sp|Q9Y2A7-2|NCKP1_HUMAN Isoform 2 of Nck-associated protein 1 OS=Homo sapiens GN=NCKAP1	0.997755
EHD1	tr|A0A024R571|A0A024R571_HUMAN EH domain-containing protein 1 OS=Homo sapiens GN=EHD1 PE=1 SV=1	0.997755
MCEE	tr|F5GZ54|F5GZ54_HUMAN Methylmalonyl-CoA epimerase, mitochondrial (Fragment) OS=Homo sapiens GN=MCEE PE=1 SV=1	0.997686
HIST1H2AC	tr|A0A024R017|A0A024R017_HUMAN Histone H2A OS=Homo sapiens GN=HIST1H2AC PE=3 SV=1	0.997627
PRPF19	sp|Q9UMS4|PRP19_HUMAN Pre-mRNA-processing factor 19 OS=Homo sapiens GN=PRPF19 PE=1 SV=1	0.997587
PYCR1	tr|A0A024R8U9|A0A024R8U9_HUMAN Pyrroline-5-carboxylate reductase OS=Homo sapiens GN=PYCR1 PE=3 SV=1	0.997587
DRG1	sp|Q9Y295|DRG1_HUMAN Developmentally-regulated GTP-binding protein 1 OS=Homo sapiens GN=DRG1 PE=1 SV=1	0.997587
tr|B2RD79|B2RD79_HUMAN	tr|B2RD79|B2RD79_HUMAN cDNA, FLJ96494, highly similar to Homo sapiens ubiquitin specific peptidase 14 (tRNA-guanine transglycosylase) (USP14), mRNA OS=Homo sapiens PE=2 SV=1	0.997501
PFN2	tr|C9J712|C9J712_HUMAN Profilin OS=Homo sapiens GN=PFN2 PE=1 SV=1	0.997493
RPL6	tr|A0A024RBK3|A0A024RBK3_HUMAN 60S ribosomal protein L6 OS=Homo sapiens GN=RPL6 PE=3 SV=1	0.997339
HNRNPM	tr|A0A087X0X3|A0A087X0X3_HUMAN Heterogeneous nuclear ribonucleoprotein M OS=Homo sapiens GN=HNRNPM PE=1 SV=1	0.997166
HNRNPA2B1	sp|P22626|ROA2_HUMAN Heterogeneous nuclear ribonucleoproteins A2/B1 OS=Homo sapiens GN=HNRNPA2B1 PE=1 SV=2	0.997087
tr|A0M8Q2|A0M8Q2_HUMAN	tr|A0M8Q2|A0M8Q2_HUMAN Phosphatase 2C motif OS=Homo sapiens PE=3 SV=1	0.996576
HINT3	sp|Q9NQE9|HINT3_HUMAN Histidine triad nucleotide-binding protein 3 OS=Homo sapiens GN=HINT3 PE=1 SV=1	0.996576
GPX4	tr|A0A087WT12|A0A087WT12_HUMAN Glutathione peroxidase OS=Homo sapiens GN=GPX4 PE=1 SV=1	0.996567
tr|B7Z302|B7Z302_HUMAN	tr|B7Z302|B7Z302_HUMAN cDNA FLJ51644, highly similar to Serine/threonine-protein kinase P>AK 1 (EC 2.7.11.1) OS=Homo sapiens PE=2 SV=1	0.996423
PCCB	tr|A0A1B2JLU8|A0A1B2JLU8_HUMAN PCCB OS=Homo sapiens GN=PCCB PE=4 SV=1	0.996328
RBM39	tr|A0A0U1RQH7|A0A0U1RQH7_HUMAN RNA-binding protein 39 (Fragment) OS=Homo sapiens GN=RBM39 PE=1 SV=1	0.99619
hCG_1993905	tr|A0A024QZB4|A0A024QZB4_HUMAN Sulfotransferase OS=Homo sapiens GN=hCG_1993905 PE=3 SV=1	0.995676
DNAJC6	sp|O75061-2|AUXI_HUMAN Isoform 2 of Putative tyrosine-protein phosphatase auxilin OS=Homo sapiens GN=DNAJC6	0.995676
TWF2	sp|Q6IBS0|TWF2_HUMAN Twinfilin-2 OS=Homo sapiens GN=TWF2 PE=1 SV=2	0.995676
C1QBP	tr|I3L3B0|I3L3B0_HUMAN Complement component 1 Q subcomponent-binding protein, mitochondrial OS=Homo sapiens GN=C1QBP PE=1 SV=1	0.995676
ICA1	tr|A0A024RA29|A0A024RA29_HUMAN Islet cell autoantigen 1, 69kDa, isoform CRA_a OS=Homo sapiens GN=ICA1 PE=2 SV=1	0.995127
PBEF1	tr|A0A024R718|A0A024R718_HUMAN Pre-B-cell colony enhancing factor 1, isoform CRA_a OS=Homo sapiens GN=PBEF1 PE=4 SV=1	0.995127
FAM98B	sp|Q52LJ0-2|FA98B_HUMAN Isoform 2 of Protein FAM98B OS=Homo sapiens GN=FAM98B	0.995127
VDP	tr|A0A024RDG1|A0A024RDG1_HUMAN Vesicle docking protein p115, isoform CRA_a OS=Homo sapiens GN=VDP PE=4 SV=1	0.995127
ACOT2	tr|A0A087WT95|A0A087WT95_HUMAN Acyl-coenzyme A thioesterase 2, mitochondrial OS=Homo sapiens GN=ACOT2 PE=1 SV=1	0.995127
ABI2	tr|A0A0C4DG21|A0A0C4DG21_HUMAN Abl interactor 2 OS=Homo sapiens GN=ABI2 PE=1 SV=1	0.995047
tr|B3KU73|B3KU73_HUMAN	tr|B3KU73|B3KU73_HUMAN cDNA FLJ39277 fis, clone OCBBF2010858, highly similar to APICAL-LIKE PROTEIN OS=Homo sapiens PE=2 SV=1	0.994787
LSM14A	sp|Q8ND56-2|LS14A_HUMAN Isoform 2 of Protein LSM14 homolog A OS=Homo sapiens GN=LSM14A	0.994787
tr|B4DH47|B4DH47_HUMAN	tr|B4DH47|B4DH47_HUMAN cDNA FLJ53769, highly similar to Homo sapiens nebulette (NEBL), transcript variant 2, mRNA OS=Homo sapiens PE=2 SV=1	0.99472
HNRPF	tr|A0A024R7T3|A0A024R7T3_HUMAN Heterogeneous nuclear ribonucleoprotein F, isoform CRA_a OS=Homo sapiens GN=HNRPF PE=4 SV=1	0.994642
NDUFAF3	sp|Q9BU61|NDUF3_HUMAN NADH dehydrogenase [ubiquinone] 1 alpha subcomplex assembly factor 3 OS=Homo sapiens GN=NDUFAF3 PE=1 SV=1	0.994535
CHCHD8	tr|A0A024R5J6|A0A024R5J6_HUMAN Coiled-coil-helix-coiled-coil-helix domain containing 8, isoform CRA_a OS=Homo sapiens GN=CHCHD8 PE=4 SV=1	0.994434
tr|A0A023T695|A0A023T695_HUMAN	tr|A0A023T695|A0A023T695_HUMAN Septin 7 variant 4 OS=Homo sapiens PE=2 SV=1	0.994179
ENAH	tr|A0A097PIC4|A0A097PIC4_HUMAN Mammalian enabled variant 11a OS=Homo sapiens GN=ENAH PE=2 SV=1	0.994116
FDXR	tr|A0A0A0MSZ4|A0A0A0MSZ4_HUMAN NADPH:adrenodoxin oxidoreductase, mitochondrial OS=Homo sapiens GN=FDXR PE=1 SV=1	0.994116
MAGED2	tr|A0A024R9Y7|A0A024R9Y7_HUMAN Melanoma antigen family D, 2, isoform CRA_a OS=Homo sapiens GN=MAGED2 PE=4 SV=1	0.993836
PLP2	tr|A0A024QYW3|A0A024QYW3_HUMAN Proteolipid protein 2 (Colonic epithelium-enriched), isoform CRA_a OS=Homo sapiens GN=PLP2 PE=4 SV=1	0.993836
MTHFD1	tr|A0A024R652|A0A024R652_HUMAN Methylenetetrahydrofolate dehydrogenase (NADP+ dependent) 1, methenyltetrahydrofolate cyclohydrolase, formyltetrahydrofolate synthetase, isoform CRA_a OS=Homo sapiens GN=MTHFD1 PE=3 SV=1	0.993576
PNN	tr|G3V579|G3V579_HUMAN Pinin OS=Homo sapiens GN=PNN PE=1 SV=1	0.993274
DSTN	tr|F6RFD5|F6RFD5_HUMAN Destrin OS=Homo sapiens GN=DSTN PE=1 SV=1	0.993274
ATP5H	sp|O75947|ATP5H_HUMAN ATP synthase subunit d, mitochondrial OS=Homo sapiens GN=ATP5H PE=1 SV=3	0.993274
SFPQ	tr|Q9BSV4|Q9BSV4_HUMAN SFPQ protein (Fragment) OS=Homo sapiens GN=SFPQ PE=2 SV=2	0.993244
SYP	sp|P08247|SYPH_HUMAN Synaptophysin OS=Homo sapiens GN=SYP PE=1 SV=3	0.993123
SFXN3	tr|A0A0A0MS41|A0A0A0MS41_HUMAN Sideroflexin OS=Homo sapiens GN=SFXN3 PE=1 SV=1	0.992888
tr|Q5U068|Q5U068_HUMAN	tr|Q5U068|Q5U068_HUMAN Hippocalcin OS=Homo sapiens PE=2 SV=1	0.99286
REPS2	sp|Q8NFH8-4|REPS2_HUMAN Isoform 4 of RalBP1-associated Eps domain-containing protein 2 OS=Homo sapiens GN=REPS2	0.992377
OSBPL1A	tr|B0YJ56|B0YJ56_HUMAN Oxysterol-binding protein OS=Homo sapiens GN=OSBPL1A PE=2 SV=1	0.992377
MGC11102	tr|A0A024R5B9|A0A024R5B9_HUMAN Uncharacterized protein OS=Homo sapiens GN=MGC11102 PE=4 SV=1	0.992377
TLN2	sp|Q9Y4G6|TLN2_HUMAN Talin-2 OS=Homo sapiens GN=TLN2 PE=1 SV=4	0.992377
NOGOC	tr|A6XGP7|A6XGP7_HUMAN Reticulon OS=Homo sapiens GN=NOGOC PE=2 SV=1	0.992206
RALB	tr|A0A024RAG3|A0A024RAG3_HUMAN V-ral simian leukemia viral oncogene homolog B (Ras related GTP binding protein), isoform CRA_a OS=Homo sapiens GN=RALB PE=4 SV=1	0.992206
BRE	tr|A0A075B7D2|A0A075B7D2_HUMAN BRCA1-A complex subunit BRE (Fragment) OS=Homo sapiens GN=BRE PE=1 SV=1	0.992206
RP11-78J21.1	tr|A0A024QZ98|A0A024QZ98_HUMAN Heterogeneous nuclear ribonucleoprotein A1-like, isoform CRA_b OS=Homo sapiens GN=RP11-78J21.1 PE=4 SV=1	0.992012
ATP5I	sp|P56385|ATP5I_HUMAN ATP synthase subunit e, mitochondrial OS=Homo sapiens GN=ATP5I PE=1 SV=2	0.991701
APOA1BP	tr|B4DP80|B4DP80_HUMAN NAD(P)H-hydrate epimerase OS=Homo sapiens GN=APOA1BP PE=2 SV=1	0.99076
PHB2	tr|J3KPX7|J3KPX7_HUMAN Prohibitin-2 OS=Homo sapiens GN=PHB2 PE=1 SV=2	0.990728
PSMC6	tr|A0A087X2I1|A0A087X2I1_HUMAN 26S protease regulatory subunit 10B OS=Homo sapiens GN=PSMC6 PE=1 SV=1	0.990199
ERP44	sp|Q9BS26|ERP44_HUMAN Endoplasmic reticulum resident protein 44 OS=Homo sapiens GN=ERP44 PE=1 SV=1	0.990199
tr|B2R825|B2R825_HUMAN	tr|B2R825|B2R825_HUMAN Alpha-1,4 glucan phosphorylase OS=Homo sapiens PE=2 SV=1	0.990199
DAZAP1	tr|A0A0S2Z569|A0A0S2Z569_HUMAN DAZ associated protein 1 isoform 1 (Fragment) OS=Homo sapiens GN=DAZAP1 PE=2 SV=1	0.990199
FLJ10292	tr|A0A023T6R1|A0A023T6R1_HUMAN Mago nashi protein OS=Homo sapiens GN=FLJ10292 PE=2 SV=1	0.990199
tr|B2R514|B2R514_HUMAN	tr|B2R514|B2R514_HUMAN cDNA, FLJ92300, Homo sapiens COP9 subunit 6 (MOV34 homolog, 34 kD) (COPS6), mRNA OS=Homo sapiens PE=2 SV=1	0.990199
HAPLN3	tr|A0A024RC58|A0A024RC58_HUMAN Hyaluronan and proteoglycan link protein 3, isoform CRA_a OS=Homo sapiens GN=HAPLN3 PE=4 SV=1	0.990199
CTNNB1	tr|A0A024R2Q3|A0A024R2Q3_HUMAN Catenin (Cadherin-associated protein), beta 1, 88kDa, isoform CRA_a OS=Homo sapiens GN=CTNNB1 PE=4 SV=1	0.990199
CADPS	tr|F1T0E5|F1T0E5_HUMAN Calcium-dependent secretion activator 1 OS=Homo sapiens GN=CADPS PE=1 SV=1	0.990199
RBP7	tr|Q8N4L3|Q8N4L3_HUMAN RBP7 protein (Fragment) OS=Homo sapiens GN=RBP7 PE=2 SV=1	0.990199
NAPA	tr|A0A024R0R9|A0A024R0R9_HUMAN N-ethylmaleimide-sensitive factor attachment protein, alpha, isoform CRA_c OS=Homo sapiens GN=NAPA PE=4 SV=1	0.990129
RPL23	tr|A0A024R1Q8|A0A024R1Q8_HUMAN Ribosomal protein L23, isoform CRA_b OS=Homo sapiens GN=RPL23 PE=3 SV=1	0.989102
ABI1	tr|A0A0A0MRT6|A0A0A0MRT6_HUMAN Abl interactor 1 OS=Homo sapiens GN=ABI1 PE=1 SV=1	0.988737
RARS	sp|P54136-2|SYRC_HUMAN Isoform Monomeric of Arginine--tRNA ligase, cytoplasmic OS=Homo sapiens GN=RARS	0.988737
CDK5	tr|A0A090N7W4|A0A090N7W4_HUMAN Cyclin-dependent kinase 5 OS=Homo sapiens GN=CDK5 PE=2 SV=1	0.988737
RAB5C	tr|A0A024R1U4|A0A024R1U4_HUMAN RAB5C, member RAS oncogene family, isoform CRA_a OS=Homo sapiens GN=RAB5C PE=4 SV=1	0.988737
RANGAP1	tr|A0A024R1U0|A0A024R1U0_HUMAN Ran GTPase activating protein 1, isoform CRA_d OS=Homo sapiens GN=RANGAP1 PE=4 SV=1	0.987023
tr|B2R5K5|B2R5K5_HUMAN	tr|B2R5K5|B2R5K5_HUMAN cDNA, FLJ92508 OS=Homo sapiens PE=2 SV=1	0.986668
PROSC	tr|D3DSW3|D3DSW3_HUMAN Proline synthetase co-transcribed homolog (Bacterial), isoform CRA_b OS=Homo sapiens GN=PROSC PE=3 SV=1	0.986227
LMNB1	tr|Q6DC98|Q6DC98_HUMAN LMNB1 protein (Fragment) OS=Homo sapiens GN=LMNB1 PE=2 SV=1	0.983426
RPS20	tr|E5RIP1|E5RIP1_HUMAN 40S ribosomal protein S20 OS=Homo sapiens GN=RPS20 PE=1 SV=1	0.981458
CCT2	tr|F5GWF6|F5GWF6_HUMAN T-complex protein 1 subunit beta OS=Homo sapiens GN=CCT2 PE=1 SV=2	0.980312
tr|Q53F35|Q53F35_HUMAN	tr|Q53F35|Q53F35_HUMAN Acidic (Leucine-rich) nuclear phosphoprotein 32 family, member B variant (Fragment) OS=Homo sapiens PE=2 SV=1	0.979368
CACYBP	tr|A0A024R904|A0A024R904_HUMAN Calcyclin binding protein, isoform CRA_a OS=Homo sapiens GN=CACYBP PE=4 SV=1	0.973294
SSBP1	tr|A0A0G2JLD8|A0A0G2JLD8_HUMAN Single-stranded DNA-binding protein, mitochondrial (Fragment) OS=Homo sapiens GN=SSBP1 PE=1 SV=1	0.970771
SEC22B	sp|O75396|SC22B_HUMAN Vesicle-trafficking protein SEC22b OS=Homo sapiens GN=SEC22B PE=1 SV=4	0.969461
HIST1H2AG	sp|P0C0S8|H2A1_HUMAN Histone H2A type 1 OS=Homo sapiens GN=HIST1H2AG PE=1 SV=2	0.969285
DLG1	sp|Q12959-8|DLG1_HUMAN Isoform 8 of Disks large homolog 1 OS=Homo sapiens GN=DLG1	0.968044
HEL-S-99n	tr|V9HW88|V9HW88_HUMAN Calreticulin, isoform CRA_b OS=Homo sapiens GN=HEL-S-99n PE=2 SV=1	0.966435
tr|B3KUB6|B3KUB6_HUMAN	tr|B3KUB6|B3KUB6_HUMAN cDNA FLJ39529 fis, clone PUAEN2004067, highly similar to Band 4.1-like protein 1 OS=Homo sapiens PE=2 SV=1	0.961321
RTCB	sp|Q9Y3I0|RTCB_HUMAN tRNA-splicing ligase RtcB homolog OS=Homo sapiens GN=RTCB PE=1 SV=1	0.959605
PA2G4	tr|A0A024RB85|A0A024RB85_HUMAN Proliferation-associated 2G4, 38kDa, isoform CRA_a OS=Homo sapiens GN=PA2G4 PE=4 SV=1	0.959605
LY6H	sp|O94772-2|LY6H_HUMAN Isoform 2 of Lymphocyte antigen 6H OS=Homo sapiens GN=LY6H	0.958619
DDX5	tr|J3KTA4|J3KTA4_HUMAN Probable ATP-dependent RNA helicase DDX5 OS=Homo sapiens GN=DDX5 PE=1 SV=1	0.958132
ACT	tr|Q562M3|Q562M3_HUMAN Actin-like protein (Fragment) OS=Homo sapiens GN=ACT PE=4 SV=1	0.952396
DNM1L	tr|D3DUW5|D3DUW5_HUMAN Dynamin 1-like, isoform CRA_c OS=Homo sapiens GN=DNM1L PE=3 SV=1	0.948165
MAP2K2	sp|P36507|MP2K2_HUMAN Dual specificity mitogen-activated protein kinase kinase 2 OS=Homo sapiens GN=MAP2K2 PE=1 SV=1	0.945119
tr|A0A140VK41|A0A140VK41_HUMAN	tr|A0A140VK41|A0A140VK41_HUMAN Testicular secretory protein Li 41 OS=Homo sapiens PE=2 SV=1	0.943925
PGRMC1	tr|Q6IB11|Q6IB11_HUMAN PGRMC1 protein OS=Homo sapiens GN=PGRMC1 PE=2 SV=1	0.943925
tr|B4DLT9|B4DLT9_HUMAN	tr|B4DLT9|B4DLT9_HUMAN cDNA FLJ56462, highly similar to SAPS domain family member 1 OS=Homo sapiens PE=2 SV=1	0.941746
DKFZp434I2435	tr|Q8NDL6|Q8NDL6_HUMAN Putative uncharacterized protein DKFZp434I2435 (Fragment) OS=Homo sapiens GN=DKFZp434I2435 PE=2 SV=1	0.941746
ALAS2	tr|H0Y6R3|H0Y6R3_HUMAN 5-aminolevulinate synthase, erythroid-specific, mitochondrial (Fragment) OS=Homo sapiens GN=ALAS2 PE=4 SV=8	0.941746
tr|B3KMV8|B3KMV8_HUMAN	tr|B3KMV8|B3KMV8_HUMAN cDNA FLJ12766 fis, clone NT2RP2001520, highly similar to Calcium-binding mitochondrial carrier protein Aralar1 OS=Homo sapiens PE=2 SV=1	0.941746
RNF146	sp|Q9NTX7-2|RN146_HUMAN Isoform 2 of E3 ubiquitin-protein ligase RNF146 OS=Homo sapiens GN=RNF146	0.941746
tr|B2R5T1|B2R5T1_HUMAN	tr|B2R5T1|B2R5T1_HUMAN Protein kinase C OS=Homo sapiens PE=2 SV=1	0.941746
CDK5RAP3	tr|J3QRM1|J3QRM1_HUMAN CDK5 regulatory subunit-associated protein 3 (Fragment) OS=Homo sapiens GN=CDK5RAP3 PE=1 SV=1	0.941746
SH2D5	sp|Q6ZV89-2|SH2D5_HUMAN Isoform 2 of SH2 domain-containing protein 5 OS=Homo sapiens GN=SH2D5	0.941746
PIK3C2A	tr|A0A0C4DGF9|A0A0C4DGF9_HUMAN Phosphatidylinositol 4-phosphate 3-kinase C2 domain-containing subunit alpha OS=Homo sapiens GN=PIK3C2A PE=1 SV=1	0.941746
MYO5A	tr|A0A087WY00|A0A087WY00_HUMAN Unconventional myosin-Va OS=Homo sapiens GN=MYO5A PE=1 SV=1	0.941746
MGC4268	tr|A0A024RAG1|A0A024RAG1_HUMAN Uncharacterized protein OS=Homo sapiens GN=MGC4268 PE=4 SV=1	0.941746
SFT2D3	sp|Q587I9|SFT2C_HUMAN Vesicle transport protein SFT2C OS=Homo sapiens GN=SFT2D3 PE=2 SV=1	0.941746
TANC1	sp|Q9C0D5-2|TANC1_HUMAN Isoform 2 of Protein TANC1 OS=Homo sapiens GN=TANC1	0.941746
ABCE1	tr|D6R9I9|D6R9I9_HUMAN ATP-binding cassette sub-family E member 1 OS=Homo sapiens GN=ABCE1 PE=1 SV=1	0.941064
IL6ST	tr|A0A0A0N0L2|A0A0A0N0L2_HUMAN IL6ST isoform 4 OS=Homo sapiens GN=IL6ST PE=2 SV=1	0.941064
MTA1	tr|A0A024R6P5|A0A024R6P5_HUMAN Metastasis associated 1, isoform CRA_c OS=Homo sapiens GN=MTA1 PE=4 SV=1	0.941064
tr|A8K5T7|A8K5T7_HUMAN	tr|A8K5T7|A8K5T7_HUMAN cDNA FLJ75365, highly similar to Homo sapiens SUGT1B (SUGT1) mRNA OS=Homo sapiens PE=2 SV=1	0.941064
SLC4A4	tr|A0A024RD97|A0A024RD97_HUMAN Anion exchange protein OS=Homo sapiens GN=SLC4A4 PE=3 SV=1	0.941064
NDUFA13	sp|Q9P0J0-2|NDUAD_HUMAN Isoform 2 of NADH dehydrogenase [ubiquinone] 1 alpha subcomplex subunit 13 OS=Homo sapiens GN=NDUFA13	0.941064
LOC133308	tr|A0A024RDJ7|A0A024RDJ7_HUMAN Uncharacterized protein OS=Homo sapiens GN=LOC133308 PE=4 SV=1	0.941064
tr|B3KW93|B3KW93_HUMAN	tr|B3KW93|B3KW93_HUMAN Sodium/potassium-transporting ATPase subunit alpha OS=Homo sapiens PE=2 SV=1	0.929051
TUBB2B	sp|Q9BVA1|TBB2B_HUMAN Tubulin beta-2B chain OS=Homo sapiens GN=TUBB2B PE=1 SV=1	0.925707
MYL12A	tr|J3QRS3|J3QRS3_HUMAN Myosin regulatory light chain 12A OS=Homo sapiens GN=MYL12A PE=1 SV=1	0.924348
NRGN	tr|A0A024R3M7|A0A024R3M7_HUMAN Neurogranin (Protein kinase C substrate, RC3), isoform CRA_a OS=Homo sapiens GN=NRGN PE=4 SV=1	0.921137
PS1TP5BP1	tr|Q1KLZ0|Q1KLZ0_HUMAN HCG15971, isoform CRA_a OS=Homo sapiens GN=PS1TP5BP1 PE=2 SV=1	0.904012
TRIP13	sp|Q15645|PCH2_HUMAN Pachytene checkpoint protein 2 homolog OS=Homo sapiens GN=TRIP13 PE=1 SV=2	0.902645
tr|B3KUJ5|B3KUJ5_HUMAN	tr|B3KUJ5|B3KUJ5_HUMAN Histone deacetylase OS=Homo sapiens PE=2 SV=1	0.902645
PSMD8	tr|R4GMR5|R4GMR5_HUMAN 26S proteasome non-ATPase regulatory subunit 8 OS=Homo sapiens GN=PSMD8 PE=1 SV=1	0.902645
EIF3A	tr|Q3B770|Q3B770_HUMAN Eukaryotic translation initiation factor 3 subunit A (Fragment) OS=Homo sapiens GN=EIF3A PE=2 SV=1	0.902645
RANBP5	tr|A0A024RDY0|A0A024RDY0_HUMAN RAN binding protein 5, isoform CRA_d OS=Homo sapiens GN=RANBP5 PE=4 SV=1	0.902645
NDUFS1	tr|B4DJ81|B4DJ81_HUMAN NADH-ubiquinone oxidoreductase 75 kDa subunit, mitochondrial OS=Homo sapiens GN=NDUFS1 PE=1 SV=1	0.902645
PANK2	sp|Q9BZ23-3|PANK2_HUMAN Isoform 2 of Pantothenate kinase 2, mitochondrial OS=Homo sapiens GN=PANK2	0.902645
tr|B3KTW2|B3KTW2_HUMAN	tr|B3KTW2|B3KTW2_HUMAN cDNA FLJ38853 fis, clone MESAN2010321, highly similar to LIM domain and actin-binding protein 1 OS=Homo sapiens PE=2 SV=1	0.902645
DIAPH1	tr|A0A0G2JH68|A0A0G2JH68_HUMAN Protein diaphanous homolog 1 OS=Homo sapiens GN=DIAPH1 PE=1 SV=1	0.902645
TCERG1	sp|O14776-2|TCRG1_HUMAN Isoform 2 of Transcription elongation regulator 1 OS=Homo sapiens GN=TCERG1	0.902645
AKAP5	tr|Q6PG46|Q6PG46_HUMAN AKAP5 protein (Fragment) OS=Homo sapiens GN=AKAP5 PE=2 SV=1	0.902645
hCG_2039413	tr|A0A024RE15|A0A024RE15_HUMAN HCG2039413, isoform CRA_a OS=Homo sapiens GN=hCG_2039413 PE=4 SV=1	0.902645
PLCG1	tr|Q4LE43|Q4LE43_HUMAN Phosphoinositide phospholipase C (Fragment) OS=Homo sapiens GN=PLCG1 variant protein PE=2 SV=1	0.902645
PLXNA1	sp|Q9UIW2|PLXA1_HUMAN Plexin-A1 OS=Homo sapiens GN=PLXNA1 PE=1 SV=3	0.902645
PLXNA4B	tr|A0A024R7A6|A0A024R7A6_HUMAN Plexin A4, B, isoform CRA_b OS=Homo sapiens GN=PLXNA4B PE=4 SV=1	0.902645
FARSA	tr|K7EPH2|K7EPH2_HUMAN Phenylalanine--tRNA ligase alpha subunit (Fragment) OS=Homo sapiens GN=FARSA PE=1 SV=8	0.902645
FBXL18	tr|A0A024R857|A0A024R857_HUMAN F-box and leucine-rich repeat protein 18, isoform CRA_b OS=Homo sapiens GN=FBXL18 PE=4 SV=1	0.902645
EPB41	tr|Q1WWM3|Q1WWM3_HUMAN EPB41 protein (Fragment) OS=Homo sapiens GN=EPB41 PE=2 SV=1	0.902645
tr|A8K8D3|A8K8D3_HUMAN	tr|A8K8D3|A8K8D3_HUMAN cDNA FLJ77372, highly similar to Homo sapiens SUMO/sentrin specific peptidase family member 8 (SENP8), mRNA OS=Homo sapiens PE=2 SV=1	0.902645
hCG_1994130	tr|A0A024QYV7|A0A024QYV7_HUMAN HCG1994130, isoform CRA_c OS=Homo sapiens GN=hCG_1994130 PE=4 SV=1	0.902645
PHF24	sp|Q9UPV7|PHF24_HUMAN PHD finger protein 24 OS=Homo sapiens GN=PHF24 PE=1 SV=2	0.902544
CNKSR2	sp|Q8WXI2-2|CNKR2_HUMAN Isoform 2 of Connector enhancer of kinase suppressor of ras 2 OS=Homo sapiens GN=CNKSR2	0.894424
NCAM2	tr|D3DSC5|D3DSC5_HUMAN Neural cell adhesion molecule 2, isoform CRA_a (Fragment) OS=Homo sapiens GN=NCAM2 PE=4 SV=1	0.894424
SUGT1	sp|Q9Y2Z0|SGT1_HUMAN Protein SGT1 homolog OS=Homo sapiens GN=SUGT1 PE=1 SV=3	0.894424
tr|A0A140VJK1|A0A140VJK1_HUMAN	tr|A0A140VJK1|A0A140VJK1_HUMAN Testicular tissue protein Li 75 OS=Homo sapiens PE=2 SV=1	0.894424
APLP2	tr|A0A024R3N3|A0A024R3N3_HUMAN Amyloid beta (A4)-like protein 2, isoform CRA_a OS=Homo sapiens GN=APLP2 PE=4 SV=1	0.894424
GGA3	tr|J3KSS7|J3KSS7_HUMAN ADP-ribosylation factor-binding protein GGA3 OS=Homo sapiens GN=GGA3 PE=1 SV=1	0.894424
ACBD3	tr|A0A024R3P9|A0A024R3P9_HUMAN Acyl-Coenzyme A binding domain containing 3, isoform CRA_a OS=Homo sapiens GN=ACBD3 PE=4 SV=1	0.894424
OSBP2	tr|A0A0A0MSB4|A0A0A0MSB4_HUMAN Oxysterol-binding protein OS=Homo sapiens GN=OSBP2 PE=1 SV=1	0.894424
DOC2A	tr|A0A024R627|A0A024R627_HUMAN Double C2-like domain-containing protein OS=Homo sapiens GN=DOC2A PE=4 SV=1	0.894424
tr|B2RBN7|B2RBN7_HUMAN	tr|B2RBN7|B2RBN7_HUMAN cDNA, FLJ95607, highly similar to Homo sapiens breast carcinoma amplified sequence 3 (BCAS3), mRNA OS=Homo sapiens PE=2 SV=1	0.894424
PFKFB2	tr|B0FLL2|B0FLL2_HUMAN 6-phosphofructo-2-kinase/fructose-2, 6-bisphosphatase 2 transcript variant 3 OS=Homo sapiens GN=PFKFB2 PE=2 SV=1	0.894424
NBEA	tr|A0A0D9SF28|A0A0D9SF28_HUMAN Neurobeachin OS=Homo sapiens GN=NBEA PE=1 SV=1	0.894424
DOCK1	tr|A0A096LNH6|A0A096LNH6_HUMAN Dedicator of cytokinesis protein 1 OS=Homo sapiens GN=DOCK1 PE=1 SV=1	0.894424
RUFY1	tr|H0YA47|H0YA47_HUMAN RUN and FYVE domain-containing protein 1 (Fragment) OS=Homo sapiens GN=RUFY1 PE=1 SV=1	0.894424
tr|B4DS21|B4DS21_HUMAN	tr|B4DS21|B4DS21_HUMAN cDNA FLJ57856, highly similar to TATA box-binding protein-associated factor RNA polymerase I subunit A OS=Homo sapiens PE=2 SV=1	0.894424
EDC4	sp|Q6P2E9-2|EDC4_HUMAN Isoform 2 of Enhancer of mRNA-decapping protein 4 OS=Homo sapiens GN=EDC4	0.894424
CLCNKB	tr|A0A087X136|A0A087X136_HUMAN Chloride channel protein ClC-Kb OS=Homo sapiens GN=CLCNKB PE=4 SV=1	0.894424
MIZF	tr|A0A024R3F5|A0A024R3F5_HUMAN MBD2-interacting zinc finger, isoform CRA_b OS=Homo sapiens GN=MIZF PE=4 SV=1	0.894424
tr|B3KUS4|B3KUS4_HUMAN	tr|B3KUS4|B3KUS4_HUMAN cDNA FLJ40508 fis, clone TESTI2045850, highly similar to AP-3 complex subunit beta-2 OS=Homo sapiens PE=2 SV=1	0.894424
FSTL5	sp|Q8N475-2|FSTL5_HUMAN Isoform 2 of Follistatin-related protein 5 OS=Homo sapiens GN=FSTL5	0.894424
INPP5D	tr|H0Y5Q9|H0Y5Q9_HUMAN Phosphatidylinositol 3,4,5-trisphosphate 5-phosphatase 1 (Fragment) OS=Homo sapiens GN=INPP5D PE=1 SV=1	0.894424
TBCB	tr|K7EK42|K7EK42_HUMAN Tubulin-folding cofactor B OS=Homo sapiens GN=TBCB PE=1 SV=1	0.887995
tr|B4DH37|B4DH37_HUMAN	tr|B4DH37|B4DH37_HUMAN cDNA FLJ53760, highly similar to Syntaxin-7 OS=Homo sapiens PE=2 SV=1	0.887995
tr|A8K2G0|A8K2G0_HUMAN	tr|A8K2G0|A8K2G0_HUMAN Secretory carrier-associated membrane protein OS=Homo sapiens PE=2 SV=1	0.881163
HEL-S-123m	tr|V9HW26|V9HW26_HUMAN ATP synthase subunit alpha OS=Homo sapiens GN=HEL-S-123m PE=2 SV=1	0.878834
CEP41	sp|Q9BYV8-2|CEP41_HUMAN Isoform 2 of Centrosomal protein of 41 kDa OS=Homo sapiens GN=CEP41	0.868819
RPL23A	tr|H7BY10|H7BY10_HUMAN 60S ribosomal protein L23a (Fragment) OS=Homo sapiens GN=RPL23A PE=1 SV=1	0.811273
STX1A	tr|A0A0C4DFZ1|A0A0C4DFZ1_HUMAN Syntaxin-1A OS=Homo sapiens GN=STX1A PE=1 SV=1	0.810262
tr|A0A142CHG9|A0A142CHG9_HUMAN	tr|A0A142CHG9|A0A142CHG9_HUMAN GO2-q chimeric G-protein OS=Homo sapiens PE=2 SV=1	0.798351
FBXO44	tr|A0A024R4J6|A0A024R4J6_HUMAN F-box protein 44, isoform CRA_a OS=Homo sapiens GN=FBXO44 PE=4 SV=1	0.777177
CTNND2	tr|E7EPC8|E7EPC8_HUMAN Catenin delta-2 OS=Homo sapiens GN=CTNND2 PE=1 SV=1	0.774566
ANXA2	tr|A0A024R5Z7|A0A024R5Z7_HUMAN Annexin OS=Homo sapiens GN=ANXA2 PE=3 SV=1	0.765458
LAMTOR2	sp|Q9Y2Q5-2|LTOR2_HUMAN Isoform 2 of Ragulator complex protein LAMTOR2 OS=Homo sapiens GN=LAMTOR2	0.754487
NAP1L1	tr|A0A024RBB7|A0A024RBB7_HUMAN Nucleosome assembly protein 1-like 1, isoform CRA_a OS=Homo sapiens GN=NAP1L1 PE=3 SV=1	0.734766
tr|B3KNN7|B3KNN7_HUMAN	tr|B3KNN7|B3KNN7_HUMAN cDNA FLJ30049 fis, clone ADRGL1000033, highly similar to 26S proteasome non-ATPase regulatory subunit 3 OS=Homo sapiens PE=2 SV=1	0.734766
PRKAR1A	tr|B2R5T5|B2R5T5_HUMAN Protein kinase, cAMP-dependent, regulatory, type I, alpha (Tissue specific extinguisher 1), isoform CRA_a OS=Homo sapiens GN=PRKAR1A PE=2 SV=1	0.734766
EIF5A	tr|I3L397|I3L397_HUMAN Eukaryotic translation initiation factor 5A (Fragment) OS=Homo sapiens GN=EIF5A PE=1 SV=8	0.733736
UROD	tr|A0A1B0GVN9|A0A1B0GVN9_HUMAN Uroporphyrinogen decarboxylase OS=Homo sapiens GN=UROD PE=1 SV=1	0.728383
CBARP	tr|A0A140LJL2|A0A140LJL2_HUMAN Voltage-dependent calcium channel beta subunit-associated regulatory protein OS=Homo sapiens GN=CBARP PE=1 SV=1	0.714835
PARP1	tr|A0A024R3T8|A0A024R3T8_HUMAN Poly [ADP-ribose] polymerase OS=Homo sapiens GN=PARP1 PE=4 SV=1	0.671718
KIF5B	tr|D3DRX6|D3DRX6_HUMAN Kinesin-like protein OS=Homo sapiens GN=KIF5B PE=3 SV=1	0.645605
HADH	tr|A0A0A0MSE2|A0A0A0MSE2_HUMAN Hydroxyacyl-coenzyme A dehydrogenase, mitochondrial OS=Homo sapiens GN=HADH PE=1 SV=1	0.624985
GPHN	tr|H0YJ30|H0YJ30_HUMAN Gephyrin (Fragment) OS=Homo sapiens GN=GPHN PE=1 SV=1	0.624985
YAP1	tr|A0A024R3E4|A0A024R3E4_HUMAN Yes-associated protein 1, 65kDa, isoform CRA_b OS=Homo sapiens GN=YAP1 PE=4 SV=1	0.624985
tr|B4DIJ9|B4DIJ9_HUMAN	tr|B4DIJ9|B4DIJ9_HUMAN cDNA FLJ55976, highly similar to Casein kinase I isoform delta (EC 2.7.11.1) OS=Homo sapiens PE=2 SV=1	0.624985
TRIM28	tr|M0R0K9|M0R0K9_HUMAN Transcription intermediary factor 1-beta (Fragment) OS=Homo sapiens GN=TRIM28 PE=1 SV=1	0.624985
RAB10	sp|P61026|RAB10_HUMAN Ras-related protein Rab-10 OS=Homo sapiens GN=RAB10 PE=1 SV=1	0.617556
LRRC47	tr|A0A024R4G1|A0A024R4G1_HUMAN Leucine rich repeat containing 47, isoform CRA_a OS=Homo sapiens GN=LRRC47 PE=4 SV=1	0.607457
G6PD	tr|Q2Q9H2|Q2Q9H2_HUMAN Glucose-6-phosphate 1-dehydrogenase (Fragment) OS=Homo sapiens GN=G6PD PE=3 SV=1	0.577907
DKFZp547A0616	tr|Q5JQ44|Q5JQ44_HUMAN Putative uncharacterized protein DKFZp547A0616 (Fragment) OS=Homo sapiens GN=DKFZp547A0616 PE=2 SV=1	0.556897
tr|B4DUQ1|B4DUQ1_HUMAN	tr|B4DUQ1|B4DUQ1_HUMAN cDNA FLJ54552, highly similar to Heterogeneous nuclear ribonucleoprotein K OS=Homo sapiens PE=2 SV=1	0.54449
tr|B2RD51|B2RD51_HUMAN	tr|B2RD51|B2RD51_HUMAN Proteasome assembly chaperone 1 OS=Homo sapiens PE=2 SV=1	0.543833
PDS5A	tr|G1UI16|G1UI16_HUMAN SCC-112 protein, isoform CRA_b OS=Homo sapiens GN=PDS5A PE=2 SV=1	0.543833
KCNAB2	tr|A0A024R4E3|A0A024R4E3_HUMAN Potassium voltage-gated channel, shaker-related subfamily, beta member 2, isoform CRA_a OS=Homo sapiens GN=KCNAB2 PE=4 SV=1	0.543833
tr|Q96HD4|Q96HD4_HUMAN	tr|Q96HD4|Q96HD4_HUMAN Similar to adducin 2 (Beta) (Fragment) OS=Homo sapiens PE=2 SV=1	0.53656
BCL2L13	tr|A0A087WTL4|A0A087WTL4_HUMAN Bcl-2-like protein 13 OS=Homo sapiens GN=BCL2L13 PE=1 SV=1	0.518141
STK32C	tr|A0A140VJW0|A0A140VJW0_HUMAN Serine/threonine kinase 32C, isoform CRA_d OS=Homo sapiens GN=STK32C PE=2 SV=1	0.518141
GAD2	tr|Q4G154|Q4G154_HUMAN GAD2 protein (Fragment) OS=Homo sapiens GN=GAD2 PE=2 SV=1	0.518141
hCG_2004001	tr|D6W648|D6W648_HUMAN HCG2004001, isoform CRA_b OS=Homo sapiens GN=hCG_2004001 PE=3 SV=1	0.518141
KLC4	tr|A0A024RCZ8|A0A024RCZ8_HUMAN Kinesin light chain 4, isoform CRA_a OS=Homo sapiens GN=KLC4 PE=4 SV=1	0.518141

## Sheet: Cluster10
Cluster 10
Gene ID	Gene description	Fuzzy partition coefficient
tr|B4DUP0|B4DUP0_HUMAN	tr|B4DUP0|B4DUP0_HUMAN cDNA FLJ59433, highly similar to Elongation factor 1-gamma OS=Homo sapiens PE=2 SV=1	0.999995
TLL1	tr|D6RCE0|D6RCE0_HUMAN Tolloid-like protein 1 (Fragment) OS=Homo sapiens GN=TLL1 PE=4 SV=8	0.999995
XPO7	tr|H0YBE1|H0YBE1_HUMAN Exportin-7 (Fragment) OS=Homo sapiens GN=XPO7 PE=1 SV=1	0.999989
MYL2	tr|Q6IB42|Q6IB42_HUMAN MYL2 protein OS=Homo sapiens GN=MYL2 PE=2 SV=1	0.999987
tr|F2YGG7|F2YGG7_HUMAN	tr|F2YGG7|F2YGG7_HUMAN Receptor protein-tyrosine kinase OS=Homo sapiens PE=2 SV=1	0.999985
tr|B2R892|B2R892_HUMAN	tr|B2R892|B2R892_HUMAN cDNA, FLJ93793, highly similar to Homo sapiens creatine kinase, muscle (CKM), mRNA OS=Homo sapiens PE=2 SV=1	0.999985
tr|B4DGR9|B4DGR9_HUMAN	tr|B4DGR9|B4DGR9_HUMAN cDNA FLJ57301, highly similar to Creatine kinase, ubiquitous mitochondrial (EC 2.7.3.2) OS=Homo sapiens PE=2 SV=1	0.999985
DKFZp434O139	tr|Q8NDL0|Q8NDL0_HUMAN Putative uncharacterized protein DKFZp434O139 (Fragment) OS=Homo sapiens GN=DKFZp434O139 PE=2 SV=1	0.999985
C9orf78	tr|Q6GVN4|Q6GVN4_HUMAN Hepatocellular carcinoma-associated antigen 59 (Fragment) OS=Homo sapiens GN=C9orf78 PE=2 SV=1	0.999985
CKMT2	tr|A0A024RAK5|A0A024RAK5_HUMAN Creatine kinase, mitochondrial 2 (Sarcomeric), isoform CRA_a OS=Homo sapiens GN=CKMT2 PE=3 SV=1	0.999985
SLC4A1	tr|A0A0A0MS98|A0A0A0MS98_HUMAN Band 3 anion transport protein OS=Homo sapiens GN=SLC4A1 PE=1 SV=1	0.999985
tr|A0A140VJI4|A0A140VJI4_HUMAN	tr|A0A140VJI4|A0A140VJI4_HUMAN Testicular tissue protein Li 58 OS=Homo sapiens PE=2 SV=1	0.999985
ACSM1	tr|H0YAU5|H0YAU5_HUMAN Acyl-coenzyme A synthetase ACSM1, mitochondrial (Fragment) OS=Homo sapiens GN=ACSM1 PE=1 SV=1	0.999985
LOC105371242	tr|A0A075B767|A0A075B767_HUMAN Peptidyl-prolyl cis-trans isomerase OS=Homo sapiens GN=LOC105371242 PE=3 SV=1	0.999969
MTPN	tr|C9JL85|C9JL85_HUMAN Myotrophin OS=Homo sapiens GN=MTPN PE=1 SV=1	0.999966
tr|B4DKP7|B4DKP7_HUMAN	tr|B4DKP7|B4DKP7_HUMAN cDNA FLJ60641 OS=Homo sapiens PE=2 SV=1	0.999932
LRRC20	tr|A0A024QZL5|A0A024QZL5_HUMAN Leucine rich repeat containing 20, isoform CRA_c OS=Homo sapiens GN=LRRC20 PE=4 SV=1	0.999879
FABP4	tr|E7DVW4|E7DVW4_HUMAN Epididymis secretory protein Li 104 OS=Homo sapiens GN=FABP4 PE=2 SV=1	0.999863
HBG1	tr|D3GKD8|D3GKD8_HUMAN A-gamma globin Osilo variant OS=Homo sapiens GN=HBG1 PE=3 SV=1	0.999824
EIF3K	tr|B4DVD7|B4DVD7_HUMAN Eukaryotic translation initiation factor 3 subunit K OS=Homo sapiens GN=EIF3K PE=2 SV=1	0.999576
DDB1	tr|F5GY55|F5GY55_HUMAN DNA damage-binding protein 1 OS=Homo sapiens GN=DDB1 PE=1 SV=1	0.999576
ZNF408	sp|Q9H9D4|ZN408_HUMAN Zinc finger protein 408 OS=Homo sapiens GN=ZNF408 PE=1 SV=1	0.999576
SAPS3	tr|A0A024R5F3|A0A024R5F3_HUMAN SAPS domain family, member 3, isoform CRA_c OS=Homo sapiens GN=SAPS3 PE=4 SV=1	0.999576
TANC2	sp|Q9HCD6-2|TANC2_HUMAN Isoform 2 of Protein TANC2 OS=Homo sapiens GN=TANC2	0.999576
tr|B7Z388|B7Z388_HUMAN	tr|B7Z388|B7Z388_HUMAN cDNA FLJ56564, highly similar to Mitogen-activated protein kinase kinase kinase kinase 4 (EC 2.7.11.1) OS=Homo sapiens PE=2 SV=1	0.999576
SORCS3	sp|Q9UPU3|SORC3_HUMAN VPS10 domain-containing receptor SorCS3 OS=Homo sapiens GN=SORCS3 PE=2 SV=2	0.999576
AASS	tr|A4D0W4|A4D0W4_HUMAN Aminoadipate-semialdehyde synthase OS=Homo sapiens GN=AASS PE=4 SV=1	0.999576
NT5DC1	sp|Q5TFE4-2|NT5D1_HUMAN Isoform 2 of 5~-nucleotidase domain-containing protein 1 OS=Homo sapiens GN=NT5DC1	0.999576
tr|B2RCL0|B2RCL0_HUMAN	tr|B2RCL0|B2RCL0_HUMAN Protein tweety homolog OS=Homo sapiens PE=2 SV=1	0.999576
ASCIZ	tr|D3DUL0|D3DUL0_HUMAN ATM/ATR-Substrate Chk2-Interacting Zn2+-finger protein, isoform CRA_b OS=Homo sapiens GN=ASCIZ PE=4 SV=1	0.999576
SLC16A2	sp|P36021|MOT8_HUMAN Monocarboxylate transporter 8 OS=Homo sapiens GN=SLC16A2 PE=1 SV=2	0.999576
tr|A0A140VJQ6|A0A140VJQ6_HUMAN	tr|A0A140VJQ6|A0A140VJQ6_HUMAN Oxysterol-binding protein OS=Homo sapiens PE=2 SV=1	0.999576
FLJ11806	tr|A0A024R6F2|A0A024R6F2_HUMAN Nuclear protein UKp68, isoform CRA_a OS=Homo sapiens GN=FLJ11806 PE=4 SV=1	0.999576
TRIP4	tr|H0YKD9|H0YKD9_HUMAN Activating signal cointegrator 1 (Fragment) OS=Homo sapiens GN=TRIP4 PE=1 SV=1	0.999576
RICTOR	sp|Q6R327-3|RICTR_HUMAN Isoform 3 of Rapamycin-insensitive companion of mTOR OS=Homo sapiens GN=RICTOR	0.999576
tr|B2RE74|B2RE74_HUMAN	tr|B2RE74|B2RE74_HUMAN cDNA, FLJ94876, highly similar to Homo sapiens fructose-1,6-bisphosphatase 1 (FBP1), mRNA OS=Homo sapiens PE=2 SV=1	0.999576
NHS	tr|A0A087WU78|A0A087WU78_HUMAN Nance-Horan syndrome protein OS=Homo sapiens GN=NHS PE=1 SV=1	0.999576
MLLT4	tr|G1UI22|G1UI22_HUMAN Afadin OS=Homo sapiens GN=MLLT4 PE=2 SV=1	0.999576
CCDC18	tr|J3KP97|J3KP97_HUMAN Coiled-coil domain-containing protein 18 (Fragment) OS=Homo sapiens GN=CCDC18 PE=1 SV=1	0.999576
tr|A0A140VK14|A0A140VK14_HUMAN	tr|A0A140VK14|A0A140VK14_HUMAN Testicular secretory protein Li 14 OS=Homo sapiens PE=2 SV=1	0.999576
SYMPK	tr|A0A024R0R6|A0A024R0R6_HUMAN Symplekin, isoform CRA_a OS=Homo sapiens GN=SYMPK PE=4 SV=1	0.999576
tr|Q59GK8|Q59GK8_HUMAN	tr|Q59GK8|Q59GK8_HUMAN T-cell lymphoma invasion and metastasis 1 variant (Fragment) OS=Homo sapiens PE=2 SV=1	0.999576
SLC24A2	sp|Q9UI40-2|NCKX2_HUMAN Isoform 2 of Sodium/potassium/calcium exchanger 2 OS=Homo sapiens GN=SLC24A2	0.999576
VH6DJ	tr|A2N0T3|A2N0T3_HUMAN VH6DJ protein (Fragment) OS=Homo sapiens GN=VH6DJ PE=2 SV=1	0.999576
tr|B4DUH7|B4DUH7_HUMAN	tr|B4DUH7|B4DUH7_HUMAN cDNA FLJ60162, highly similar to Chloride anion exchanger OS=Homo sapiens PE=2 SV=1	0.999576
tr|B2R8H0|B2R8H0_HUMAN	tr|B2R8H0|B2R8H0_HUMAN cDNA, FLJ93897, highly similar to Homo sapiens germinal center expressed transcript 2 (GCET2), mRNA OS=Homo sapiens PE=2 SV=1	0.999576
tr|B4DN40|B4DN40_HUMAN	tr|B4DN40|B4DN40_HUMAN cDNA FLJ54368, highly similar to Phosphoglucomutase-2 (EC 5.4.2.2) OS=Homo sapiens PE=2 SV=1	0.999576
PAIP2B	sp|Q9ULR5|PAI2B_HUMAN Polyadenylate-binding protein-interacting protein 2B OS=Homo sapiens GN=PAIP2B PE=1 SV=2	0.999576
MCPH1	tr|A0A075B6F8|A0A075B6F8_HUMAN Microcephalin OS=Homo sapiens GN=MCPH1 PE=1 SV=1	0.999576
MAP7	tr|A0A087WZ40|A0A087WZ40_HUMAN Ensconsin OS=Homo sapiens GN=MAP7 PE=1 SV=1	0.999576
EIF4B	sp|P23588-2|IF4B_HUMAN Isoform 2 of Eukaryotic translation initiation factor 4B OS=Homo sapiens GN=EIF4B	0.999576
RNF213	tr|A0A0A0MTC1|A0A0A0MTC1_HUMAN E3 ubiquitin-protein ligase RNF213 OS=Homo sapiens GN=RNF213 PE=1 SV=1	0.999576
KIF15	tr|D6RCT7|D6RCT7_HUMAN Kinesin-like protein KIF15 (Fragment) OS=Homo sapiens GN=KIF15 PE=1 SV=1	0.999576
PLBD1	sp|Q6P4A8|PLBL1_HUMAN Phospholipase B-like 1 OS=Homo sapiens GN=PLBD1 PE=1 SV=2	0.999576
tr|P78471|P78471_HUMAN	tr|P78471|P78471_HUMAN Growth hormone-releasing hormone receptor form b (Fragment) OS=Homo sapiens PE=4 SV=1	0.999576
DKFZp434D0711	tr|Q8NDF4|Q8NDF4_HUMAN Putative uncharacterized protein DKFZp434D0711 (Fragment) OS=Homo sapiens GN=DKFZp434D0711 PE=2 SV=1	0.999576
tr|Q6GMV8|Q6GMV8_HUMAN	tr|Q6GMV8|Q6GMV8_HUMAN Uncharacterized protein OS=Homo sapiens PE=2 SV=1	0.999576
SLC25A25	sp|Q6KCM7-4|SCMC2_HUMAN Isoform 4 of Calcium-binding mitochondrial carrier protein SCaMC-2 OS=Homo sapiens GN=SLC25A25	0.999576
SLC7A2	sp|P52569-2|CTR2_HUMAN Isoform 2 of Cationic amino acid transporter 2 OS=Homo sapiens GN=SLC7A2	0.999576
HEL-S-167mP	tr|V9HWA3|V9HWA3_HUMAN Epididymis secretory sperm binding protein Li 167mP OS=Homo sapiens GN=HEL-S-167mP PE=2 SV=1	0.999576
ID3	tr|A0A024RAC4|A0A024RAC4_HUMAN Inhibitor of DNA binding 3, dominant negative helix-loop-helix protein, isoform CRA_a OS=Homo sapiens GN=ID3 PE=4 SV=1	0.999576
tr|B7Z374|B7Z374_HUMAN	tr|B7Z374|B7Z374_HUMAN cDNA FLJ54093, highly similar to Gephyrin OS=Homo sapiens PE=2 SV=1	0.999576
tr|B4DUP3|B4DUP3_HUMAN	tr|B4DUP3|B4DUP3_HUMAN cDNA FLJ56760, highly similar to Immediate early response gene 5 protein OS=Homo sapiens PE=2 SV=1	0.999576
LAT	tr|A0A024QZD6|A0A024QZD6_HUMAN Linker for activation of T cells, isoform CRA_f OS=Homo sapiens GN=LAT PE=4 SV=1	0.999576
GAL	sp|P22466|GALA_HUMAN Galanin peptides OS=Homo sapiens GN=GAL PE=1 SV=3	0.999576
CPB2	sp|Q96IY4-2|CBPB2_HUMAN Isoform 2 of Carboxypeptidase B2 OS=Homo sapiens GN=CPB2	0.999576
PLK4	tr|A0A090BML5|A0A090BML5_HUMAN Polo-like kinase 4 OS=Homo sapiens GN=PLK4 PE=2 SV=1	0.999576
SETD2	sp|Q9BYW2|SETD2_HUMAN Histone-lysine N-methyltransferase SETD2 OS=Homo sapiens GN=SETD2 PE=1 SV=3	0.999576
IGL@	tr|Q8N5F4|Q8N5F4_HUMAN IGL@ protein OS=Homo sapiens GN=IGL@ PE=1 SV=1	0.999576
tr|B4E325|B4E325_HUMAN	tr|B4E325|B4E325_HUMAN cDNA FLJ54048, highly similar to 55 kDa erythrocyte membrane protein (p55) OS=Homo sapiens PE=2 SV=1	0.999576
TNNI3	tr|B6D427|B6D427_HUMAN Mutant cardiac troponin I OS=Homo sapiens GN=TNNI3 PE=2 SV=1	0.999576
HNRPA2B1	tr|A0A024RA28|A0A024RA28_HUMAN Heterogeneous nuclear ribonucleoprotein A2/B1, isoform CRA_d OS=Homo sapiens GN=HNRPA2B1 PE=4 SV=1	0.999576
MDFIC	tr|J3KN13|J3KN13_HUMAN MyoD family inhibitor domain-containing protein OS=Homo sapiens GN=MDFIC PE=1 SV=1	0.999576
GLT8D1	tr|C9JPK4|C9JPK4_HUMAN Glycosyltransferase 8 domain-containing protein 1 (Fragment) OS=Homo sapiens GN=GLT8D1 PE=1 SV=1	0.999576
tr|Q6ZP38|Q6ZP38_HUMAN	tr|Q6ZP38|Q6ZP38_HUMAN cDNA FLJ26545 fis, clone LNF00165 OS=Homo sapiens PE=2 SV=1	0.999576
CHKB-CPT1B	tr|H3BT56|H3BT56_HUMAN Protein CHKB-CPT1B (Fragment) OS=Homo sapiens GN=CHKB-CPT1B PE=4 SV=1	0.999576
FAM83G	sp|A6ND36|FA83G_HUMAN Protein FAM83G OS=Homo sapiens GN=FAM83G PE=1 SV=2	0.999576
FLJ20306	tr|Q9NXD8|Q9NXD8_HUMAN Putative uncharacterized protein FLJ20306 OS=Homo sapiens GN=FLJ20306 PE=2 SV=1	0.999576
CMC2	tr|H3BPP2|H3BPP2_HUMAN COX assembly mitochondrial protein 2 homolog OS=Homo sapiens GN=CMC2 PE=1 SV=1	0.999576
TRIM58	sp|Q8NG06|TRI58_HUMAN E3 ubiquitin-protein ligase TRIM58 OS=Homo sapiens GN=TRIM58 PE=2 SV=2	0.999576
DSPG3	tr|A0A024RBC3|A0A024RBC3_HUMAN Dermatan sulfate proteoglycan 3, isoform CRA_a OS=Homo sapiens GN=DSPG3 PE=4 SV=1	0.999576
tr|Q8NC49|Q8NC49_HUMAN	tr|Q8NC49|Q8NC49_HUMAN cDNA FLJ90494 fis, clone NT2RP3003614, highly similar to Semaphorin 6A OS=Homo sapiens PE=2 SV=1	0.999576
LOC135935	tr|A0A090N8E5|A0A090N8E5_HUMAN Similar to OG-2 homeodomain protein-like similar to U65067 (PID:g1575526) OS=Homo sapiens GN=LOC135935 PE=4 SV=1	0.999576
tr|Q6T2V4|Q6T2V4_HUMAN	tr|Q6T2V4|Q6T2V4_HUMAN Putative uncharacterized protein OS=Homo sapiens PE=2 SV=1	0.999576
TSSK4	sp|Q6SA08-2|TSSK4_HUMAN Isoform 2 of Testis-specific serine/threonine-protein kinase 4 OS=Homo sapiens GN=TSSK4	0.999576
RAB11FIP4	sp|Q86YS3|RFIP4_HUMAN Rab11 family-interacting protein 4 OS=Homo sapiens GN=RAB11FIP4 PE=1 SV=1	0.999576
SAPCD1	tr|A0A0G2JH42|A0A0G2JH42_HUMAN Suppressor APC domain-containing protein 1 OS=Homo sapiens GN=SAPCD1 PE=4 SV=1	0.999576
RABGAP1	tr|B5MCD9|B5MCD9_HUMAN Rab GTPase-activating protein 1 (Fragment) OS=Homo sapiens GN=RABGAP1 PE=1 SV=1	0.999257
IDH2	sp|P48735|IDHP_HUMAN Isocitrate dehydrogenase [NADP], mitochondrial OS=Homo sapiens GN=IDH2 PE=1 SV=2	0.998898
GRINL1A	tr|L0R6H6|L0R6H6_HUMAN Alternative protein GRINL1A OS=Homo sapiens GN=GRINL1A PE=4 SV=1	0.998616
tr|Q6E433|Q6E433_HUMAN	tr|Q6E433|Q6E433_HUMAN Activated RNA polymerase II transcription cofactor 4 (Fragment) OS=Homo sapiens PE=2 SV=1	0.998571
TNNC1	tr|Q6FH91|Q6FH91_HUMAN TNNC1 protein OS=Homo sapiens GN=TNNC1 PE=2 SV=1	0.998571
PCDH17	sp|O14917-2|PCD17_HUMAN Isoform 2 of Protocadherin-17 OS=Homo sapiens GN=PCDH17	0.998204
TRPT1	tr|H0YGY9|H0YGY9_HUMAN tRNA 2~-phosphotransferase 1 (Fragment) OS=Homo sapiens GN=TRPT1 PE=1 SV=1	0.998204
WDR44	sp|Q5JSH3-4|WDR44_HUMAN Isoform 4 of WD repeat-containing protein 44 OS=Homo sapiens GN=WDR44	0.997186
tr|B4DZX0|B4DZX0_HUMAN	tr|B4DZX0|B4DZX0_HUMAN cDNA FLJ52898, highly similar to Nucleobindin-1 OS=Homo sapiens PE=2 SV=1	0.997186
LINGO3	sp|P0C6S8|LIGO3_HUMAN Leucine-rich repeat and immunoglobulin-like domain-containing nogo receptor-interacting protein 3 OS=Homo sapiens GN=LINGO3 PE=3 SV=1	0.997186
tr|A6XMV6|A6XMV6_HUMAN	tr|A6XMV6|A6XMV6_HUMAN Secreted phosphoprotein 1 OS=Homo sapiens PE=2 SV=1	0.997021
AIF1L	tr|A6PVM9|A6PVM9_HUMAN Allograft inflammatory factor 1-like OS=Homo sapiens GN=AIF1L PE=1 SV=1	0.996988
tr|Q4ZGM8|Q4ZGM8_HUMAN	tr|Q4ZGM8|Q4ZGM8_HUMAN Hemoglobin alpha-2 globin mutant (Fragment) OS=Homo sapiens PE=3 SV=1	0.996507
TSPAN14	tr|H7BXY6|H7BXY6_HUMAN Tetraspanin OS=Homo sapiens GN=TSPAN14 PE=1 SV=1	0.994382
MYL1	tr|Q53R15|Q53R15_HUMAN Putative uncharacterized protein MYL1 (Fragment) OS=Homo sapiens GN=MYL1 PE=4 SV=1	0.99399
ERI3	tr|H0Y4B0|H0Y4B0_HUMAN ERI1 exoribonuclease 3 (Fragment) OS=Homo sapiens GN=ERI3 PE=1 SV=1	0.993741
ANXA11	tr|H0Y6E1|H0Y6E1_HUMAN Annexin A11 (Fragment) OS=Homo sapiens GN=ANXA11 PE=1 SV=1	0.993741
DDT2	tr|A0A0F7RPW6|A0A0F7RPW6_HUMAN D-dopachrome tautomerase 2 OS=Homo sapiens GN=DDT2 PE=4 SV=1	0.993524
GLIPR2	tr|A0A087WUM5|A0A087WUM5_HUMAN Golgi-associated plant pathogenesis-related protein 1 OS=Homo sapiens GN=GLIPR2 PE=1 SV=1	0.993165
NDUFA4	tr|A0A024R9Z0|A0A024R9Z0_HUMAN NADH dehydrogenase (Ubiquinone) 1 alpha subcomplex, 4, 9kDa, isoform CRA_b OS=Homo sapiens GN=NDUFA4 PE=4 SV=1	0.992921
MT1F	tr|H3BRY8|H3BRY8_HUMAN Metallothionein OS=Homo sapiens GN=MT1F PE=1 SV=1	0.990614
SNAP23	tr|A0A024R9R8|A0A024R9R8_HUMAN Synaptosomal-associated protein, 23kDa, isoform CRA_b OS=Homo sapiens GN=SNAP23 PE=4 SV=1	0.990354
SHQ1	tr|A0A024R357|A0A024R357_HUMAN SHQ1 homolog (S. cerevisiae), isoform CRA_a OS=Homo sapiens GN=SHQ1 PE=4 SV=1	0.990206
PTP4A2	tr|E9PJC0|E9PJC0_HUMAN Protein tyrosine phosphatase type IVA 2 OS=Homo sapiens GN=PTP4A2 PE=1 SV=1	0.990103
PCP4	sp|P48539|PCP4_HUMAN Purkinje cell protein 4 OS=Homo sapiens GN=PCP4 PE=1 SV=3	0.989935
FHL1	tr|A0A0D9SFZ9|A0A0D9SFZ9_HUMAN Four and a half LIM domains protein 1 (Fragment) OS=Homo sapiens GN=FHL1 PE=1 SV=1	0.989574
C5orf42	tr|H0Y9I8|H0Y9I8_HUMAN Protein JBTS17 (Fragment) OS=Homo sapiens GN=C5orf42 PE=1 SV=1	0.989437
tr|B2RA72|B2RA72_HUMAN	tr|B2RA72|B2RA72_HUMAN cDNA, FLJ94734, Homo sapiens CHMP1.5 protein (CHMP1.5), mRNA OS=Homo sapiens PE=2 SV=1	0.989088
IMP3	sp|Q9NV31|IMP3_HUMAN U3 small nucleolar ribonucleoprotein protein IMP3 OS=Homo sapiens GN=IMP3 PE=1 SV=1	0.989088
CHMP2B	tr|B2RE76|B2RE76_HUMAN Chromatin modifying protein 2B OS=Homo sapiens GN=CHMP2B PE=2 SV=1	0.989002
tr|Q59HE4|Q59HE4_HUMAN	tr|Q59HE4|Q59HE4_HUMAN Putative uncharacterized protein (Fragment) OS=Homo sapiens PE=2 SV=1	0.988693
MYL3	tr|A0A024R2Q5|A0A024R2Q5_HUMAN Myosin, light polypeptide 3, alkali ventricular, skeletal, slow, isoform CRA_a OS=Homo sapiens GN=MYL3 PE=4 SV=1	0.987761
tr|A0A140VJP8|A0A140VJP8_HUMAN	tr|A0A140VJP8|A0A140VJP8_HUMAN Metallothionein OS=Homo sapiens PE=2 SV=1	0.987425
COPRS	tr|J3QRX4|J3QRX4_HUMAN Coordinator of PRMT5 and differentiation stimulator OS=Homo sapiens GN=COPRS PE=1 SV=1	0.987084
tr|B4DQJ6|B4DQJ6_HUMAN	tr|B4DQJ6|B4DQJ6_HUMAN cDNA FLJ51276, highly similar to Secretogranin-2 OS=Homo sapiens PE=2 SV=1	0.982257
MPI	tr|H3BP57|H3BP57_HUMAN Mannose-6-phosphate isomerase (Fragment) OS=Homo sapiens GN=MPI PE=1 SV=1	0.981583
GABARAPL2	tr|H3BSM5|H3BSM5_HUMAN Gamma-aminobutyric acid receptor-associated protein-like 2 OS=Homo sapiens GN=GABARAPL2 PE=1 SV=1	0.980887
MOZ/CBP	tr|Q712H6|Q712H6_HUMAN MOZ/CBP protein (Fragment) OS=Homo sapiens GN=MOZ/CBP PE=2 SV=1	0.980191
tr|B4DDF8|B4DDF8_HUMAN	tr|B4DDF8|B4DDF8_HUMAN cDNA FLJ51786, highly similar to Retinal dehydrogenase 1 (EC 1.2.1.36) OS=Homo sapiens PE=2 SV=1	0.978029
tr|B7Z899|B7Z899_HUMAN	tr|B7Z899|B7Z899_HUMAN cDNA FLJ55506, highly similar to Puromycin-sensitive aminopeptidase (EC3.4.11.-) OS=Homo sapiens PE=2 SV=1	0.97756
tr|A0A140VKE9|A0A140VKE9_HUMAN	tr|A0A140VKE9|A0A140VKE9_HUMAN Testis tissue sperm-binding protein Li 66n OS=Homo sapiens PE=2 SV=1	0.977339
UBL7	tr|D3DW56|D3DW56_HUMAN Ubiquitin-like 7 (Bone marrow stromal cell-derived), isoform CRA_a OS=Homo sapiens GN=UBL7 PE=4 SV=1	0.977339
tr|C9JCJ5|C9JCJ5_HUMAN	tr|C9JCJ5|C9JCJ5_HUMAN Uncharacterized protein (Fragment) OS=Homo sapiens PE=4 SV=10	0.977339
APBB1	tr|A0A075B7G8|A0A075B7G8_HUMAN Amyloid beta A4 precursor protein-binding family B member 1 OS=Homo sapiens GN=APBB1 PE=1 SV=7	0.977339
NEO1	tr|A0A024R610|A0A024R610_HUMAN Neogenin homolog 1 (Chicken), isoform CRA_a OS=Homo sapiens GN=NEO1 PE=4 SV=1	0.977339
PFKP	tr|B1APP6|B1APP6_HUMAN ATP-dependent 6-phosphofructokinase, platelet type (Fragment) OS=Homo sapiens GN=PFKP PE=1 SV=1	0.977339
ANKRD20A2	tr|B2RTT7|B2RTT7_HUMAN ANKRD20A2 protein OS=Homo sapiens GN=ANKRD20A2 PE=2 SV=1	0.977339
FAH	sp|P16930-2|FAAA_HUMAN Isoform 2 of Fumarylacetoacetase OS=Homo sapiens GN=FAH	0.977339
FXYD7	tr|K7EKU3|K7EKU3_HUMAN FXYD domain-containing ion transport regulator 7 OS=Homo sapiens GN=FXYD7 PE=1 SV=1	0.977339
IGFBP5	tr|A0A024R433|A0A024R433_HUMAN Insulin-like growth factor binding protein 5, isoform CRA_a OS=Homo sapiens GN=IGFBP5 PE=4 SV=1	0.977339
tr|B3KSR9|B3KSR9_HUMAN	tr|B3KSR9|B3KSR9_HUMAN cDNA FLJ36833 fis, clone ASTRO2010819, highly similar to TUBERIN OS=Homo sapiens PE=2 SV=1	0.977339
SIGLEC11	sp|Q96RL6-2|SIG11_HUMAN Isoform 2 of Sialic acid-binding Ig-like lectin 11 OS=Homo sapiens GN=SIGLEC11	0.977339
KIAA1522	sp|Q9P206-2|K1522_HUMAN Isoform 2 of Uncharacterized protein KIAA1522 OS=Homo sapiens GN=KIAA1522	0.977339
PNKD	tr|A0A024R415|A0A024R415_HUMAN Paroxysmal nonkinesiogenic dyskinesia, isoform CRA_a OS=Homo sapiens GN=PNKD PE=3 SV=1	0.977339
SNX30	sp|Q5VWJ9|SNX30_HUMAN Sorting nexin-30 OS=Homo sapiens GN=SNX30 PE=1 SV=1	0.977339
tr|B7Z8W0|B7Z8W0_HUMAN	tr|B7Z8W0|B7Z8W0_HUMAN cDNA FLJ59653, highly similar to Lipoma-preferred partner OS=Homo sapiens PE=2 SV=1	0.977339
tr|B7Z3U2|B7Z3U2_HUMAN	tr|B7Z3U2|B7Z3U2_HUMAN cDNA FLJ60612, highly similar to Discs large homolog 4 OS=Homo sapiens PE=2 SV=1	0.977339
tr|Q59FG2|Q59FG2_HUMAN	tr|Q59FG2|Q59FG2_HUMAN Low density lipoprotein-related protein 1 variant (Fragment) OS=Homo sapiens PE=2 SV=1	0.977339
DEPDC7	sp|Q96QD5-2|DEPD7_HUMAN Isoform 2 of DEP domain-containing protein 7 OS=Homo sapiens GN=DEPDC7	0.977339
CTNND1	tr|A0A024R4Z0|A0A024R4Z0_HUMAN Catenin (Cadherin-associated protein), delta 1, isoform CRA_c OS=Homo sapiens GN=CTNND1 PE=4 SV=1	0.977339
TRIM62	sp|Q9BVG3|TRI62_HUMAN E3 ubiquitin-protein ligase TRIM62 OS=Homo sapiens GN=TRIM62 PE=1 SV=1	0.977339
PAM	tr|H0Y9I4|H0Y9I4_HUMAN Peptidyl-glycine alpha-amidating monooxygenase (Fragment) OS=Homo sapiens GN=PAM PE=1 SV=1	0.977339
LAMB2	tr|A0A024R319|A0A024R319_HUMAN Laminin, beta 2 (Laminin S), isoform CRA_a OS=Homo sapiens GN=LAMB2 PE=4 SV=1	0.977339
TMEM51	tr|A0A024QZ97|A0A024QZ97_HUMAN Transmembrane protein 51, isoform CRA_b OS=Homo sapiens GN=TMEM51 PE=4 SV=1	0.977339
L3HYPDH	tr|D6RC46|D6RC46_HUMAN Trans-3-hydroxy-L-proline dehydratase (Fragment) OS=Homo sapiens GN=L3HYPDH PE=1 SV=1	0.977339
LENG1	sp|Q96BZ8|LENG1_HUMAN Leukocyte receptor cluster member 1 OS=Homo sapiens GN=LENG1 PE=1 SV=1	0.977339
SFXN5	tr|H7C1S9|H7C1S9_HUMAN Sideroflexin-5 (Fragment) OS=Homo sapiens GN=SFXN5 PE=1 SV=1	0.977339
tr|Q59G96|Q59G96_HUMAN	tr|Q59G96|Q59G96_HUMAN Dynamin 2 isoform 4 variant (Fragment) OS=Homo sapiens PE=2 SV=1	0.977339
ACADL	sp|P28330|ACADL_HUMAN Long-chain specific acyl-CoA dehydrogenase, mitochondrial OS=Homo sapiens GN=ACADL PE=1 SV=2	0.977339
KM-HN-1	tr|D3DP61|D3DP61_HUMAN KM-HN-1 protein, isoform CRA_a OS=Homo sapiens GN=KM-HN-1 PE=4 SV=1	0.977339
tr|B3KME2|B3KME2_HUMAN	tr|B3KME2|B3KME2_HUMAN cDNA FLJ10772 fis, clone NT2RP4000243, highly similar to Cartilage-associated protein OS=Homo sapiens PE=2 SV=1	0.977339
ISYNA1	tr|J3QLD7|J3QLD7_HUMAN Inositol-3-phosphate synthase 1 (Fragment) OS=Homo sapiens GN=ISYNA1 PE=1 SV=8	0.977339
PRR18	sp|Q8N4B5|PRR18_HUMAN Proline-rich protein 18 OS=Homo sapiens GN=PRR18 PE=2 SV=2	0.977339
TCHHL1	sp|Q5QJ38|TCHL1_HUMAN Trichohyalin-like protein 1 OS=Homo sapiens GN=TCHHL1 PE=2 SV=1	0.977339
MTSS1	tr|H0YB53|H0YB53_HUMAN Metastasis suppressor protein 1 (Fragment) OS=Homo sapiens GN=MTSS1 PE=1 SV=1	0.977339
C9orf84	sp|Q5VXU9-3|CI084_HUMAN Isoform 3 of Uncharacterized protein C9orf84 OS=Homo sapiens GN=C9orf84	0.977339
BET1L	tr|A0A0C4DH16|A0A0C4DH16_HUMAN BET1-like protein OS=Homo sapiens GN=BET1L PE=1 SV=1	0.973183
PPP1R3F	sp|Q6ZSY5|PPR3F_HUMAN Protein phosphatase 1 regulatory subunit 3F OS=Homo sapiens GN=PPP1R3F PE=1 SV=3	0.972141
BOD1	tr|H7C5I4|H7C5I4_HUMAN Biorientation of chromosomes in cell division protein 1 (Fragment) OS=Homo sapiens GN=BOD1 PE=1 SV=1	0.969784
tr|B4DTA6|B4DTA6_HUMAN	tr|B4DTA6|B4DTA6_HUMAN cDNA FLJ57794, moderately similar to Ras-related protein Rab-35 OS=Homo sapiens PE=2 SV=1	0.962055
tr|Q2VIM7|Q2VIM7_HUMAN	tr|Q2VIM7|Q2VIM7_HUMAN S-(hydroxymethyl)glutathione dehydrogenase (Fragment) OS=Homo sapiens PE=3 SV=1	0.958975
NDUFC2	tr|A0A024R5K6|A0A024R5K6_HUMAN NADH dehydrogenase [ubiquinone] 1 subunit C2 OS=Homo sapiens GN=NDUFC2 PE=3 SV=1	0.950608
TOM1L2	sp|Q6ZVM7-2|TM1L2_HUMAN Isoform 2 of TOM1-like protein 2 OS=Homo sapiens GN=TOM1L2	0.949944
BAD	tr|A0A024R562|A0A024R562_HUMAN BCL2-antagonist of cell death, isoform CRA_c OS=Homo sapiens GN=BAD PE=4 SV=1	0.947133
tr|Q53HV2|Q53HV2_HUMAN	tr|Q53HV2|Q53HV2_HUMAN Chaperonin containing TCP1, subunit 7 (Eta) variant (Fragment) OS=Homo sapiens PE=2 SV=1	0.947133
SPP1	tr|A0A024RDE6|A0A024RDE6_HUMAN Secreted phosphoprotein 1 (Osteopontin, bone sialoprotein I, early T-lymphocyte activation 1), isoform CRA_c OS=Homo sapiens GN=SPP1 PE=4 SV=1	0.941677
tr|B4DH09|B4DH09_HUMAN	tr|B4DH09|B4DH09_HUMAN cDNA FLJ51838, highly similar to Phosphatidylinositol-4-phosphate 5-kinase type-2 alpha (EC 2.7.1.68) OS=Homo sapiens PE=2 SV=1	0.937472
CNN1	tr|B7Z7E1|B7Z7E1_HUMAN Calponin OS=Homo sapiens GN=CNN1 PE=1 SV=1	0.937472
MT1G	sp|P13640|MT1G_HUMAN Metallothionein-1G OS=Homo sapiens GN=MT1G PE=1 SV=2	0.935378
GNG4	tr|B1APZ0|B1APZ0_HUMAN Guanine nucleotide-binding protein subunit gamma OS=Homo sapiens GN=GNG4 PE=2 SV=1	0.935038
HBA1	tr|Q6J1Z9|Q6J1Z9_HUMAN Hemoglobin alpha 1 (Fragment) OS=Homo sapiens GN=HBA1 PE=3 SV=1	0.932869
tr|B4DQI5|B4DQI5_HUMAN	tr|B4DQI5|B4DQI5_HUMAN cDNA FLJ52686, highly similar to Homo sapiens LysM, peptidoglycan-binding, domain containing 1 (LYSMD1), mRNA OS=Homo sapiens PE=2 SV=1	0.926275
tr|S6BAM6|S6BAM6_HUMAN	tr|S6BAM6|S6BAM6_HUMAN IgG H chain OS=Homo sapiens PE=2 SV=1	0.903799
KRT3	sp|P12035|K2C3_HUMAN Keratin, type II cytoskeletal 3 OS=Homo sapiens GN=KRT3 PE=1 SV=3	0.893127
CDC42EP1	tr|A0A024R1J3|A0A024R1J3_HUMAN CDC42 effector protein (Rho GTPase binding) 1, isoform CRA_a OS=Homo sapiens GN=CDC42EP1 PE=4 SV=1	0.893127
[truncated: 72 more rows]
